# Supplementary material for: Noise Management by Molecular Networks
Source: PLoS Comput Biol. 2009 Sep 18;5(9):e1000506. doi: 10.1371/journal.pcbi.1000506 (PMC2731877; doi:10.1371/journal.pcbi.1000506)
Supplement: Protocol S1 — Calculations for Figure 1 (0.30 MB GZ) [file pcbi.1000506.s001.gz]

Archive with 1 entries (1 files):
- S1.nb
