# Supplementary material for: Noise Management by Molecular Networks
Source: PLoS Comput Biol. 2009 Sep 18;5(9):e1000506. doi: 10.1371/journal.pcbi.1000506 (PMC2731877; doi:10.1371/journal.pcbi.1000506)
Supplement: Protocol S1 — Calculations for Figure 1 (0.30 MB GZ) [file pcbi.1000506.s001.gz › S1.nb]

(* Content-type: application/mathematica *)

(*** Wolfram Notebook File ***)
(* http://www.wolfram.com/nb *)

(* CreatedBy='Mathematica 6.0' *)

(*CacheID: 234*)
(* Internal cache information:
NotebookFileLineBreakTest
NotebookFileLineBreakTest
NotebookDataPosition[       145,          7]
NotebookDataLength[    497585,       8796]
NotebookOptionsPosition[    493680,       8674]
NotebookOutlinePosition[    494021,       8689]
CellTagsIndexPosition[    493978,       8686]
WindowFrame->Normal*)

(* Beginning of Notebook Content *)
Notebook[{
Cell[BoxData[
 RowBox[{"Needs", "[", "\"\<BarCharts`\>\"", "]"}]], "Input",
 CellChangeTimes->{{3.408619261763701*^9, 3.4086192867062197`*^9}}],

Cell[BoxData[{
 RowBox[{
  RowBox[{
   RowBox[{
    RowBox[{"GenerateVars", "[", "Reactions_", "]"}], ":=", 
    RowBox[{"Module", "[", 
     RowBox[{
      RowBox[{"{", "i", "}"}], ",", 
      RowBox[{
       RowBox[{"For", "[", 
        RowBox[{
         RowBox[{
          RowBox[{"Vars", "=", 
           RowBox[{"{", "}"}]}], ";", 
          RowBox[{"j", "=", "0"}]}], ",", 
         RowBox[{"j", "<", 
          RowBox[{"Length", "[", "Reactions", "]"}]}], ",", 
         RowBox[{
          RowBox[{"j", "++"}], ";", 
          RowBox[{"r", "=", 
           RowBox[{
            RowBox[{
            "Reactions", "\[LeftDoubleBracket]", "j", 
             "\[RightDoubleBracket]"}], "\[LeftDoubleBracket]", "2", 
            "\[RightDoubleBracket]"}]}], ";", 
          RowBox[{"For", "[", 
           RowBox[{
            RowBox[{"i", "=", "0"}], ",", 
            RowBox[{"i", "<", 
             RowBox[{"Length", "[", "r", "]"}]}], ",", 
            RowBox[{
             RowBox[{"i", "++"}], ";", 
             RowBox[{"M1", "=", 
              RowBox[{
              "r", "\[LeftDoubleBracket]", "i", "\[RightDoubleBracket]"}]}], 
             ";", 
             RowBox[{"If", "[", 
              RowBox[{
               RowBox[{"StringMatchQ", "[", 
                RowBox[{
                 RowBox[{"ToString", "[", "M1", "]"}], ",", "\"\<-*\>\""}], 
                "]"}], ",", 
               RowBox[{"M1", "=", 
                RowBox[{"-", "M1"}]}], ",", 
               RowBox[{"M1", "=", "M1"}]}], "]"}], ";", 
             RowBox[{"If", "[", 
              RowBox[{
               RowBox[{"StringMatchQ", "[", 
                RowBox[{
                 RowBox[{"ToString", "[", "M1", "]"}], ",", "\"\<*$*\>\""}], 
                "]"}], ",", 
               RowBox[{"Break", "[", "]"}], ",", 
               RowBox[{"If", "[", 
                RowBox[{
                 RowBox[{"TrueQ", "[", 
                  RowBox[{
                   RowBox[{"Head", "[", "M1", "]"}], "\[Equal]", "Times"}], 
                  "]"}], ",", 
                 RowBox[{"AppendTo", "[", 
                  RowBox[{"Vars", ",", 
                   RowBox[{
                   "M1", "\[LeftDoubleBracket]", "2", 
                    "\[RightDoubleBracket]"}]}], "]"}], ",", 
                 RowBox[{"AppendTo", "[", 
                  RowBox[{"Vars", ",", "M1"}], "]"}]}], "]"}]}], "]"}]}]}], 
           "]"}]}]}], "]"}], ";", 
       RowBox[{"For", "[", 
        RowBox[{
         RowBox[{"i", "=", "0"}], ",", 
         RowBox[{"i", "<", 
          RowBox[{"Length", "[", "Vars", "]"}]}], ",", 
         RowBox[{
          RowBox[{"i", "++"}], ";", 
          RowBox[{"If", "[", 
           RowBox[{
            RowBox[{
             RowBox[{"Count", "[", 
              RowBox[{"Vars", ",", 
               RowBox[{
               "Vars", "\[LeftDoubleBracket]", "i", 
                "\[RightDoubleBracket]"}]}], "]"}], ">", "1"}], ",", 
            RowBox[{
             RowBox[{"Vars", "=", 
              RowBox[{"Delete", "[", 
               RowBox[{"Vars", ",", "i"}], "]"}]}], ";", 
             RowBox[{"i", "=", 
              RowBox[{"i", "-", "1"}]}]}], ",", 
            RowBox[{"Vars", "=", "Vars"}]}], "]"}]}]}], "]"}], ";", 
       RowBox[{"Return", "[", "Vars", "]"}]}]}], "]"}]}], ";"}], 
  "\[IndentingNewLine]"}], "\n", 
 RowBox[{
  RowBox[{
   RowBox[{
    RowBox[{"GenerateRates", "[", "Reactions_", "]"}], ":=", 
    RowBox[{"Return", "[", 
     RowBox[{"Table", "[", 
      RowBox[{
       RowBox[{
        RowBox[{
        "Reactions", "\[LeftDoubleBracket]", "i", "\[RightDoubleBracket]"}], 
        "\[LeftDoubleBracket]", "1", "\[RightDoubleBracket]"}], ",", 
       RowBox[{"{", 
        RowBox[{"i", ",", "1", ",", 
         RowBox[{
          RowBox[{"Dimensions", "[", "Reactions", "]"}], 
          "\[LeftDoubleBracket]", "1", "\[RightDoubleBracket]"}]}], "}"}]}], 
      "]"}], "]"}]}], ";"}], "\n"}], "\[IndentingNewLine]", 
 RowBox[{
  RowBox[{
   RowBox[{"StoichiometryMatrix", "[", 
    RowBox[{"Reactions_", ",", "Vars_"}], "]"}], ":=", 
   RowBox[{"Transpose", "[", 
    RowBox[{"-", 
     RowBox[{
      RowBox[{"Normal", "[", 
       RowBox[{"CoefficientArrays", "[", 
        RowBox[{"Reactions", ",", "Vars"}], "]"}], "]"}], 
      "\[LeftDoubleBracket]", "2", "\[RightDoubleBracket]"}]}], "]"}]}], 
  ";"}], "\n"}], "Input",
 CellChangeTimes->{{3.4013585726604548`*^9, 3.4013586736057577`*^9}, {
   3.4013587354625807`*^9, 3.4013587372436934`*^9}, 3.4052717080654373`*^9, 
   3.4053169279638977`*^9, 3.4078221279110403`*^9, 3.4086154544789953`*^9}],

Cell[BoxData[
 RowBox[{
  RowBox[{"GillespieNew", "[", 
   RowBox[{
   "Reactions_", ",", "RateEqs_", ",", "InitialState_", ",", "StopCalc_"}], 
   "]"}], ":=", 
  RowBox[{"Module", "[", 
   RowBox[{
    RowBox[{"{", 
     RowBox[{
     "t", ",", "r1", ",", "r2", ",", "Rs", ",", "StM", ",", "PreviousState", 
      ",", "ChosenReaction", ",", "Props", ",", "SumProps", ",", "SumUptoJ", 
      ",", "steps", ",", "RVec", ",", "SubsRateVector", ",", "NVs", ",", 
      "NRs", ",", "i"}], "}"}], ",", "\[IndentingNewLine]", 
    "\[IndentingNewLine]", 
    RowBox[{
     RowBox[{"Vars", "=", 
      RowBox[{"GenerateVars", "[", "Reactions", "]"}]}], ";", 
     "\[IndentingNewLine]", 
     RowBox[{"Rs", "=", 
      RowBox[{"GenerateRates", "[", "Reactions", "]"}]}], ";", 
     "\[IndentingNewLine]", 
     RowBox[{"StM", "=", 
      RowBox[{"StoichiometryMatrix", "[", 
       RowBox[{"Reactions", ",", "Vars"}], "]"}]}], ";", 
     "\[IndentingNewLine]", 
     RowBox[{"RVec", "=", 
      RowBox[{"Rs", "/.", "RateEqs"}]}], ";", "\[IndentingNewLine]", 
     "\[IndentingNewLine]", 
     RowBox[{
      RowBox[{"State", "[", "0", "]"}], "=", 
      RowBox[{"Vars", "/.", "InitialState"}]}], ";", "\[IndentingNewLine]", 
     RowBox[{
      RowBox[{"TimeVector", "[", "0", "]"}], "=", 
      RowBox[{"{", 
       RowBox[{"{", "0", "}"}], "}"}]}], ";", "\[IndentingNewLine]", 
     "\[IndentingNewLine]", 
     RowBox[{"NVs", "=", 
      RowBox[{"Length", "[", "Vars", "]"}]}], ";", "\[IndentingNewLine]", 
     RowBox[{"NRs", "=", 
      RowBox[{"Length", "[", "Rs", "]"}]}], ";", "\[IndentingNewLine]", 
     RowBox[{
      RowBox[{"SubsRateVector", "[", "PreviousState_", "]"}], ":=", 
      RowBox[{"RVec", "/.", "\[InvisibleSpace]", 
       RowBox[{"Table", "[", 
        RowBox[{
         RowBox[{
          RowBox[{
          "Vars", "\[LeftDoubleBracket]", "i", "\[RightDoubleBracket]"}], 
          "\[Rule]", 
          RowBox[{
          "PreviousState", "\[LeftDoubleBracket]", "i", 
           "\[RightDoubleBracket]"}]}], ",", 
         RowBox[{"{", 
          RowBox[{"i", ",", "NVs"}], "}"}]}], "]"}]}]}], ";", 
     "\[IndentingNewLine]", "\[IndentingNewLine]", 
     RowBox[{"For", "[", 
      RowBox[{
       RowBox[{
        RowBox[{"t", "=", "0"}], ";", 
        RowBox[{"steps", "=", "0"}]}], ",", 
       RowBox[{"steps", "<", "StopCalc"}], ",", "\[IndentingNewLine]", 
       RowBox[{
        RowBox[{"PreviousState", "=", 
         RowBox[{"State", "[", "steps", "]"}]}], ";", "\[IndentingNewLine]", 
        RowBox[{"Props", "=", 
         RowBox[{"SubsRateVector", "[", "PreviousState", "]"}]}], ";", 
        "\[IndentingNewLine]", 
        RowBox[{"SumProps", "=", 
         RowBox[{"Plus", "@@", "Props"}]}], ";", "\[IndentingNewLine]", 
        "\[IndentingNewLine]", 
        RowBox[{"val", "=", 
         RowBox[{
          RowBox[{"RandomReal", "[", "]"}], "*", "SumProps"}]}], ";", 
        "\[IndentingNewLine]", 
        RowBox[{"sum", "=", "0"}], ";", "\[IndentingNewLine]", 
        RowBox[{"i", "=", "1"}], ";", "\[IndentingNewLine]", 
        RowBox[{"While", "[", 
         RowBox[{
          RowBox[{"sum", "<", "val"}], ",", 
          RowBox[{
           RowBox[{"sum", "=", 
            RowBox[{"sum", "+", 
             RowBox[{"Props", "[", 
              RowBox[{"[", "i", "]"}], "]"}]}]}], ";", 
           RowBox[{"i", "++"}]}]}], "]"}], ";", "\[IndentingNewLine]", 
        RowBox[{"ChosenReaction", "=", 
         RowBox[{"i", "-", "1"}]}], ";", "\[IndentingNewLine]", 
        RowBox[{"t", "=", 
         RowBox[{"t", "+", 
          FractionBox[
           RowBox[{"Log", "[", 
            FractionBox["1", 
             RowBox[{"RandomReal", "[", "]"}]], "]"}], "SumProps"]}]}], ";", 
        "\[IndentingNewLine]", 
        RowBox[{"steps", "=", 
         RowBox[{"steps", "+", "1"}]}], ";", "\[IndentingNewLine]", 
        RowBox[{
         RowBox[{"State", "[", "steps", "]"}], "=", 
         RowBox[{"PreviousState", "+", 
          RowBox[{"StM", "[", 
           RowBox[{"[", 
            RowBox[{"All", ",", "ChosenReaction"}], "]"}], "]"}]}]}], ";", 
        "\[IndentingNewLine]", 
        RowBox[{
         RowBox[{"TimeVector", "[", "steps", "]"}], "=", 
         RowBox[{"{", "t", "}"}]}], ";"}]}], "]"}]}]}], "]"}]}]], "Input",
 CellChangeTimes->{{3.4077729328889837`*^9, 3.4077729843209057`*^9}, 
   3.408003188101748*^9, {3.4086154593376217`*^9, 3.408615471063809*^9}, {
   3.408615509844531*^9, 3.408615748065089*^9}, {3.40861590418291*^9, 
   3.408615904525235*^9}, {3.408616012954138*^9, 3.408616013186018*^9}, {
   3.40861604631672*^9, 3.408616071431344*^9}, {3.408616712134048*^9, 
   3.408616758745159*^9}, {3.408617049525272*^9, 3.4086170770754538`*^9}, {
   3.4086171237562237`*^9, 3.408617157638155*^9}, {3.4086172445188704`*^9, 
   3.4086172446285343`*^9}, {3.408619370839985*^9, 3.408619381902224*^9}, {
   3.408619980745059*^9, 3.408619983188393*^9}}],

Cell[BoxData[{
 RowBox[{
  RowBox[{
   RowBox[{"mean", "[", "varname_", "]"}], ":=", 
   RowBox[{
    RowBox[{"Block", "[", 
     RowBox[{
      RowBox[{"{", "pos", "}"}], ",", "\[IndentingNewLine]", 
      RowBox[{
       RowBox[{"pos", "=", 
        RowBox[{
         RowBox[{
          RowBox[{"Position", "[", 
           RowBox[{"Vars", ",", "varname"}], "]"}], "[", 
          RowBox[{"[", "1", "]"}], "]"}], "[", 
         RowBox[{"[", "1", "]"}], "]"}]}], ";", 
       RowBox[{
        RowBox[{"(", 
         RowBox[{
          RowBox[{"(", 
           RowBox[{
            RowBox[{"TimeVector", "[", "1", "]"}], "*", 
            RowBox[{
             RowBox[{"State", "[", "0", "]"}], "[", 
             RowBox[{"[", "pos", "]"}], "]"}]}], ")"}], "+", 
          RowBox[{"Plus", "@@", 
           RowBox[{"Table", "[", 
            RowBox[{
             RowBox[{"(", 
              RowBox[{
               RowBox[{
                RowBox[{"(", 
                 RowBox[{
                  RowBox[{"TimeVector", "[", 
                   RowBox[{"i", "+", "1"}], "]"}], "-", 
                  RowBox[{"TimeVector", "[", "i", "]"}]}], ")"}], "[", 
                RowBox[{"[", "1", "]"}], "]"}], "*", 
               RowBox[{
                RowBox[{"State", "[", "i", "]"}], "[", 
                RowBox[{"[", "pos", "]"}], "]"}]}], ")"}], ",", 
             RowBox[{"{", 
              RowBox[{"i", ",", "1", ",", 
               RowBox[{"numbercalc", "-", "1"}]}], "}"}]}], "]"}]}]}], ")"}], 
        "/", 
        RowBox[{
         RowBox[{"TimeVector", "[", "numbercalc", "]"}], "[", 
         RowBox[{"[", "1", "]"}], "]"}]}]}]}], "]"}], "[", 
    RowBox[{"[", "1", "]"}], "]"}]}], 
  "\[IndentingNewLine]"}], "\[IndentingNewLine]", 
 RowBox[{
  RowBox[{
   RowBox[{"var", "[", "varname_", "]"}], ":=", 
   RowBox[{
    RowBox[{"Block", "[", 
     RowBox[{
      RowBox[{"{", "meanval", "}"}], ",", 
      RowBox[{
       RowBox[{"meanval", "=", 
        RowBox[{"mean", "[", "varname", "]"}]}], ";", "\[IndentingNewLine]", 
       RowBox[{
        RowBox[{"(", 
         RowBox[{
          RowBox[{"(", 
           RowBox[{
            RowBox[{"TimeVector", "[", "1", "]"}], "*", 
            RowBox[{
             RowBox[{"(", 
              RowBox[{
               RowBox[{
                RowBox[{"State", "[", "0", "]"}], "[", 
                RowBox[{"[", 
                 RowBox[{
                  RowBox[{
                   RowBox[{"Position", "[", 
                    RowBox[{"Vars", ",", "varname"}], "]"}], "[", 
                   RowBox[{"[", "1", "]"}], "]"}], "[", 
                  RowBox[{"[", "1", "]"}], "]"}], "]"}], "]"}], "-", 
               "meanval"}], ")"}], "^", "2"}]}], ")"}], "+", 
          RowBox[{"Plus", "@@", 
           RowBox[{"Table", "[", 
            RowBox[{
             RowBox[{"(", 
              RowBox[{
               RowBox[{
                RowBox[{"(", 
                 RowBox[{
                  RowBox[{"TimeVector", "[", 
                   RowBox[{"i", "+", "1"}], "]"}], "-", 
                  RowBox[{"TimeVector", "[", "i", "]"}]}], ")"}], "[", 
                RowBox[{"[", "1", "]"}], "]"}], "*", 
               RowBox[{
                RowBox[{"(", 
                 RowBox[{
                  RowBox[{
                   RowBox[{"State", "[", "i", "]"}], "[", 
                   RowBox[{"[", 
                    RowBox[{
                    RowBox[{
                    RowBox[{"Position", "[", 
                    RowBox[{"Vars", ",", "varname"}], "]"}], "[", 
                    RowBox[{"[", "1", "]"}], "]"}], "[", 
                    RowBox[{"[", "1", "]"}], "]"}], "]"}], "]"}], "-", 
                  "meanval"}], ")"}], "^", "2"}]}], ")"}], ",", 
             RowBox[{"{", 
              RowBox[{"i", ",", "1", ",", 
               RowBox[{"numbercalc", "-", "1"}]}], "}"}]}], "]"}]}]}], ")"}], 
        "/", 
        RowBox[{
         RowBox[{"TimeVector", "[", "numbercalc", "]"}], "[", 
         RowBox[{"[", "1", "]"}], "]"}]}]}]}], "]"}], "[", 
    RowBox[{"[", "1", "]"}], "]"}]}], 
  "\[IndentingNewLine]"}], "\[IndentingNewLine]", 
 RowBox[{
  RowBox[{"plots", "[", 
   RowBox[{
   "varname_", ",", "Minval_", ",", "Maxval_", ",", "Color1_", ",", 
    "Color2_"}], "]"}], ":=", 
  RowBox[{"Block", "[", 
   RowBox[{
    RowBox[{"{", 
     RowBox[{"pos", ",", "meanval", ",", "varval", ",", "data"}], "}"}], ",", 
    "\[IndentingNewLine]", 
    RowBox[{
     RowBox[{"pos", "=", 
      RowBox[{
       RowBox[{
        RowBox[{"Position", "[", 
         RowBox[{"Vars", ",", "varname"}], "]"}], "[", 
        RowBox[{"[", "1", "]"}], "]"}], "[", 
       RowBox[{"[", "1", "]"}], "]"}]}], ";", "\[IndentingNewLine]", 
     RowBox[{"meanval", "=", 
      RowBox[{"mean", "[", "varname", "]"}]}], ";", "\[IndentingNewLine]", 
     RowBox[{"varval", "=", 
      RowBox[{"var", "[", "varname", "]"}]}], ";", "\[IndentingNewLine]", 
     RowBox[{"data", "=", 
      RowBox[{
       RowBox[{
        RowBox[{"{", 
         RowBox[{
          RowBox[{
           RowBox[{"#", "[", 
            RowBox[{"[", "1", "]"}], "]"}], "-", "1"}], ",", 
          RowBox[{"#", "[", 
           RowBox[{"[", "2", "]"}], "]"}]}], "}"}], "&"}], "/@", 
       RowBox[{"Sort", "[", 
        RowBox[{"Tally", "[", 
         RowBox[{"Table", "[", 
          RowBox[{
           RowBox[{
            RowBox[{"State", "[", "i", "]"}], "[", 
            RowBox[{"[", "1", "]"}], "]"}], ",", 
           RowBox[{"{", 
            RowBox[{"i", ",", "1", ",", "numbercalc"}], "}"}]}], "]"}], "]"}],
         "]"}]}]}], ";", "\[IndentingNewLine]", 
     RowBox[{"Show", "[", 
      RowBox[{
       RowBox[{"ListLinePlot", "[", 
        RowBox[{"data", ",", 
         RowBox[{"InterpolationOrder", "\[Rule]", "0"}], ",", 
         RowBox[{"PlotStyle", "\[Rule]", 
          RowBox[{"{", 
           RowBox[{"Color1", ",", 
            RowBox[{"Thickness", "[", "0.01", "]"}]}], "}"}]}]}], "]"}], ",", 
       
       RowBox[{"Plot", "[", 
        RowBox[{
         RowBox[{"numbercalc", "*", 
          RowBox[{"PDF", "[", 
           RowBox[{
            RowBox[{"NormalDistribution", "[", 
             RowBox[{"meanval", ",", 
              RowBox[{"Sqrt", "[", "varval", "]"}]}], "]"}], ",", "x"}], 
           "]"}]}], ",", 
         RowBox[{"{", 
          RowBox[{"x", ",", "0", ",", 
           RowBox[{"6", "*", "meanval"}]}], "}"}], ",", 
         RowBox[{"PlotRange", "\[Rule]", "All"}], ",", 
         RowBox[{"PlotStyle", "\[Rule]", 
          RowBox[{"{", 
           RowBox[{"Color2", ",", 
            RowBox[{"Thickness", "[", "0.01", "]"}]}], "}"}]}]}], "]"}], ",", 
       
       RowBox[{"PlotRange", "\[Rule]", 
        RowBox[{"{", 
         RowBox[{
          RowBox[{"{", 
           RowBox[{"Minval", ",", "Maxval"}], "}"}], ",", 
          RowBox[{"{", 
           RowBox[{"0", ",", 
            RowBox[{"1.1", "*", 
             RowBox[{"Max", "[", 
              RowBox[{"data", "[", 
               RowBox[{"[", 
                RowBox[{"All", ",", "2"}], "]"}], "]"}], "]"}]}]}], "}"}]}], 
         "}"}]}], ",", 
       RowBox[{"Frame", "\[Rule]", "True"}], ",", 
       RowBox[{"FrameLabel", "\[Rule]", 
        RowBox[{"{", 
         RowBox[{
         "\"\<\!\(\*SubscriptBox[\(n\), \(X\)]\) [# \
\!\(\*SuperscriptBox[\(cell\), \(-1\)]\)]\>\"", ",", 
          "\"\<probability density\>\""}], "}"}]}], ",", 
       RowBox[{"FrameTicks", "\[Rule]", 
        RowBox[{"{", 
         RowBox[{
          RowBox[{"{", 
           RowBox[{"None", ",", "None"}], "}"}], ",", 
          RowBox[{"{", 
           RowBox[{"True", ",", "None"}], "}"}]}], "}"}]}], ",", 
       RowBox[{"BaseStyle", "\[Rule]", 
        RowBox[{"{", 
         RowBox[{
          RowBox[{"FontSize", "\[Rule]", "14"}], ",", 
          RowBox[{"FontFamily", "\[Rule]", "\"\<Helvetica\>\""}]}], "}"}]}]}],
       "]"}]}]}], "]"}]}]}], "Input",
 CellChangeTimes->{{3.4077698725716543`*^9, 3.407769974284656*^9}, {
   3.407770010689827*^9, 3.4077701640548286`*^9}, {3.407770213460629*^9, 
   3.407770321146058*^9}, {3.407770436052998*^9, 3.407770451121356*^9}, {
   3.407770607299814*^9, 3.4077706105841618`*^9}, {3.407771106951201*^9, 
   3.4077711829061117`*^9}, {3.407771297393758*^9, 3.40777135526598*^9}, {
   3.407771453975801*^9, 3.407771546193667*^9}, {3.407771939297029*^9, 
   3.407771940766276*^9}, {3.407772282110064*^9, 3.4077722822985764`*^9}, {
   3.407774764433202*^9, 3.407774774977894*^9}, {3.408004975183441*^9, 
   3.408005022266317*^9}, {3.408005062085417*^9, 3.408005064131979*^9}, {
   3.428658066331428*^9, 3.428658111944584*^9}, {3.4286581472296*^9, 
   3.428658171803266*^9}, {3.428658693825205*^9, 3.42865870352699*^9}, 
   3.428658781790169*^9, {3.428658820827941*^9, 3.42865882092127*^9}, {
   3.428667931102084*^9, 3.4286679720509157`*^9}, {3.42866804391496*^9, 
   3.428668071120129*^9}, {3.428668686209653*^9, 3.4286686880960712`*^9}, {
   3.4286687223477182`*^9, 3.428668744818342*^9}, {3.428668818213502*^9, 
   3.4286688976240387`*^9}, {3.4286694615307293`*^9, 
   3.4286694620989857`*^9}, {3.4286695044962473`*^9, 
   3.4286695758312674`*^9}, {3.4286696439437103`*^9, 
   3.4286696587435703`*^9}, {3.429262414084132*^9, 3.429262428544738*^9}, {
   3.434710407576008*^9, 3.4347104779718246`*^9}, {3.434710513953609*^9, 
   3.434710514079726*^9}, {3.434710544364307*^9, 3.434710544752293*^9}, 
   3.43471074903906*^9, 3.434710994905945*^9, {3.434711163734169*^9, 
   3.434711170300024*^9}, 3.438846007571282*^9, 3.438846304718855*^9, {
   3.438846338500382*^9, 3.4388463493444633`*^9}}],

Cell["No feedback", "Text",
 CellChangeTimes->{{3.429257172651847*^9, 3.429257175191217*^9}},
 FontSize->16,
 FontWeight->"Bold"],

Cell[BoxData[{
 RowBox[{
  RowBox[{"Reactions", "=", 
   RowBox[{"{", "\[IndentingNewLine]", 
    RowBox[{
     RowBox[{"v1", "\[Equal]", 
      RowBox[{
       RowBox[{"-", "$d"}], "+", "x"}]}], ",", "\[IndentingNewLine]", 
     RowBox[{"v2", "\[Equal]", 
      RowBox[{
       RowBox[{"-", "x"}], "+", "$d"}]}], ",", "\[IndentingNewLine]", 
     RowBox[{"v3", "\[Equal]", 
      RowBox[{
       RowBox[{"-", "$d"}], "+", "y"}]}], ",", "\[IndentingNewLine]", 
     RowBox[{"v4", "\[Equal]", 
      RowBox[{
       RowBox[{"-", "y"}], "+", "$d"}]}]}], "\[IndentingNewLine]", "}"}]}], 
  ";"}], "\[IndentingNewLine]", 
 RowBox[{
  RowBox[{"RatesNOFB", "=", 
   RowBox[{"{", 
    RowBox[{
     RowBox[{"v1", "\[Rule]", 
      RowBox[{"V1", "*", "S"}]}], ",", 
     RowBox[{"v2", "\[Rule]", 
      RowBox[{"V2", "*", 
       FractionBox["x", "10"]}]}], ",", 
     RowBox[{"v3", "\[Rule]", 
      RowBox[{"V3", "*", 
       FractionBox["x", "10"]}]}], ",", 
     RowBox[{"v4", "\[Rule]", 
      RowBox[{"V4", "*", 
       FractionBox["y", "10"]}]}]}], "}"}]}], ";"}], "\[IndentingNewLine]", 
 RowBox[{
  RowBox[{
   RowBox[{"Parm", "=", 
    RowBox[{"{", 
     RowBox[{
      RowBox[{"V1", "\[Rule]", 
       RowBox[{"12.5", "/", "7"}]}], ",", 
      RowBox[{"V2", "\[Rule]", 
       RowBox[{"5", "/", "7"}]}], ",", 
      RowBox[{"V3", "\[Rule]", 
       RowBox[{"10", "/", "7"}]}], ",", 
      RowBox[{"V4", "\[Rule]", 
       RowBox[{"10", "/", "7"}]}], ",", 
      RowBox[{"S", "\[Rule]", "2"}]}], "}"}]}], ";"}], 
  "\[IndentingNewLine]"}], "\[IndentingNewLine]", 
 RowBox[{
  RowBox[{"Init", "=", 
   RowBox[{"{", "\[IndentingNewLine]", 
    RowBox[{
     RowBox[{"x", "\[Rule]", "50"}], ",", "\[IndentingNewLine]", 
     RowBox[{"y", "\[Rule]", "50"}]}], "\[IndentingNewLine]", "}"}]}], 
  ";"}]}], "Input",
 CellChangeTimes->{{3.401078471851301*^9, 3.401078551036542*^9}, 
   3.401078593759923*^9, {3.401078660261077*^9, 3.4010787237175503`*^9}, {
   3.401079125889319*^9, 3.4010791316291313`*^9}, {3.401079952896861*^9, 
   3.401079963806204*^9}, {3.4010803042982388`*^9, 3.4010803068950872`*^9}, {
   3.4013538846798363`*^9, 3.401354031593648*^9}, {3.4013542891788187`*^9, 
   3.4013543608902082`*^9}, {3.401354498594941*^9, 3.4013545027455387`*^9}, {
   3.401354555874012*^9, 3.401354556001625*^9}, {3.4013583407109013`*^9, 
   3.401358354809712*^9}, 3.401359063863639*^9, {3.401359299156241*^9, 
   3.401359306705902*^9}, {3.401359559615171*^9, 3.4013596027326403`*^9}, {
   3.403095468137246*^9, 3.4030955034306917`*^9}, {3.403095546922202*^9, 
   3.403095900554421*^9}, {3.4030959513272457`*^9, 3.403095951564436*^9}, {
   3.407769716519744*^9, 3.407769777414551*^9}, {3.4077708459016533`*^9, 
   3.407770895921007*^9}, {3.4077709720418177`*^9, 3.4077710057620564`*^9}, {
   3.407771680059*^9, 3.4077716810880823`*^9}, {3.407772126156248*^9, 
   3.407772140050912*^9}, {3.40777235437051*^9, 3.40777237230961*^9}, {
   3.407772460578006*^9, 3.407772464447487*^9}, {3.407772503991912*^9, 
   3.40777250445362*^9}, {3.407772583871553*^9, 3.407772585820278*^9}, {
   3.4077728444324408`*^9, 3.407772859895774*^9}, {3.407773658870118*^9, 
   3.407773659854022*^9}, {3.4077749260944967`*^9, 3.4077749742905807`*^9}, {
   3.40777506223044*^9, 3.407775064676117*^9}, {3.4077751051711493`*^9, 
   3.407775107622107*^9}, {3.40777518579503*^9, 3.4077751956823273`*^9}, {
   3.408004606957705*^9, 3.408004609765623*^9}, {3.408016100242833*^9, 
   3.408016101602149*^9}, {3.408016516166122*^9, 3.408016518691432*^9}, {
   3.408016554808379*^9, 3.4080165925963707`*^9}, 3.408016675383697*^9, {
   3.408019087921917*^9, 3.408019096016614*^9}, {3.408099350699697*^9, 
   3.408099353697167*^9}, {3.428657482803998*^9, 3.428657503156926*^9}, {
   3.428657537023114*^9, 3.428657638963099*^9}, {3.428657991802042*^9, 
   3.4286580164867*^9}, 3.4286586242973013`*^9, {3.428659716434478*^9, 
   3.428659839279131*^9}, 3.428661661757944*^9, {3.428667365001498*^9, 
   3.4286673652487803`*^9}, {3.428669258787592*^9, 3.428669275656073*^9}, {
   3.428669306250557*^9, 3.428669311471181*^9}, {3.429257127233986*^9, 
   3.429257164228558*^9}, {3.429258014489628*^9, 3.4292580205501623`*^9}, {
   3.4292580821049423`*^9, 3.429258116317109*^9}}],

Cell[CellGroupData[{

Cell[BoxData[
 RowBox[{"FindRoot", "[", 
  RowBox[{
   RowBox[{
    RowBox[{
     RowBox[{"{", 
      RowBox[{
       RowBox[{
        RowBox[{"v1", "-", "v2"}], "\[Equal]", "0"}], ",", 
       RowBox[{
        RowBox[{"v3", "-", "v4"}], "\[Equal]", "0"}]}], "}"}], "/.", 
     "RatesNOFB"}], "/.", "Parm"}], ",", 
   RowBox[{"{", 
    RowBox[{
     RowBox[{"{", 
      RowBox[{"x", ",", "38"}], "}"}], ",", 
     RowBox[{"{", 
      RowBox[{"y", ",", "19"}], "}"}]}], "}"}], ",", 
   RowBox[{"MaxIterations", "\[Rule]", "Infinity"}]}], "]"}]], "Input",
 CellChangeTimes->{{3.429257952773776*^9, 3.429258027547522*^9}}],

Cell[BoxData[
 RowBox[{"{", 
  RowBox[{
   RowBox[{"x", "\[Rule]", "50.`"}], ",", 
   RowBox[{"y", "\[Rule]", "50.`"}]}], "}"}]], "Output",
 CellChangeTimes->{{3.429257979578721*^9, 3.42925802818502*^9}, {
   3.42925808852948*^9, 3.4292581173353786`*^9}, 3.4292622598361073`*^9, 
   3.429262431190967*^9, 3.429262889418282*^9, 3.429263071196692*^9, 
   3.4292637804016542`*^9, 3.4292642361193027`*^9, 3.434710153519395*^9, 
   3.4347107520441017`*^9, 3.4347109998149652`*^9, 3.43884603020277*^9}]
}, Open  ]],

Cell[CellGroupData[{

Cell[BoxData[{
 RowBox[{
  RowBox[{"numbercalc", "=", "250000"}], ";"}], "\[IndentingNewLine]", 
 RowBox[{
  RowBox[{"GillespieNew", "[", 
   RowBox[{"Reactions", ",", 
    RowBox[{"RatesNOFB", "/.", "Parm"}], ",", "Init", ",", "numbercalc"}], 
   "]"}], "//", "Timing"}]}], "Input",
 CellChangeTimes->{{3.401358798163351*^9, 3.40135882089008*^9}, {
  3.401358896186586*^9, 3.401358904490152*^9}, {3.401359649536524*^9, 
  3.401359651905109*^9}, {3.4077709879574337`*^9, 3.40777098870671*^9}, {
  3.407773448334302*^9, 3.407773448900403*^9}, {3.4286578201441917`*^9, 
  3.428657826341073*^9}, {3.429257181816659*^9, 3.429257182953088*^9}, {
  3.42925789977174*^9, 3.429257899827272*^9}, {3.42926302158049*^9, 
  3.4292630216973457`*^9}, {3.429264215458872*^9, 3.42926421651363*^9}, {
  3.434710314028104*^9, 3.434710314210088*^9}, {3.438846039336619*^9, 
  3.4388460817362127`*^9}, {3.438846170113318*^9, 3.438846170266835*^9}}],

Cell[BoxData[
 RowBox[{"{", 
  RowBox[{"21.52272599999999`", ",", "Null"}], "}"}]], "Output",
 CellChangeTimes->{
  3.401358974612197*^9, 3.401359088850807*^9, 3.401359361904481*^9, 
   3.401359458976083*^9, {3.401359496988854*^9, 3.40135951786018*^9}, {
   3.401359630558833*^9, 3.401359657975617*^9}, 3.401359688421317*^9, {
   3.403095834893127*^9, 3.4030959023670893`*^9}, 3.403095953300797*^9, 
   3.403097846346698*^9, 3.403097909536069*^9, 3.4030979878420277`*^9, 
   3.403098020106431*^9, 3.4030981110678463`*^9, 3.403098192166737*^9, 
   3.404286375019033*^9, {3.40428721182185*^9, 3.4042872267901373`*^9}, 
   3.4052714721695557`*^9, 3.4052716070148907`*^9, 3.405271713006283*^9, 
   3.407054091715563*^9, 3.40776969977059*^9, {3.407769780496423*^9, 
   3.407769793035363*^9}, 3.407769866521583*^9, {3.4077701717751007`*^9, 
   3.407770195282824*^9}, {3.4077705326714354`*^9, 3.407770534476721*^9}, 
   3.407770652967641*^9, {3.4077709549036627`*^9, 3.407771021193049*^9}, 
   3.407771200191621*^9, 3.407771435809746*^9, 3.407771684508963*^9, 
   3.407771891446494*^9, {3.4077721238220797`*^9, 3.4077721704497633`*^9}, {
   3.407772374802663*^9, 3.4077723899182463`*^9}, 3.4077724784132423`*^9, 
   3.407772518621244*^9, 3.4077726002592916`*^9, 3.407772697848146*^9, 
   3.4077729292431726`*^9, 3.407773591189254*^9, 3.407773760798607*^9, 
   3.407774356426128*^9, {3.407774978770255*^9, 3.407775012684606*^9}, 
   3.4077750787650833`*^9, 3.407775122338376*^9, 3.407775466149975*^9, 
   3.4077757170046663`*^9, 3.407823129488777*^9, 3.408004630580303*^9, 
   3.4080047816286783`*^9, 3.408005212708809*^9, {3.408016114861453*^9, 
   3.408016123437174*^9}, 3.408016211156094*^9, {3.4080166738946533`*^9, 
   3.408016684875489*^9}, 3.408016764218133*^9, 3.408016954631119*^9, 
   3.408019118921391*^9, 3.408019197501646*^9, 3.408019330408907*^9, 
   3.408019573947036*^9, 3.40809086340702*^9, 3.408099360374199*^9, 
   3.408099404238524*^9, 3.408535273092166*^9, 3.408535468349433*^9, 
   3.408606871403472*^9, {3.4086147817901506`*^9, 3.40861480106703*^9}, 
   3.4086161515093193`*^9, 3.408619505320456*^9, {3.408619999739896*^9, 
   3.408620002676442*^9}, {3.4286578153350897`*^9, 3.428657827641547*^9}, 
   3.428657898357531*^9, {3.428658005907834*^9, 3.428658026736166*^9}, 
   3.4286581233532667`*^9, 3.428658635217496*^9, 3.428658832000918*^9, 
   3.4286594333601503`*^9, 3.428659741653599*^9, {3.428659778010127*^9, 
   3.4286597884313393`*^9}, {3.428659829459553*^9, 3.428659849947192*^9}, 
   3.428661695689851*^9, 3.428667383949596*^9, 3.428669121729437*^9, 
   3.428669286410077*^9, 3.428669323397088*^9, 3.429257114498464*^9, 
   3.429257145218505*^9, {3.429257175557015*^9, 3.429257192784505*^9}, 
   3.429257471874373*^9, {3.42925790476003*^9, 3.429257913462737*^9}, 
   3.429258038241818*^9, {3.429258098379064*^9, 3.429258126685957*^9}, 
   3.429262268760866*^9, 3.429262440331705*^9, 3.429262898223579*^9, 
   3.429263087892375*^9, 3.42926379727721*^9, 3.429264261848583*^9, 
   3.4347101800870743`*^9, 3.4347103572072163`*^9, 3.434710794249503*^9, 
   3.434711042885146*^9, {3.438846036870974*^9, 3.438846061417184*^9}, 
   3.4388460998846703`*^9, 3.438846193262471*^9}]
}, Open  ]],

Cell[CellGroupData[{

Cell[BoxData[
 RowBox[{
  RowBox[{"ListLinePlot", "[", 
   RowBox[{
    RowBox[{"Table", "[", 
     RowBox[{
      RowBox[{"Join", "[", 
       RowBox[{
        RowBox[{"TimeVector", "[", "i", "]"}], ",", 
        RowBox[{"{", 
         RowBox[{
          RowBox[{"State", "[", "i", "]"}], "\[LeftDoubleBracket]", 
          RowBox[{
           RowBox[{
            RowBox[{"Position", "[", 
             RowBox[{"Vars", ",", "x"}], "]"}], "[", 
            RowBox[{"[", "1", "]"}], "]"}], "[", 
           RowBox[{"[", "1", "]"}], "]"}], "\[RightDoubleBracket]"}], "}"}]}],
        "]"}], ",", 
      RowBox[{"{", 
       RowBox[{"i", ",", "1", ",", "2000"}], "}"}]}], "]"}], ",", 
    RowBox[{"Frame", "\[Rule]", "True"}], ",", 
    RowBox[{"FrameLabel", "\[Rule]", 
     RowBox[{"{", 
      RowBox[{"\"\<\!\(\*
StyleBox[\"t\",
FontSlant->\"Italic\"]\) [min]\>\"", ",", 
       "\"\<\!\(\*SubscriptBox[\(n\), \(X\)]\) \
[\!\(\*SuperscriptBox[\(cell\), \(-1\)]\)]\>\""}], "}"}]}], ",", 
    RowBox[{"FrameStyle", "\[Rule]", 
     RowBox[{"Thickness", "[", "0.005`", "]"}]}], ",", 
    RowBox[{"BaseStyle", "\[Rule]", 
     RowBox[{"{", 
      RowBox[{
       RowBox[{"FontFamily", "\[Rule]", "\"\<Helvetica\>\""}], ",", 
       RowBox[{"FontSize", "\[Rule]", "14"}]}], "}"}]}], ",", 
    RowBox[{"InterpolationOrder", "\[Rule]", "0"}], ",", 
    RowBox[{"PlotStyle", "\[Rule]", 
     RowBox[{"{", 
      RowBox[{"Blue", ",", 
       RowBox[{"Thickness", "[", "0.01", "]"}]}], "}"}]}], ",", 
    RowBox[{"Joined", "\[Rule]", "True"}], ",", 
    RowBox[{"PlotRange", "\[Rule]", 
     RowBox[{"{", 
      RowBox[{"30", ",", "70"}], "}"}]}]}], "]"}], 
  "\[IndentingNewLine]"}]], "Input",
 CellChangeTimes->{{3.401354813544183*^9, 3.401354876280607*^9}, {
   3.403095911871726*^9, 3.4030959254067287`*^9}, {3.4030959751453857`*^9, 
   3.4030960092726088`*^9}, {3.407769784377241*^9, 3.407769787304275*^9}, {
   3.4077706643801613`*^9, 3.407770664875293*^9}, {3.4077709049124937`*^9, 
   3.407770917131857*^9}, {3.407771659140614*^9, 3.407771665909505*^9}, {
   3.407772258920426*^9, 3.407772259350528*^9}, {3.407772535478669*^9, 
   3.4077725381628637`*^9}, {3.407775549816053*^9, 3.407775555269643*^9}, {
   3.407775795771761*^9, 3.407775808933799*^9}, 3.40777583966506*^9, {
   3.4080166827010403`*^9, 3.408016690237224*^9}, {3.408016743014433*^9, 
   3.4080167439151487`*^9}, {3.4086193496293507`*^9, 3.408619366338046*^9}, {
   3.408619726434264*^9, 3.408619730673604*^9}, {3.428657843326117*^9, 
   3.428657867667548*^9}, {3.428657904298958*^9, 3.428657910999021*^9}, {
   3.4286690840958843`*^9, 3.428669099286652*^9}, {3.428669130407242*^9, 
   3.428669238801413*^9}, {3.428669322821323*^9, 3.428669411013289*^9}, {
   3.429257138802731*^9, 3.429257139058056*^9}, {3.4292579188109007`*^9, 
   3.429257937759014*^9}, {3.429258138383452*^9, 3.429258141772106*^9}, {
   3.434710185287126*^9, 3.434710197368372*^9}, {3.434710758191259*^9, 
   3.434710758270335*^9}, {3.434710807818653*^9, 3.43471084327369*^9}, {
   3.4388460994004917`*^9, 3.4388460994929857`*^9}}],

Cell[BoxData[
 GraphicsBox[{{}, {}, 
   {RGBColor[0, 0, 1], Thickness[0.01], LineBox[CompressedData["
1:eJx93Wk4VW0XB/CjkihEKGMDCZFIKOLIPM+haJDSQBKhKMecMQrJkFTGUiQe
Q0IiZGhQIRkSGSJSicR7ez/3P8+X5/pd17rWWvew770352i9vYvZkUUUCiWV
nUJZ+L/tMdenH2nXVSkL/9F0qE11AypZTqX/NkWXujmcYTj+7HNor/EdHc2H
3kCvsMw8l2TaCk1lF2C9odgG7VG0c7Q8oAPaZKV76SrOD/82TZfaeE9LOYC9
598m8XIpt68cCO6F3h68JOvnZ2zB3xf/rP31CTr1aFLAA4W+f5vM93ejenGh
59jnU6y4s4c//9skn97iTUvTPvZDS5hHBRz9+gVa4X7jaYGpr9Dr937Oarw2
+m+TftxtK2fCOrFFU5xjfn8eh7bUfMrTd3oCWsVObfffy5P/NkWHunjJNm3x
fuymphW/tJV/QBd9ar868Pcn9OWAqCZnxl/QHUGXd3SpA9O0qdlquwe1t01B
i2x9dow1Cntg3dF4rpW//22KNnUiwTuWagVM4i93Mr5TicZuHFA12pyELWw7
Q1v7B5jUq5ve50gzmfm3aVpU4a50zvY57Jc935ui/vyBjny3j6GR6y903Sv9
YPnZeWhnb8Fx6hYKFXn/6qv5byux+4RSPzmtYfi3KVpUT1/5kpTTwDRNando
1cxv6UXQdmtnbEqPLYaOt7S8t/0kdljYxPpk5iX/NkWT+pflMjWSDfvSq66e
3L3Yx/ifnWM9j92j3ivEFIZtKXZE0jgSmKZB/XlUufbjFWy99cMB9uyM0FkO
0uIbc7E5PguwSzot/bdJP+vE7t+wKML++GrZY7Y+YJLPIjvx5hIjJuj0piyJ
jELsn2P554QClv3bFA3qs41r/suJwf67dLL8axI2k+Gg4cpdzNDC4SX7V1ti
r7/IZ/ZuH7azcj+NexvLv03Gc+1M53UdG2w/t2j54CvY8SI1gZEsy6HPUT2e
8Atify98YzmrC0zWc8dmClPJADCJTx4cnui2XvFvk/H+kq7wKSjAVokykrxR
y/pvk3xHD5jH8P4EJvG3h2+XVJ1k+7dJfKPkLQW+FGASzxUeOvQqG9vtdKVA
JAM7dJ88LSFhB7bLaNNp3SBg0s+G4bPXtbauhP67kff09lPAZD1u3ekW8y/E
3tzU7lshzQEdnn6v3loO22+bXU3nN2z/i7c9JcU5oVe1uCi1lgGT8/jTuM32
XU+wp2fEE90asDNlk41evQUm95vsrS8URn9jJ0r257avWAX9jO+YY54Y9rV7
h+91XcAeCTHXEInCHvs6359G4YK+P6T8+/oKYHK/nS6Q/k3TxbazW/o+7zw3
tEj92yK+IGzDc1ulJOR4oGU+ZZX5HMf2ZrRQjK/GzqZmfYr7CkzGy5f1VHxk
xWrob4ku7BRRbI4hHgUVHWzWupSpWV1g0k/HY7Ov5y8Ck+c5pSe83Vuzsb+4
/GE/WAFMnhcV9PazVvus+bfJ83KpYPLNbj/ef5s877N28HLL1QCT+FVNWX5Z
I8Ak/uDqb7EmE8Dkfcbn+NY8J2O+f5u8L84qFgl+d8RuTXFUV/bBrjBXNC26
hS1026Bvog1bZ2X175qV/NCPPDYyp8oAU/SoVV3SATIO2KvM9TjvHgGm6VGv
u4oPrDyG7RzSdKffFfvCewU9kV0C0DfaNKMdTYFJP+3f4su9/LHFji/+9OI3
MMl3mMOnbfNuwX+bok+1ju3d5aKJ7bdG9MTpfdjBenf1+eyxa5cd26Dshc2R
9rj0QQ4w6XdR+IgU/xPsD64fWrMqsGeo707vasHeYFSTKkIRgm6ruhjBtgt7
l9ovvqcq2INFir6dBtgmCYZPtp/GLu1zuh3kis2lmKtn741N/fbOPzAdmOyX
k/5V2TJz2C1tO1K6ONdCcxsdaS9ai32Lmzb0Vh7bLeEY19+D2EsoLElhsdiP
tpa3uTOtg5axnjfIW4FdbbxxXeAe7LFPpx+4nMb25KkdHjsLTM6jNt3vypHh
2DGjgdTaJ8Ak36X3TaLK74DJetaUs/KJTQOT66lbKloxmbIeusa6wvDwUmCS
z+hMTtLeNdglaplfZlWBST4bc02mcg1gmj6VT6GEvdMIm3ffmig+W2CS79hi
yjUzN+yuEw6/Do1gH5DvFrGYwJ61sqtW/YutOtjsrbRoA/QZ2Z+56lbAZDwX
fnMY6u8FphhQ04/80ujdB0wzoMpemxheZYvdd/F0krEPMMlXNF+XvPYi9nf9
7xeG/YBJvq9DR7e6ZwCT+JKApfuNHmA7cGncMH+OPTPgsbelDpjUi5z19Anm
EIb2trymE8CJzccbdnJYCdv2zLf9GsbApJ97hRF5+49gywjtijM9is1xsKVV
6yx2+9ydR5ejsQW6D/ZcSMXOSzfMWJyLfV855l1UEfaG1FA1nmZsStfxm+5T
2Gpz80/L/2KXBjCPxi8Rgdb56fLWgQU7w5vHZGAXdrhMzx9zTex3Si69jGex
j2RpXxwJBSbX62l9HZO0K9jVvKwsHVeBSb41EbVH1e9jx9y4slanGvt7BGN9
Qhe2XJ4nc+wv7NrVDlUXhDZCP1zLej5hHXbRHN/ls5uAyfVy7PSx4JVK2DX6
pj78RtjVjmEOu5BJvYIo6w43C+zxtUFu+0KxU0/Zq5VmAZP1mhA80VFSiv3d
/s+46DPsZzTF9/drgEm9RlnBmRtCov82Ga+FX9MjrvXYuSUPtM+IYQutD37O
qYh9pdJHhMsDO+npu5Pzwdivw3Zm8VzB9nM537X2FrZIyvTG63nAFEMq3+SD
jXvrsbMOqB3gbgUm+Zaq3JCvE9oEPSCT8PrpZuxOx5N3pJWxmbpsrI7rAZN+
Iv/rG7xsiG39vSij3BK7Yfy7PM0B2/vML8b5U8CkHxemiJMBF7GpBW8iQnyx
GXt25f6Xhn1wpOxTQzl25vG1jM392IwNJXt2z2Hr9wZ8rGcRg3Z322D+Yjkw
uZ4qHIINy/iASfyp7bRKBRHsUWr/3Ru22Kt4f1W9OotdNFXy53gk9s7Ftr+W
X8VubTHhH7qHPRDy0PtANTAZ7x5Z64ovDdh1m3UlDMTEocVTxGNLdbGNpWRK
ufZj57oOizv7YqvL7Tbd74d9+uOV/P7rwGS8w1cfnhjLwFZX7kzsbsLm6pea
7foMTOp9605+Fc8s8W+T83z65Vhrtzh21IXIqFEZ7NYQOaWzx7F5fqlMXHmA
nX/cYmP/N+w2tb8MW9k3Q7vwuvxnwglMxmsUxM74kAeYxA8VxE+JU4HJ+060
wty55dbA5H2x7r8zDH5HgMn7brZkrg+jJzan5fLyaS/s+wlOv8TPYXOmcywZ
DwAm7+OL7dr2vIzAZh6rEP56B3ub/omVvJnAFF2qSP3NpYF52Pt0feW/8Ej+
2zQdqstzR8caYWASLxpX69S/DfuxhStDuSP2IdaeRu4Q7PZdGZdTrmJzqBjE
+GUDk/mQ4tNbI5aL7ZMSkyLzDPvT+vV1DD+wvx5SaNm/SgpatvvwiJk6tinX
UpOp48Bkv7zKiW71DMTO3JXmoXITmOz39Eqm0/xp2MWbincdTgcm+XpbztwX
vQdM4sW1msujS7Fr+09IW7Vg/+A3cS9uA174ed2DKt1nXdiWyb/K1HqwP9yT
ylH6hc21/opUKPMW6CVHTxnKSWBHZrA3DahgS0amG6jrYpsut/6x3Qb71+Wn
0vPHsNdcG6hTDMMWCY0eC0oDJvO9/MzV0QO52AfrDMo6y7DfDVYXs9ZinxBX
W832Bbu4fehr5yj220q7wcAx7DLpm7Ms37HdDqmqW1CkoYdK8t/PMGCv7/Ls
SBbELq83W/KfCTCZ75kqE6/bVtjHuAoGfYKxZ1fndm4PxQ6tdItpKcOWqZvn
jHwDTPp9/ks1MeQXtgLjvSm9xVuhuz3qWwKYsX/dlWzi48MO40gdK1uPzRux
rfaOMHb08nNO1XLYuptcqjjkscMktQqYtbF5tktmThhi27bsm5I7DkzmW8H8
smW6OzCJv9RS8uqGJ/aj8K5Hwz7YB+4Xl2pdwz7oY8Q5dx375KNiWZ1SYPI8
JdrN/qGgCZs1hmf2Qhe2KeutGeU+bHf9avmML9j+43lD378Ck35Ze4x8nb9h
777484v5ODDJ52yqn80/hb39D22V1xz2ycqy11tWyPzbpF7OPMMOJnbsavGV
essFsc9dMhxcKwZM9tPgrn28l6SBSfyxo5ZrXeSwzw1ElUfScZi67XCBMnZC
C7vIXzoeGIsxfWMCTOZr7ZI9K8RMsQ/s9mU7bImteXaVXP0B7DgTk1irg9gC
OVNqMWeASb/58d1DLQHAZL5HDS9wTYdhy+3edzcuHHtj2nm1c6nYE2tXbAxA
Js+Lynt/uBQ+wHZ7uLla7hW2XEzfQ+c27D8dP/iiu7F9uLP4LD5hFypda6CN
Yz9j/9px9zsweZ4/KHrBzmsSeCE+Ru5nPpsstG6yNa2OHds+tOn9By7slfJS
Bg+UsN/W71R5boF9KP2jybAdtnf+ty7tg9jvAyx7Dx7Cblr61HvGBTvdlktB
4Sz24xDt9dHhwGS+lSLuF4vHAJP3wbf3P01xx2N39cinuF3HLsgSiFZJxRbV
DmJ0uoV9KqlN7G0uMEWHevtmuo1sLfaJ7Nsn373D7p28ma/2AZjU+9F9VfX9
BPatsaUOLr+wg6z7rG+xbPu3yXwfE+1MLubEZiwx2X1XEJis58VAyx/DwtiX
lXfETG3C9h5PvmqoiL112SuF36rYtYY5HlqawOQ8q5Qcfeqjg73b5eU3VwPs
s4dYHAbMgEm9p4EzPKkOwCSe3S7MvdkZ+w7vfo4qL+yiPVJsn89hn1/cauTk
jZ0X+cHB2g/b8vW2yMVXgMn9KMS+RPW/a9ityQ8LkzKxXb8yNMjlY8/VBbfy
lGBveeN2t7ocO+ruI4/MSmw3luLOA1XY746zvE2qw57kVGl71ABM7udDt53v
RjdjVzREvfhMxzNdS/64jwOTevqyh78EL5KD3iJx5KERL3ayZqUU21rs+mnR
Z4c2YVPEOCcK5YBJv5/n1HOPK2MHii6f+ULF/vuZ8UDcMeCF9+W0ElXbM9iv
jSfu9rhj94R/93vpCUz2e92qhPorIdjN657pmUUBk3xGunKKNanAJH57+cG/
129iz/+3KyzjMTY1zqXpXjn2SSUTXlotMOmnZl51bygdv2da9TKvEbvDyiDJ
uBuYrJfd77QjCl+wBfvH0sVGgWn61BN3Khcz/wZe+LyCXmfriUXboaWSteyb
12Jr7mdtsV4PTDOgjpxkmVaTBl74PEDdwI8LcsALv2/449H/Yzt28KKkWyfl
sbWtMxI4DYBJvUKBZw/nDmMvvl317AsNmIzn1684/rBr2IZm7/I77wJTDKmD
1k6rHxdiN965k6FRA0wzpC5rX+tSUoudOMvxxr8ZmOS7J33ac/4N9qLVO38H
vAVeGM/Dcr7mQWy2ni1vo0ew2xl8hLdMAJP5Xns3Yl3hYnnoBItHfUmM2KLH
OdYLsWLvru1aaSaJ3S5REP9BBpjsJ0a1Ew6zssALnzcxlNP4qg1M4jd7zSRM
GWLvuqKxQ9gOO6Yyvi77MHbW8RTblR7YT4f0y2he2FKPd7jMBmEfaal4lx2J
rf8+wPp3LHa7isMziTRgcp793iWRw3sPe6p/1fELddhCPuUfTzZi91a8cmNr
xeZ+F/XkUzsw6TeWV3v/4V7si8xTDWJfsddmH5JT4lP4t8l+YZJtnDm4Dlth
yxuhx5uBST4z85m/67cAk/g3fZMrZsywBQUDJJotsH0c2bak78MO0cl0S3MG
Jtd7k1MK3wtPYBK/nyq6OfEcNg87NaXRF9v91Ncolyjs5g3ya/5exmY7HJFf
kopd+Zp5v38FMBnPOpstE1rPgMl5Khq1Me5LN/anqOHu5O/A5Dy/Naw4ZvgL
m49Xv3PgD3bV8o7Bt0yK/zbFiFplXtfhyYzt7+S3w4EVu0DjvL/HKuzr/j3q
E6uxS53GMtP5sAVXmD5+QMfLy0JY34hjCzz8fGu5BPaiG6eOFh/EvihYaRPu
it0grffS/wq2hnU9n10m9pf/rP8q3MOWzE38ufE+MFlP/pZVWdzF2JT2Ve3a
5dj6QSYtW59gM1je13v/AjvU8YdtWCu2pzWnTmUvtubZ6tqI39iLWo2TH84C
k+vlmCXl8ttFO6DV2CfqTy3D3sBQuu7zGuzng2NmD8Ww1ZMv3RxSwY7iM1Bi
NcEWEojMCdiLHT5dEkzZh612pH1Drgv2H469RRHngMl8mrsYf430xpbPPuaR
GY/dJWUrdSARm0PcYrthLvb72896zZ9gy0ycdWmrwpZlWqnq2oL9iXPR6NxH
YHI9SYeUF9C+AtOMqMOBIW9ix7Efpgj8vbZkJ/QNjcNjpsuwT0Y1vrFZDkz6
CSm8X9e3Clvd0tv4Fy/2OGf9EXreNGoetn0DMJmv24ZBLZ2S2K6MnU7bpIBJ
Pma/N/kp0tjO+aMifPLYifZ+yxvUgEk9Xrktvj9Msfvdkp4ft8Eeeugna+cO
TOpxU7dl0byw/W3PnKr0wa6NCL5j6Is9S33Go0HD3ue1fqm9P/YHhpzI/gDs
b+xegyJB2Cs+xNv2RWArBUYrnE3AXjLfO333OnZ0nkN21i3sRBvVu253sLMj
nceK84HJ9RL82vDv6jJsS71R3+uV2MWbGo8IDGI3MN27wj2MfUk+1GHNV2DS
L79rxM2YGWCy30T19CMpf7DPM9uw6bApQZdcfHE9bSv2o/801ksrAJP7QaDP
wPgMMokfmUy+9HsXMImfsOJLTDTEZrB6IbTYFJjki6c+9fh9CPteTUuDiyMw
yfebxbHvnTP26jcHdaTuYStfiuhvewRMnudNEzikaMXAJD7bi7Hx5WNg0m+w
jPtpxUZgEv/reY/zrbfAC+ftKP+FjAls69tS77V+YWtuY/ygNAdM9uOhcaFL
PYuU/22ynzcaJDkxsGCHfTpp/HMz9jXqnaoQWez4qQMnfLYBU4ypWzP5vm9U
wJ4XaLTeuhO7zeh90BUlYJoxNank/GT8buxF+8xTN+oAU0yo4kGDbIN7sB+l
ai5ecgiYakIdrRLxzTqCnaPGFCfkg928O9upIwCbqW1Z/+oobIuoKh6BOGDS
b9j01zvn44HJfISFLFPmLca2HjcS5aPjix+ftodXYOdck9M0qsMu1/1Ser0d
mKz3dUMjy6XD2Ae2nNO9PApM9mPgt5mZxjFgcr0cbY7tTJjB9h+sUnb/C0yu
x6Y3Vi8iGXdBx+W05Jctw1ZTXOlswI79QS5IVmYLdrChXexeKjDpd6UIr4y7
PvDC++Y1liPSBsDkPMsc+JbSZApMztP829uku62wldSk1/XSccuVX1pfbbB/
7WXz/hKMvbn+h0dhOPb7b2UOOknYLKdf/LW4gb3CWmXU6Q62ur8FF282Nmv5
iO2+HGyOK2J7IwqAKQbUG/esLH4+wWY5mh6j/Bzbadj2Tl4D8MLPMzl+lP9t
ASbx5jtev1g5CUziBcS9JI6wqUCztV3fKSCMPWJOYZuVACb1WBcHfElUBSbz
Vbte17VqL7bjx7il/bbYR32HWrLtsb/x+0k9cwQm/ZwvXT9j7A+88H1Tmpz1
hyvYNsJBq03TsY85Lu34lg1M0aemjVbPbyjE1lER/3qlArtrVUbf7afYS1ee
4PfoACb9lEltWNP6AXjh86QC6bPqXcA0PWr789ha10/Yi9WV1ln2YQdO7bqS
+Af71ipLoZTlqtD81+v8x9mBKXpUR50YW6ZV2BEVEjrOPNjc/a1SM9LAC/2E
3bv41BL7YE7fS51D2Lkvz99L88N+0qucutcfW1d4186hS9gB3e9d9kUDL3ze
89taI9U47EtMSit/ZgGT/bKf5jrZ9gCYxB+evi5eWwxM4p2jw6nsdcDkerwr
wnrXtgn7xyOaYuEbYHK9d1w75fSqDfvjq5Tqtx3AJJ/bpsHmwo/AC7/vEyy4
1TUATMbrczyz8NsYdlS7tjzbNPaKz5ObgijUf5vUc1zD3nxwKXZk5VDUzlXY
r1nOBG0VwI5zj368cS0wmY/Q/5LiBcWBSTwv//ofDJrAJL5j++JVOrrYBzdS
OsYNsZ9ojJ71sMbOeLD6bR8yWe+CYzv2Jh3AvvhsrkTpBPbPLTwiSpewo/JC
el1Dsb9+bn3Xgkye16JnGNXn6birsKujJAw7r3C670k0MHlefMldObExDpjE
q36vuL0pAbvu6tSlA0nAC/NxpWh68DYwWY+hogRTx7vY22aojdIF2OZNATer
irE7Pzn+YigFJv3E8AnvGaLjkBNRzKpl2K+O/uxTe4x9bH6kOJOOJ270h+aV
Yz/Z5x0c/gyYzLeAm97bGTpef3TvkZ5a7OQvstXX64EXfh7748/B4jZgEj9k
e7vz0Udg0u/sn6kZ2W5sERlZ9rc92CHefS9iB7BV+Au9WL4Ak/U+93X664VB
YHIe5T5ar3byK/Ylyu4ftRPYlfWLNfQmsXsmFcNfL1P7t8l5vqVJJeE1C/Y+
36obomuwzxjwvv8pgP3fyc5JwfXY+XsT+phEsQuaeighm7DLZLc2uklgn/Sb
iFqljK0T9XbLBDKZL/ED+yXsDbCflkgffGiInVyTHsNvCUzq1V+3DeXdA7zw
eUyO4+z5ttiX7Si28fbYK+7X5DmcBibPkx9qWvx3eWIvzYv8EeINTPJ9EnJi
vHQRm4HWFnTFH5iM13GCk18vENsk0LCyNxx7/3SDrX4E9qGuv7Jxl7FX3+Ye
Sr+KHZYWH+h+DfusdZRnaAIwWW+LebuqphRgEp8X29lsfxuYxG9311yi8hD7
REfyixg6pqxskHvxCLswf1nOyyLsVdNMA0Il2Hty9j24+ASYjCfxa/uf4nps
8aFh8alG7Kma4iznj9h8jaKauXS8QSUg5FQ38MJ6fFmkIvgZO86A2+5DPzA5
z1fYNMnfH8Y2kSx/fmMS2/TD6oy0Rbuh/xhvfbabFdvwycqyKHbsbkfxdzar
sN9HOEry8wCT+1kDo9VVDlFso6UthQMy2Cqu131HVbBHJJNGXdSx5aLvDnyj
Y/P4e/k2+th3dcMK+Y2wP203UyygY8Z9Drs6LbGXdTA9i7ECJs8j0/pS1k3W
2CpqEvd89wEvfN6lKEXedD8wic//9Xf3Dzoe7RwvWHIEm0+tXCTuLLZ0cbTX
vfPYKn+XKLr4Yj85v2HybAAwma8kxefaF4KwS6sFpvKvYgs4ZCifiMXOYr05
OnEXmPTDlV199VAetkKb1Aq9R9h3h/7cLqPj6LCh/QcKsZ/vXDlv8RiYrLfp
+uuBLyuwjwr6y3tXYUuX/V6XXo+t+Kl3vKEFu/kQd/CdV9ihksY8dW3YxnxP
VN93Yic/Xv1A4iMwxYgqVBm7xI+OR0oM3ov2AZN821xfMT78DEzm++sW3rxx
ZLJfnLnM/df1Y2vmRNtF/MZe/vi3Rs5fbGNz7o3bKer/NjmPPcZiP1cuwzaI
a3/uwIV9S3LxRKgw9hmHvvBtW7GXlTqdUNuJnTQSxPRDFTvXe4nxUU1szZLy
wERt7Df5407xZsDkftye0b6hBpnEy0aMsDOZY/e6PBnpOYTdYxvLW3YK26p5
/Y73yGQ9/zJ6K9acxi6uWcVs446tvKax/sI57Nmr0ZtXXsDe8DTeX8QXO8Q3
97FHJLZKxAXNsqvYz1XENarisY+7/ujrS8AWOjK07m4q9jnVvaoV6dgbOf9b
pZYFTNaj7Hfao9P3gMl+ObJ20jn4Pvbp9LaxvQ+w1U03imTnA5N6lwLPVRiX
AC88z6z3niwtxT5zf+x+YgV29oGEIKMqbIeT7jIaTdibLH4fPUfHQ74rWlPe
AS+Mx7FN7UUn9mS6kCr3R+wezY+cQz3YDCqODHO92CfFbsorDAKT9Vhn/vKa
5BgweR+487Q52fs3tuXxVecfIZP3WdkRx0CxGewMIT0Vp7/Yk/aGa1Yu0oB2
6b7/RJARmLyPW+dofk9FJvHLJfSWTbADL3xfMz4jfZAb+8KNJr/C1dibmErG
wnixtwvZLQ7iB6bpUrPnrg2oCgJTdKklVT1quhuwZU8M5/AKAy9837/tTZOG
JHb++S5JXxlsnk8vNzIpYB+PN+s4o4R9QYS/dqMy9gdjYw9/OnYZusLirood
O6zir66B7XFf5f6cCbb2R82qnWbAFB1qRqvQ8jYrbH3ZdZOxDtjiq3n4vpzA
9n2qJOvhAkzTph5NeGPYiUziL0nETG1wBSbxyS8UUiS8sAffPn1vRsfWYpfM
WulYNt3xFE8Adtyb1HWpl7AN0wTuzoViGyvuSUwLA6ZoU7dE7E01C8eW4P7d
/e06ttn2K507k7Aj3tlYVaYAk360H9AuiqUCL/x7nIsGaCtvYn82uuy2NA37
m8U9zbzb2JIce7y/38FWFMzV1LgHTNOiqosaNbwoxv5YFf24tQqY5Aus/lrj
WQ1M4oemOYur6rA1D4gaOr3CFl81bXOoA3sNyyqfsR5s/pE09+kvwBQtqkKR
zQrmMexP18OvXprA9j+kPFL5E5imSfWKz9vJM4VddjY3WpVNE1oqLe3SR2SK
JvVoir9EHw8wTYMq4G6+68xqbFPzQLcJPuzk+sJfMRLAFA3qx5T7/+XIApP4
mD6D2nlT7KLd/JQMK2Ayng3H0nUVrLHT5BP3lR8CJvne9rSLDR3DVr8kEWHs
jC35eP7JLldsF4sQuc90vInti6e1HzDpd+DU9KJ9Adgzx40LP0ZiC3P67Uq4
Bkzq1W88c1HkBrZZ8/yTHbnY/cvn5YfzgEm9RvMLIwMl2BY7EgOYyoDJfnbf
o2e2/zkwuZ7K/gbrKzVjexoJZd78gP0sct1dtk5gUi+SzbHuWR92iNu3kqej
2I57f0s9HMeWvqyxe3Cx1r9N+hHlH9jWxYS93eiG328W7E0X3x0LYMNWFrW4
NL4SmJyHmTt+2lSvAibnuZDS/dXNXNhR0dJhQTzYBUGrK95sBSb3ywsmM75J
MthKZyTmHypi+z/2MEmjYndZrKhZrwdM+mnYcfbEMjvsqo27te3oeOlgWsyZ
Q9hVvC+85U4Bk/k+Js7dsI+OtwkOfkw6je1VmVnvdQ6YrPf5Vs8V6uexewSG
PZkuApP9Snt0TYuHjq9F2F9WpGEfcnPMrAgFJvVCHgiquodhs0yzVeWFA5N8
1YKjBeoRwCR+XRZLHkMMtlwE37zaNexRA04b05vY4crHU9vSsFUcRygHbwGT
fr2XLqGtyMBuPJnFfTITmOTrLA3SjHsATNahXNJh3CMPe9psNF09H9t+g/wz
h0fYxeVMXkll2E2vGfQTnwKT62FWQt7aoQmYXK8jRUtHppuxlbQ5IjzeYbd1
CU8JdGJr0/xe/UQm/eSs2Nl5pRtbPTOxVuwrtpqoOFPQFPaP0RUHt89im/xe
1v+NjivrGePl/2J/NK/+VM+oDd1RdDhSgw2YzIdnEtdOd05sDeHfh5rWY6e8
ibILlwAm76s2p5lMfssCL/x7rdzl3eflsDdJHPK+TcehVi3N7juxWza71h+h
YmsGnY0WUMfewdh0UZCOVaT8nHw0sD8tq5rtMcUe+735roMF9rAtW9E3S2Ay
n0futp3K24O9iOdcyIYDwAvX26Bao+Eh7D0qLvqqR7CVyqf/7jiB/UhBKU3g
JDDpp/JdrWo0HYuFim1JdAcm+Yxyvm8fPg9M9rvWoo80iXBgcl6NRNtZZqZi
G1kHXOO9hx2ZalHkkgtMzuuzG96s2ViG3S6q+2NJBfZSnsY0lWfYGRYe09yv
sIuGKmo927DfnEwyCu4DJuNR/WHqJDUAvHDe+cgWCQ9ii9l7mP+ZxH4klRqc
9QPbPEQ++sE09v5vdUy2DDrQJSbbz2YzA5P98oN2LMSDBZjEbz6579gRVmzO
X1bFfwSxxSLdIj5uBibzee6O7eQdaeyw5d92UxWx5S9NLzmhht1iEx4RpAFM
1tsyP3WzsDk2Xwt13ys69lP5r3NuDzB5ntnCzEKNOIQtfiy72sse+8aWwe6i
M9iGqWu3Tl0AXvh5gmy0D6Mv9od3Iu0PL2H7j38/YhkGTOrF2ma7JUVie2tz
qR6PAyb5wsNkWkevY4tt2uz1IglbVervNrFs7FbWw/+N1mBvO9W6mr8ROyP4
7+m9yGQ8YdO51MgmYBKvECaweulrYBIfdHKL58AbbJ7e82dff8J+afVtYGIE
+zKT2KeSr9gbv4XkGIxiW/2+dKELmYynJi72puscdsLeo9+5V+hCs9lUTZxd
iX1jb+mNCg5gmgb1g4Ja5hlOYIoG9f3Ga4cUVgGTeOc3syW3ebENVBK+VKwD
JvnEOnb1+G3G1jd4z3VxC/ZDpxThV9LY+XesPxyVwd7SLXrWehu2dkBYcI48
du6awh4eRezda1jOuNGxlPnhfXuVsXmLEzd8VsVuDi3I7KNiXxbSWZKvB0xT
p7ae/n7+jQF2yPalM6+NsDUbWhYNmGOnfPpzRcUemPSz4lL6ql/HgUm86uP+
U6fdgCnq1NOSfpIDXtgMGWFv1M5hp3WviNmHTNtNPcirdJX/PDCJl+/O1n3r
jW1R/v5Fbgj2jddas88uYa+NVjwbHorddm+Xw3gYMOl3uMOxxTUcu/zTyv6I
aGCSL76B27M1DpjEL9Us50+/hs0yWXtyJgV7gMYS5ZsKTNlNneWznKOlYztr
p/ONZWBrrz5jMpoDTOpVM8Zm/H0ITMZ799Yhj7ES7L/vQsZGSrH7JrkrFldj
Txy2K1tTC0z2+0uWFcv7XgGT60WU7X0YSycwOW833J+5mdUHTO4HX/bbVYmP
Yft3jn0MmwAm+bbZJzgpTQGTfgYURxXG+fX+bTKet2s35DoLYp/MF3T9Loyt
u8yGTU0WmNTzDX9hcnQbMIk/ViTQWS2HHVT/e6eGPDDJxxlwYofdTuwMi4YB
GxVsnh0mvl6qwGQ+7z/mYcpVxw5TeeVyxxw7w+NPuJUtMFlPzXvTfu/tsZla
OGlph4HJ88x1pkY7lTPYB9238sX7AJN8D5zj5G5cACb9nmW9buJ2FZjEz13o
7qHRcbNeV09ULDDJx7PNaWT5Q2wtHpnKs3TcfnGJZGkpdl9N4vyPSmCy3hE7
ecVnkcl+K+Z6dXl1Fbaiv/aDgmpsq5+HaXrPsT0Ovlnr2IBdF/zqgd0L7O+9
vOuy32Kn7ZUbKO3HPiNdUm87DEzOw5/L97TwjmDf1GVd7P0bW1boZfreOexP
/wm+cFumD80tm5W6lQOY3C+M2YoazPiwKyZpk9eFsBWl404WCgOT+9Wan6yW
EVuxdx9OXOm6Dbvdy0vkuBwwqXegdvuY2Q5gMl77p+ftD+/EZj7+lumuCfbb
Zs0xX1PsHfGXe55ZYj8KPe68fA821+1JmVU22Fefsd16bIfdP3WyfK0j9v1w
yvUTdBxnmhjC6Iydk3rBbdNpbLvsqz9sLgKT68EtJYgWSsdyy7SWS/phT37g
DYin40LbpfadAcCkH0XWJCH9YOz4Ldo22tHYzJ0O52PpOKS7TlgiBptlx2UP
xlhsjSb1W93XsPefsJm1SMTOkr0SnH8bmFwPj9obpE/mYL+KF30b/Bh7h+BO
G7kqbAPX2fnJ59hCUuxu2i+w63/s7HRqAibj2SaTdl71FTCJP8ETF3jiIzA5
L8RSDHmze7Arj3BdvvwZu6gro8hoBJimRj0nIVvpN4P9UdXuxQYGg3+bokbl
kOCZ/28JNnNYmpssOzDJV2h8j7FmJTDpN3RmSFWQDzvrSHqhHh1L3hDZrCsI
TOY7KjewYEIYu6pq7BObODaHf4h7uCJ2FY/gnnM7sFl0kndcV8XWVxe0bDAF
JvupTHeWSdgc20yzRmfEGttR9vv5mgPY1Ua3zqu7YKso7eF9cxp7Cbfeg4ch
2OdyJVvtL2EriR5NlAnFVtVZFjt+BZicp1qqa2P1ErAltwUcNU0CJvk6qRvL
xZ9gW3uriVMasfMHVrL97AMm69kgPzzfOAhM9uufqOS0x5PYuvYzzxh+A5Pr
iWnLZn2uv9jbDhaJlbMZQpcNFayTWIn9ZotxCwsHtstRjZ6vnNjyCmW/YwWx
N7Ys+nZrEzA5T8q2lmhFbcUWscg/u0gGmOTT9rnodmEnMIkX6lh53HcX9kgR
t3icLTCNSi05+C0z0h679tTt9iY6LlDlrw33xD5zfnjz53PAFCq1+ffb6ze9
sVVyTf/7EI79svu6c2UKdvKfw+prHmALPlhxWKwQ++uw5EXPp9h1KusnxZ8D
k/E+D+JK6abjpKJfzEl1wGS9PLc6vShvACb74cbq1au13mDnHr/UZ9uJbfTt
7B6BMWBS71vrzxnB79jcd17vCfmJffjhwx0+3EbQBfNLirqFsQ/fLZpx3YSt
HysYGyAFTMZTtdhaRF0Vu8DC4mKQITDJlz72QP+IMTCJ7/wcaCdqgb1X0kPi
wwFgch62NmYcnzqK3fs7flrqOPanK3OzgW7A5Ly2vbxvX6YHtqbRZ1ulaOy6
FwGPt8dgZzkLutcjL7yvPUsfmruHLXm/O/RDGfbVgR2v9jwDJvW0u6wv/2nA
vrqTfcmKF9hrYpVczr3Edskq7El8C0zmm6nEV2nrZ2ASHzr6X5xuPzbb+Jjy
swFgMt5j+k/bfo4Bk3jz2xbdhj+w43j2XU39C0z6/Xbg0WcvBmPoLcG6Vd8X
Y09+H+XyXANM6m3VK/3EzgtMxqP+Y8MP07XYLP2XeEpEsSc59s8YS2Avl+Tu
mN8MTJ6nwu5wfVbVBqZoUDu6zROdLbBVHEVVJRyx92lc43R2xa7YHNub6oN9
c4nh9mhf7I+cDY4Nl7BfMndY8URg24k20iSjsQOMXMWvJQKT+dqg+efwtlRs
i8bOyJ03gRd+nxmgLMOQAUzToFo5tpXFIZP4Nf7vJoOLsCNXeLoFlWIfXldj
duoJMOl3P6uTkNprYLKfQmNFjPRagRd+X/Wt+TNbOzCJDy6g7HEfACb12vmL
v3QMYrPz37BxGQYm41mdXTOZOQ688H2UjQV53L+ASXxeft46VooJdGrqYeaD
TNgRH+Kig1cAk35fhs3XCHJj62t9q+bkwdaiPr3LzAdM5jPJ+OZrRWSyHn9O
OjZ0C2Gf+nxAVXA9MMkXtCrVL20DMOkncKmUXKAwtorSrWdjG7HV6lM8g0Wx
Nz0t9Nwgie3K62hP2wpM+t0wv8E+QRY7Q+yceKESMMk3Z+9deEoFmMS/5BGr
e6yB/an6hco5TexDw4PtjFrYgd029sF0fIlBx5dHH3s2T2nXNUPs+gsid9tN
gcl4v1zLufZhLzDZ735NT427DmArR3B5v3UCJtfjipgWHpoXtvXwbNp2H+zg
NIO3+ReAKZpUFvf9ArsDsLWpMdOeQdhKfu9f8YcAk3oRT6gGIZeASXyf+U1X
tkRsgRPbuU/T8bfzIpa9adhmAfXfL9/CPuetzJWTCUzTpFrcl/dvzAemaFG1
I2VObC/BzryWFOHxBNtr1vFjATKp59ZxSvFDFfaSOw4ZfNXYw/szLPNrgEm9
rk8dHhfqgGla1GproUMBjdiTaaGqrW+BKdpUL4+Y1qh2bPM3nNmM/dhpGae0
mEeBadrU5n1HKep0XMv86E0nMkWHGq3jwKr2DXtFisVr5XFsduENOyKngEk9
7z0vZzfMYA8k3Dpai7zwed9580Utc9jurXrDFIopdBv/zkOTi4FJvTNzMw4N
zNiahVqqUSzYh+S/vGtCJvNhHGw3EcOBLXZ3ZfBdTuyt4yydpbzApF7dtD9v
wHrsTL+zGzPp2KclpVJKCpjUC2J0GDi1BbsySILDVBqY5Lu4vK6mVBb7g1ir
0y05YLJeB5uLH71VACbxfK7CIYo7sDNp7H/OqQCTfJfWLzuUQ8UufdEX5b8b
mOQ7tSJvSbg6dlf6WvkCDWztHcl6UprAZD77/Q+n7aTjrixVmrQ2ME2H2hyy
iTXeGDsg+e8+BXNgki/rCtdFX2vsyhD79vfOwAv11M9W2bkCU3SpZVu/ZETR
ceFh3kiqJ7ba7Kkuf1/s3axcWY3+2M+d0q/GBQKTfmsl66tigrAz61Mum4YC
L3xfiCF0ZudlbKmyqCtrE4BJPvdFpzrN6bh8iu9kPR2/in1S8DYRmNSbWS2q
MELHcaydyh9TgUk+pT+XY51vApP5jDvKezb0Nnbif0E6FunYz5xLZhhysPu0
fstE3MNeXHR+7OsD7OeBuV+W5QGT8SgO85naFwCT+B88RncKkGm61JtfUrl6
C7H/5KlF/ijGNm9tTskvBaboUVNvCii5Pgam6VE1Xp29eL8cmMR/ndx9i+MJ
MKlndbSf5kjHNko2dQoVwCTfvc/ugfqV2DM7ObVSarBD3bduDa/F3uV8x6fl
OTAZ75EdncXNDdhbNzBQPZuxncuVh3teYzvdfeDb9wb7wn6fpLD3wBR96jG9
a1el27HdpiUZz3zAfiCzbeZ2F/aHHTknGHuBST9Mpzi3snzC3tutWrh3GJjM
9/tPQg4pyCR+29kGmQfz2KeOhtoKLDKDDhVjn2Jmwt7GLjymygxMxhv3tDW9
h44d2fypSuzANH3qnU/lU79WYQ/oM08f5MIW5Lc64kXHo/7efh182C5eNDPf
tdifPz/Z4LwO+2vovnJfEWxdV2v/qo3Y9TGlz+Q3YQc0JOyroeOoU03G6ZLY
H64K3nxPxznRj+6MbMcO1DC9tUwB2/VBndisInaA4VsZTRXsC7xXRKXUsGfc
mo0+a2GbalQ5P9QFJvsteq72UasJMNnP+5WrT6+yACbX26cLr9d57cH2e69S
oL4fW6HuoccUHYe+vSZ99CB29qqQli/2wKTfwYuyS9YdxR6azzOQpGORQO2s
o47YrzwUtrEdA16Yz8fJAZzHgUl86z7lDOGTwGQ8Yrr8liqnsF8YW/VWIJN8
LL5ZX2vdsJVe5Udnnwcm/W6K0Daq98G+eutDs/kFYLLfoiepTuFB2IrPf7E8
DMGmxEhJfriMfVqMqlkXiz3X0+5lHw9MMaAWnZ5dtDkB+0BCb9E4Msl3ccmt
mv23sZvT/xPyvANM5msZ/+2NHenY265waIfdxW5hzdxXRMe5TNyel+5hp9jb
mOXnYXetrej3L8Bmv/z9bjjywv1KNI8WUIjdohU+fr0YmOQTfRzb5FSK/efF
mUnzcmCynxU9E0RdKoDJ9WKp8aCApRb7cPXqHvsGYPK8GVpWwHjyBTCJNwyJ
crV7g22fu2m8qQ1beu/MTGY7MBlPMscW31MfgMl8fL3fxrSoH3jhvCm6tWnx
OLbysioloZ/Y+dnKE6y/gEm/3XodJl+msKmcQylWv7GvJPnksc1i575bM1NP
x0OMtZkUijl0Ar/J6hI69gyySDdcjh3SsNFOmwP7zqK/2b/o2CDC01qEE7vg
c8gi43XAZL+dHB3JZN9Ax7Vx/Fvp2M+a42SPCPb7gj6Zgo3A5H2zN6NEIUES
++M2A6NwWWDyPvsxZVkA03ZgEq/Yu+2NhDz2IlG9uR0KwCTfhFVW1+OdwBQd
alLgrU/ZSsAkfl5W/fRyFWBS7+D5069PqAIv/D0XHj9hJi1gUs+E/akhjw52
Z9H3pj5kku/+tdiCw7rYo+K/uQyNsLPTy+R1zIBJPZ1uPm4HK+wc4TY/B1ts
nzfzdUmHsKNMi2nddHwm2Vzm/VFgmjaV5Y5WvO0x7KotXePyLsAkn2dwA1+l
J/a6oYsbDLyAyXylcgsbunkDk/jFDtMMHXRs1KW8VcIf+8YDy9zkAGBSr1Sn
4VJiEPaD3sGz1GBgki87uoM2HwZM4sX93HIiIrA1MnNF8pDJ9bC9nRaqexV7
JnZcUTkemOQL27cz3wyZ9DvecPrQgWvYS5hYKKIJwCTftUAzWc9EYNKP40tP
T4ab2FkazO42adi2vSeSx7KxLU86SAjmAJPzdoZ5r137XWzr7KSUWWSSjyss
R2TJf9hMmry9n0uwa2aPnjd+DEzmi6ncYHtqJbbD7JglrQaY5Ktr47Z+VIvt
9niD8ORzOu7WNGh7gb05dXzTiWbs8nC3zWtfA5N+V93QeBTbhR15wpxftxc7
5cS6lW+QST3TIae5jk/YVi5VyZv7sV2zCt17B7EFXH2iK74Ck/1S+mRu2OU7
ttu4RojMD2DyPCIl8i2T+ScwiT8yaMM6tMQCeqeYp+0MIzZt4KLjyDJsxv+c
aXEswKQf27k/PJ3Lgcnz6p5rEWPVK7AlRUOUslmxG6Scj2uyAZN6ZixH1+Su
xBbZeXLpLS7stLuPtnTQsfChJs1eQeyrWxJflQgBk/ky3RvGGy2C/aVRMpB5
E/b2ApOqncik3l6B0xauYsAk3pIxdTBeGrtNw/pHLR2XhOls2igLTPb7z717
stXomCuuXzdcAVt7z+3NycrA5Hre65eYY7ILmNxvfP+4Zg+oYCslXrufrg5M
nle+vyr4waeJXWo42pKhjZ3TqkCxMMD+OeKwodwI+6aZuCuLCbbwU3XWx6bY
8XzjFo5m2OFrjVl3WGD/d+rVMYE92H6nrd4mWgEvPM9Qnqn278eW8SnItjyI
vflEu9efQ8BkvR+bHDMytseu1ZsNZTqC7VfiKRfsgq0p4Caw4jy2kNAB0WYf
YLJfZz/6nA+8AEziX5jXZ0kGAi/Mh22jmXAwNoP3zSBVOu6WZqxUC8eeEM/v
0o0BJus576uXNXwFe43W9ULaVezgE5efscVil1RkObklYL9hMj1kdROYok1N
VtNmXnoLuzhx1lQPmaZFXREluD01HZiiReVvZH+YkQFM4rVu66Wo5mEfjv95
IiIfeOHviZ9QtDz+EPsgt4PZCPLC32u2Mg8NewRM4ll730TcLAUm/Tz6sXzX
Nzo+EzYgf7AKOyLXI82/DtvOU1X6Cx0HhvQ9yWsEJv0a9K86lfgKe9nE4l0F
dFx8OMW+/B3wwt9rF/zp8vo99vyvS2cC27ArtllTVrZjczFNB1Z8wHYbVfv1
sBOY9NvoEDvw/iO2hpx6FG8vMNkPxlb7ijToeP+DzDsiQ9hDMV3uL+l4qaOe
8uGf2Fm58dOxv7An8pfIPqLjez+UmjfMAJPx+pdM7ZKYw1668v04ZZHlv03m
O/d5zJwKG3aX1LdSV05sr/u6zw1XYYfuT9spyA1M+lnrdWj2Ah1z5wkq1q7G
/qx3Mj+LF3jh781Pcv7ppOP8R1Olm/mxvz6J2P4dmaJJ3ZKrXb1CADvwtd/r
54LYh9YZ1B9bB0zqOWq89+qk49fGaoMH1wOT+VgUknIlTQzbMURn3VEJYJJP
8OVMoe5WYNLvzqLt7wxkgEl8st7+OyqywCReiN31lJwCME2DqpfgZfFOEVv6
1u6+dzuxM+9etV6phB0b6DvwVh1bzYpJTkQPe/nURZfnBsD//3uNGycXG2L/
2Tf3+gsd71gaK+ZpjG2cY9BwwgKYpk7trhAxLqZj+YoLgxzW2OulYooZ7LDD
+qdXCe0HJv00Oh0QSnPEFkvyk2M7BkzyBZyv7H/thO244ZmnhzN2UGSw65JT
2DYFwTXidLzHr/rDgBd29JJ58U3nsf+Y7+dRDQUm4xW4W1MrHY79VC9YkOMK
MNlvIS91dA7EYc/e3sRREI89/MM7fGsCdtFTzjOhdJybYp4ak4Q9yDy3x/EW
tqTX74OXsuh4TKFs6j62L9Xj0pkH2Ms2f/3vFR07GGcKjOQBk/luEuPgd/gP
mMTvWFSlZFSO/XSgIlSzEvt50q3XCVXYqwa78u49xa7nn2F9V43d/Ksn+ucz
7Ce6X6wMarFX20gcnKgHJvNxX+zWS4aX2LWlSwbXjWGPcgWcnP+G7TT9RMh1
HHhhvk5aGj+ZAib3Ew+ntrjwWWyRKR/PkTnsGWUOcRmGPf82qdd9NW9/yWLs
svOUQ4eWYr+8bOOfzIwdvyX8TQcy6Wdq1FDLdDk2x8ebW9w4gEk+uZAYKXtO
YBI/GJB1bpsQdt61tA1mwthem8SreTZie6beptHEsde1vfB6vRl70YDaS/Mt
2ILp/YVWdFwuzCy8SBqYPK9sGfrBHr0Ve35tTnIcHd+WZOnx3gFM6s0nf1bQ
p2LLvOY43KSO/eq/uSdpGth3El3e/qHjMzHXVaK0sVtixes/0HFcasLR/QbA
ZLxzlwKmZQyxT7021rKiYzcNYYk0I2ypn6/bHxtjez85yNuMTJ53bVksrz+0
xV69zsafxw5bpYTD4Pgx7N76MHcOZ+zVUSE5zKexA+RKVXhCgRfmw/XjrcEI
7MqpZKsXkdiuZddCp+mY+mPHd4koYLLekuPsu9UvYxcWOnkl07Hs+wcjB2Kx
Z23Zk3jisRtfRPi0I5N+/+5Vvx14DZjEh1kWtTxLwC70ukd7cR2YnJd8Q3l/
/JOASbzbwQ7DwhvYyYwPb06kYdfUhXXH3sZeZL9bNO8Odt98yceLWdixjw1e
/LkHTMYT/nfYUzgPu7Pio4znQ+wfH1WuKBdi//zPZ27JE+ybaZKl655ib0p6
sKK8GpiMp6JyU3nhc2CyH7RVtdcnvsAuiyiO134FTPJVXS2uukXHTa/vLw96
h+2vbmxBz4tfasgs6QAm/Vzn8rs40wVM4peWCUbs7cFOdBoqz+/Flozs3MrR
h10ycmDzezrO2sUa/2UQu77UtaB/HPv7Yfd5hklgst7e2mNfIv9gp+025Nk2
B0zybUoX3W9Cx0bykacMKVbQFUZJ13QWYf9VWs/AzAS88H1+o83bzen4sMRU
V9UybNsu0WX3VmBHz08cN2LDNozLML3KjW3JmX1u+zpsa9GGd4fXA5Pxvjd7
Wv2fODDZrzs6q01XSGLvLYu2N0Im98PEJ2+KM6WwDdNeUG2lgWla1KCv769m
ywCT+HCHOb8Dsth6y6MPHpfD3pz0YsJaHpjUW3tr9vVbZWwBm7/+/hrAC9+n
/2jgMKOF/fX6YqdwHeznYR/0V+hin5WZqDamY45m/a4KI2zb0gsjm82ByXgS
d11wE7IDXqjHsK52yhH71cwH5p0nsGuOVljbncaeP/npaLkbME2byrA+xfvm
WWCKDrVeVD3yrAfwwu9be+aTg5BJfLjnp3vHfbBDr84/ZbqIfXi1+jQPHQ+P
ZfwZ98e+kVLG+SoQW+9dZ3dBCLaWmfPmzkvYq8PaOr5dwd5xJeJc8XVgMl98
a1x2Ot0GJvEURtrIiQxgsl6qrfJnluZg2w4KnRGl4zsSi0NY8oHJfsmKE5YV
RSb7OeUJx5M9D7GtpJ6vSS/Enn5FqREuxk644v1tdSkw6WfldIlSVDn2oF2a
2dsqbF6lDxf+PsU2sJ3S434GTPqRfMlwwbMGmMSPj+xjC68FJvO9/4DFz84X
2O3qpxWvNwOTfB1Jb59mtACTfvKyzSXcX2Ovs1nGqdqKHRxUa6bahh3/Wfjz
vk5sD/Od3L292G063zeHfMEOsy4VHaZjAV8PZ/6v2P7f03pV6fh/YkdEWw==

     "]]}},
  AspectRatio->NCache[GoldenRatio^(-1), 0.6180339887498948],
  Axes->True,
  AxesOrigin->{0, 30.},
  BaseStyle->{FontFamily -> "Helvetica", FontSize -> 14},
  Frame->True,
  FrameLabel->{
    FormBox[
    "\"\\!\\(\\*\\nStyleBox[\\\"t\\\",\\nFontSlant->\\\"Italic\\\"]\\) \
[min]\"", TraditionalForm], 
    FormBox[
    "\"\\!\\(\\*SubscriptBox[\\(n\\), \\(X\\)]\\) \
[\\!\\(\\*SuperscriptBox[\\(cell\\), \\(-1\\)]\\)]\"", TraditionalForm]},
  FrameStyle->Thickness[0.005],
  PlotRange->{{0.024905648224695973`, 95.69139900984922}, {30, 70}},
  PlotRangeClipping->True,
  PlotRangePadding->{
    Scaled[0.02], Automatic}]], "Output",
 CellChangeTimes->{
  3.401359518934214*^9, {3.401359632308826*^9, 3.401359659230871*^9}, 
   3.401359694443709*^9, {3.4030959188478537`*^9, 3.403096010199561*^9}, 
   3.403097854563011*^9, 3.403097910779319*^9, 3.40309798973356*^9, 
   3.403098025534542*^9, 3.403098112277697*^9, 3.403098192947412*^9, 
   3.4042863759613028`*^9, {3.40428721266295*^9, 3.40428722809953*^9}, 
   3.4052714732200193`*^9, 3.405271607850286*^9, 3.405271713840684*^9, 
   3.4070540927779207`*^9, 3.407769701005699*^9, {3.407769788129085*^9, 
   3.4077697938215714`*^9}, 3.407769867575158*^9, {3.407770173841411*^9, 
   3.4077701974462852`*^9}, 3.407770535383295*^9, {3.407770656669611*^9, 
   3.40777066567106*^9}, {3.407770962520097*^9, 3.407771022191998*^9}, 
   3.407771203378251*^9, 3.407771436586608*^9, {3.4077716602712708`*^9, 
   3.4077716856009617`*^9}, 3.407771895174741*^9, 3.407772180980734*^9, 
   3.407772262707309*^9, {3.407772396722218*^9, 3.4077724218264503`*^9}, 
   3.407772489153141*^9, {3.407772522346181*^9, 3.4077725387588263`*^9}, 
   3.407772601233873*^9, 3.407772728077697*^9, 3.4077735915080547`*^9, 
   3.407773882803618*^9, 3.407774710039453*^9, {3.407774985581986*^9, 
   3.407775013736133*^9}, 3.407775079930168*^9, 3.4077751323447113`*^9, 
   3.407775518277516*^9, {3.407775551364209*^9, 3.407775556605595*^9}, 
   3.407775743632316*^9, {3.407775827252808*^9, 3.407775842449377*^9}, 
   3.4078231314062977`*^9, 3.408004632275196*^9, 3.4080048000736923`*^9, 
   3.408016126438933*^9, 3.408016219235693*^9, 3.408016693257306*^9, 
   3.408016766326646*^9, 3.408017307939575*^9, 3.408019120554443*^9, 
   3.408019199080308*^9, 3.408019334632928*^9, 3.408019612697116*^9, 
   3.408091015871704*^9, 3.40809936139555*^9, 3.408099405641165*^9, {
   3.408535275456509*^9, 3.408535289638736*^9}, 3.4086072079730577`*^9, 
   3.4086197317119493`*^9, 3.408620010838132*^9, {3.42865785245196*^9, 
   3.4286578696329727`*^9}, {3.428657900546297*^9, 3.4286579115428247`*^9}, {
   3.4286580069842443`*^9, 3.428658027724063*^9}, 3.428658124296701*^9, 
   3.428658176640359*^9, 3.4286586361644573`*^9, 3.4286588333513927`*^9, 
   3.428659433468614*^9, 3.428659742653881*^9, 3.428659791569377*^9, {
   3.428659830475893*^9, 3.428659850077105*^9}, 3.428661698665942*^9, 
   3.428667386606083*^9, {3.428669084785631*^9, 3.4286692395346603`*^9}, 
   3.428669287455481*^9, {3.4286693245661583`*^9, 3.428669411557185*^9}, 
   3.428669447356044*^9, 3.4292571189482183`*^9, 3.4292571939272747`*^9, 
   3.429257473399005*^9, {3.429257913599642*^9, 3.429257938530038*^9}, 
   3.4292580383635693`*^9, {3.429258128047743*^9, 3.429258142303439*^9}, 
   3.429262268889801*^9, 3.429262440444724*^9, 3.429262898352162*^9, 
   3.4292630880982428`*^9, 3.429263797507406*^9, 3.429264262059434*^9, {
   3.434710182830944*^9, 3.434710200126112*^9}, 3.4347103629041367`*^9, {
   3.434710794393502*^9, 3.4347108456050386`*^9}, 3.434711053847076*^9, {
   3.438846042188999*^9, 3.438846062580991*^9}, 3.438846100789044*^9, 
   3.438846194437149*^9},
 ImageCache->GraphicsData["CompressedBitmap", "\<\
eJztfQu840V1/29vHncf7C6CCMtDFsRSEaIIiMDyiOCjVQitD2oNBaREEIXw
qDW+Wm+1bfq37cZWjX2YWoxa09YGrPFBWhtaiW1DSxRiS2qz1aANNtpsa6xX
e/7znZkzM7/kl9feuwuUzefzy96dzJw553vmcebMmfldes3t11/3hmtuv+Ha
a3a+6NZr0tffcO1tO194860iKbTB8zZc73ned3Z6YfE3iT/dL3xuwJfnVeU/
YVrt96jTaVO71aJ2d3CkTqZhj1pIaneo0+2/21+okYuL/8UoWyhSpdFVhSKC
VovKpSJl4qgvR32R+v9UyT+X/4RodTigwXBVF1BpzbygFs/TUPzvaJ02bOYk
iYEl8Uld+bBdJCVRjGp9UlSWFZVYHiX0Z0B5wUg81/CWZJ6tIk9C1sR5Bs2C
JFVoDmjYUn+/v7k3oGxIINKghPg91xiYtMFkLgeNnCSXKTUg2GJc+vMMmnlJ
Ktfo097m++Xfu8Xfk7iMq7yzuRTq6JSZtBd9bLJIq21Ke4rEgWQxMS+LorMI
DReTokUmCvh54RbprVB3lMv6HFwO5gKSu167mBT/S1LLdL1jgllMCEliWcNS
I5eQbJQ7qypHbUX2vUp3dZxFWXaF2quamu4FQpzZQIoBpFfXg0eMUpkVKjf7
Et6prGIoiKcpn8tQzNP/9+K0kstSMoa/E9QQPXBvY7eP1QKXjSUpV8jpvFKs
eVilfoMyibiuzqOVcluzenQgq+WVFGXyJSqsJGX+WCJDNTHAlrMpTSNBhXpP
5l7t1iiTylB1z9CWLZSpaPLGKV/thGbrnKhHK6gtW/cPtzE13G41nWwv7Xlo
D/VXydus0/rQcyyALMRcpVouTclMGT+HdXKzkJIQJpJJypZbh2hCe+/NSrbf
cW/f26jhG3aqlE4lZfv1Enm3kgbztHcPVStVemjvqpdXP0l0bth/fz+L5Rv0
xMwnJsV2FzBdGJx8nkFjSF2Z3KbekM50kzti+uzI3GHWVrcjc3a6A4+zrgrC
HVAQWQerBs+R+lRugS/+iVK/WXQavHiSefTZM3U9PJ9h4g/rbzF6SHF10SWZ
HOKSsuAZpuWoLmIHHDH4Dtu0EndqFO2w0hk+R/68ifqtkhw17c9JqrSHuguI
FpNPojJZZbrY5L6hUQ9JwKo52cQ1a1HZLUrNPuedxrliwztN/rNRjo6KmzTV
Ba6N8orqeCtVwQudwdB3KwrFeIZKpeISFQoF0QUK+TyV6t35qBwixStgeM6z
WEMqpRQMuWqLuq0KJSWZFAlb49my2HYzz3ixNFWaHZktpWvDENqrqtrimRJ1
e20qpuN6OO15isah1ClnFEepPDUFh+1GhdJxXZUcP6ZK4EMtRN1Khi0iMwrW
snGp6vqAmwcaaJeyGDFjKap1V8NzFleq3oIhjkoCYgE25fMF8W9OMZnMiP+X
qPONmhwaErm6oTPUxlpWzCXP1mksfKE11Pm22Dmn8bCalQGmaUAdaUx4yZIc
/7jpNeQ0HMdEYVr70NDpu3IFiTUCoqKWcKiFNFcxqvZId/sI9Gs6TCpXpq6T
fxaNZzGNQV0Nomgm8RjFYjHdO8KyCdxTUwZF3nLOrQ5dm4FUk3ycagOuTozR
xmK6nzJyEql5POfUVmI8xVkQNY36wILYr2WNhe2IFCTRCIhqmlKLCDsfG+vI
O0uPOmIqoVI2aZYEhboaEGaVN01RyKC6alqbLUNtaamu7NiN1vISzWjFh+Bm
ahXV5JzM1UhZP5gjFV/5ek0insg3QkY8Y/gZVnr1nLYNVsSyqkm1su4VQo+t
1dkijSGYYKnGswtpzpZpyzTo1Cgd84yeZpVjiUUDUaNVuiJRKyj7dBQ1A9pq
yxjyTKKRZ8VhKIlTIsZzWYH6upkm8k0DWiEpWxBaGLfcUsLMOLrhRyhd6+k2
MF2SSf12EJzdzI2rHSoI81RMbnZuFH05JqWru3SCyJyuWy6vPnO1lhyoYho7
HujclSaw9vdZHvnF/ChaVyGboXQ6Q4VKU7c+tV7wUnKg0x89KYkVsGhC3OpW
u2oNmMgUqdMfUI/nKrWamYnKCIidclr+VDRDcojqYzOIXQbCNLUGRl2D2HDp
BJFRtW7U3KkmILqXllMPcNkaF+WFbqbSNS2HLaRsfWAmD1EtpZIr1BrqFULM
rs1gTMs5L1n0TR484RRaq0YSxWpadtu5JLF2i+gmKbaehE3QqijqXrpsLY5D
yV3CZMsNYWk2Ka/Ng0y1O4uMqnSrlCmnTbqEbn8YuSqZGLH7otuuqUlTkGqY
niesF9GKZBsTghTqbZUvZoerPg9nqQK1hNVbXlHsrdSs9QLzS3X4LNXbHWpW
8npNUFDtdh4xtNcoLOzlrjC3YXL38GuQyb1JK6jfHDFWkzkSC9yzuHUOWrSS
8I8qqVzFLOl0cccQlcVladPCe7WAFt6mbDLm2MgJKrcGbEJjAZz2Wdgxytc6
Ri31fNqa0AVWF6skSp1qzimrzLNqe7A0XWjFsHcU8y30WsokfLIDf8GnYWSS
Lb9saAyp3+sJq7XvPU9rB+V60E63S73+MByQ9Wzumv0espgcUosirduVCyTv
TIdkXytdZGeSq8O+XHoJEjar6NEoLqpx24Zb+1kuDttNv02slKgtSjZrRd90
PM06l2g8X9EzPlUek8W0L+YnHnLYRJrHXpVJcb+6us0aVUX3WyVruvUMzQem
mm5LWm2edwG+NrjdaaNsCI1qRVjq7FpJUvORxjRTZgZBPeZz+0tVumawnjDN
S4KyFUqNyTa31aRtM39t9f8a9NeaS6xPbVGTtsFVpBgL+22qC0XyfD3s1tV4
Kv0jM+fzJwxSIWFrJ+XQaFcaW6iW8WSz7tPsmTsIql0Bf51v8p1v0s4KZmq7
MSdiYlBtiNmmIax3nsowcE6bDkOGqOT23NE6dsh/NlFLL97t+J4Wy2/rYpk0
PyzNoM/bLnBEYZDsidGQ/YXuYBqZQecUk/AXuvQPf0j0/e/LR3CB7xD94AdG
L95ts0n8wi8gXT5yPkJaOj2LhPR53T0niVtMiXUmsQ6CyISqJjEUur7xRtKF
1ffNNy9E4m/+xnLBJF772icWCXZkg0Slop777iOegP7pn4h+4zcU5bD+/vEf
t1mrVbo1kLjU/12a+LOeZfijyy83xN/4Rsv2smb78MMt2zcFNqRHk3LEpSyf
rVtJGoXz1eCDfM4abrghuIb0ZKXy1sw//zPRscdaUi99qV24flJkesEL/F1Q
VDXWjraIpeC//MvcVRaLfu5f+EJb5Y/92Hivd6sM67RSyUp58+OsyqhbJT39
6cL2Fcbv7t1CveIPUR/w5J9FrbespbKwr7Lf/E294Rqm006bt5KP6BK//MtE
P/dz6rnrLk0oSl/5ik3Gg/FANNCQBm/nTjHXCnN7716iE04gRlhwYtAMBbB0
2WWCgiAnfnznO23WGwPZlJ3ow5rK8cdbKrfcYtj81Kf8EH3600SXXkqsXcwV
//7v/lYwzmPI5dG0jGOOsfluMPxMZPCpT33CMPjJT44z+DM/sy8M+lri+qn4
298eZ/DjH5/OYHAblAlFmRChW8WMt3mz5SSR4DCCKF1/vZ/LXcKE3rHDcPkT
P0H0u7+7b1wedZTK9L73obqXvxxpX/6yLXvtbM7dPojnggts7FE8bqvcKL8j
sse7+QWrJn8Qi0ceqXh5zWvslPWXf/lEZTGiKw6FbF7BLut9eZnoe98j3epV
8QcfJHrucx91jqPRQI63bbO1cvEgk2HNHEdp+3Y/x4ccQnT//ca+g6EvLC9J
OxrAtOBgUabDQgd33kl0xRWW6R/5EaIzziB605smMS2Hsjs02Y0bLdklDSjs
avcDE2yjJu9wbNiYxS63ikKB6BWvcBEI0StfacteZbh7HLPrNIn52V3S48PL
XuZvQm97G0lT6mMfI1pZIZbg13+d5ECh2p2S4+/+TmXlR5hxZrieJck1sxr3
opJE6B3v8EvyV39l/Zt/+7f+34SB5h2ifzvnHJuu2TaroTlZ/rBmGV3ar/uI
7IBPehLRYYeRBDsSWV+WYSmDJrOM9vfww4rlczRf3/iG4kE84n/qWww7RrTj
R0U7URd0d0IiY+K6TT2qRRJmt49tIaLHdrAQz3yEeNy2YC0zJxxM5kgo0lS+
r3/d5nueztftjvc2V2ljkh2rm3BLRzc2jXdUblIE7VFYZ9jjX/At1NLO8qYO
uZy2K2HdjPNKDqvva19DznvvlTtsNqYRyx+VrOzQUckx942ShnXvgiqQ8M7d
VwTUvsqTpKobZR1IJIOK8mYTLbWSp3rn2zM3Vmyb4JBILPC+8x35iP+p7+9+
17IjvUtCpP/9X5NPPqKc92RNA45PpAmU9XwSlgtjFv897yGzi9MdRwvGvotW
q2XR+td/HUcLdjazvKRZ/q//siwfHYwgBoI+5Tj0IhaXQUTcc/LNObaQfMjB
QzbKWjI5jtx//IdfPCGuQe4P/9DSYORgDe0jchs2WOTe9a5R0iE6//wpKB2l
m3VX96x8U3WCpo1nMlF207bFYF+Z3vE4B+lII9AISCp4wCMdaS6GJxM9MtdW
3/9pkNQ2znZzpsHLlKku48Y0QLN3+fZLf4u6KMlHDOvKszYFsLDc3PnmN9Vz
9tlmvS9y0P/8D9E991gDcsMGyxAHBDj40YUX0nIAhGOdUe1UbaNhu0R2Jyxp
4Jux9WfR4+h0LD5/+7dJC6o4gK9fT2kGvQce8CP03vdCuH/4B+T/1rcsx9s1
oh/6kD//Qw8R/f7vG0Q3bfIheozmBrKzLhk6UMIHw78Lp6ib+n3SQRMR2Xz1
3pB8XvACa0WefrrK3+tZLzFmLqRBhmUtSatlJdkyir1i8hAT6mib7dTdTWt1
MOZYYbKUvOp0nTq36nzYHON8rJsPfGAc6w9+cBxrkcZ9Eu2Ri+yYE2iuDh2D
y56lgb79dn91AHqTZtLxX2L636TJnHLKTFyXVfuVhoqMDNOfeXZ1DySwohE/
XoA9VvNEq4j9kXE/xoYJ3tY+EEAuLam9JbE4dRd573ufKsJ78ZdcQnKUEI8A
Et9h+vCHFV2sNESZ0JxYwheHpXUEZMJrANQukQ8EUOeeq3687z4DlLtjdaKW
9I//2N9qBBp6TAz7UPjZnyV21sAD6W+ka8VjCzcr0caOPlpRZkfJ7t1En/iE
H4+rrx7HA/OhryohHKbYP/1T+4gB3nQrBx9vMkDRMYBuuomwscAtBXsMiYQP
J28aUNdcY9m5804D1HHHEU+EE4CSnq5NmjJWkkyZmV9asszfovO54wkD9apX
jQKllqCj+eYDKOQCZMDdscPmO0MjhS0TF8hJSEUcGpzGY6bjO1Cn4YLdlQdh
WgCmiAuTfMSwJFgUfVcI+bSn+cZeNugcxCQHRxxhpZqFHDuC4D5/9atVRmFI
qhqj9Ixn+LmBT+8zn6GTNKXPfpbksLJz52I43nwz4xiW9jVo4BE9LxwAZViD
jPAJdzcGXsnNgZA6I9k4pA8/bDfgYTTPgPR3focQ8LQgpGoY4XwcHOLkk8/F
F5N3smbFcTNBeh7URrG74w7djgTRu+4KbsejwN12G7kuYAncIQanMeB41Qov
kV7amDFTe3BtQ/GMGc8LDRlmIhoPZs8TTxwDkovAkof3XjxeSH9jtcaYcUf7
1V9dK7ZRH7bwe6PeL32J+KgHBPWzEpFbI4vg7uSfiLuYZObB/ZFHRsmP4c5A
YCnMQNyshcVegcu5xp0HpJWVEYyj+wSq3y/KKAib2tB4ps4nlmpjI/8dd9h8
0QBUN01A8A/+4CCCBwDBqIugfOBLF2t03gRqt/0/CxT1DO5HD5s78DyJNcFE
9HgOuugiope8RD3CqozoHPA9czKet7zFAthsqv2rRQBkZcH40Nva5rQH9rZQ
x1FH8aQepTPP9Nf/e7/nC5YSeJrqNs/CNTKGK4ALTfktCNRzzlH1NRqzQA3J
CDD+gadjAO3WIxAzp96CkIpGLQ02537yJ8dH5XLZ5uMJ9nnP8zW9sZbH7W3Q
71KrUaNiPkvppDlUZt1mDCAcO/MCCHttSa40QnLfmJl7va709a+fAmoYxc3n
618XVoagtAiuYuYyuGaz+w/XK64Yx5VbNK7gWEnL+yk8dr148QSlVwo4MaUW
6dJ+4hst6vVJAPvHVbbUEDM1CuyLXjQV2Msus8D+4z+aNfE8mGYyFlNnB2rd
MRU9fMy0XNbSDVt8OC1GK4UyNVo4tLV63EEoF4TSHmcttgbezqn4Id7qv//b
4of9wKuumoXfRh9+yI/Pv/0b0RveIOfiaDCOjAEiZBGXCFp820EuR/SjPzob
R14VIl7kllsUDTZQMImAA/GI/6lvYZCO4fjiF8+Ho7zILFYYcwx2Wm25uTk6
joZ92B56qHEodTrjCh6HNeyDVQDCdTpeL3PgYAK0l15qqZ6lqWqFMqzTUH3y
k23xI3RxJ3wVaE0YFKP6ggccOG9SvVqmfDZDiXhsSY+PNRsboLYD5Q+8QodB
BUeDA543DT3swTC11+l8MJ+QLoQwMTdoVu5HQGmC457yFNVosVjetWsKhBEf
hHAYfPWr5J2qqz3ppHlwXPbhCM8tWEULRqhPBP8bmRwDYRZo6MtGgKrCNkrx
RIpWcgWq1JrqDPKwRaVKaxxmN5RoHpgvuGAc5vvus/mmwcyjJrwB2l735sUY
j2jVBmM31Goyxv5Qa7Ylzz6b6Itf9Peek06aiLMaJsPUbTVEd25Qqy0PFXNf
xNFveU9FvhnQjB+v+CKO+gDhq6DCt4oqSWZL1O5zeFKdr2aQg+50gH/qp9Q+
Kzu94JLCuSw8r3iFWUuMYxx1MZYPxkLnhBfM2lE4gmB2l4sMMxZmcPyNwxz2
LRmF2RsGq4LM+98/jjTInHfeZKS5BWEewPyAUnbHb2Qd0K4W7FVCYlWDg6eZ
ctvOX5s0gyPRkZyMpTonCzhfr0UdRfHnf95Gbf/Zn80HIYIDWPbn6uqcWFDA
x+g5jZQ+/3k6Tgv3utf5udAosfkCFxRXMAYQh1iqu+kUQGiQze5AbVnKzGw5
3X8/+XbmBUJeEESHH043ahiwzhaTpk+NAiY/RxPggpvv5JNnwwUjzpmgw3Aw
e8rFx1mfrrO6jt4pEEIBwkibC0LlrV2mXqMg4ctV29RtVkyMXbKgB0ppYXE0
MXySbo2ToNyyxUCJaXp07JkF5baJsIVc2Azk2qK0mHE3E2CZHzgaw0HNDMYu
VK5JySZqu6KixArNvjEpgVahImMPVVCQD6nR5c6jgJQbm73fkeJFkZwf4nEq
tYfeU02j46442n7E4s2gUq0GoBJ1UZEPVm4PPGCu+oAnU9vfBjQxfRu+w7of
wsPupMuo7u99jzhSF8cl9Gmt2VhhQBnFCmnYDv6lX7JYuRPEWAe07rBJK2Rh
5BpwBFDj4ETGwLnyShv5P3p+S8xiJgAOSyl3Vrv7bhsAF3QwbyIUbnT0cZoA
mtJou8NJsQWgwKGYYCgiPijwvPnNbCBExg5K7C88EJTL4hyh6eP4J7ocP4ji
Ymc05NHpQnzxvZ/xc515s/DD4VXGDwbogcDv8svH8fvFX/TTd/FzR6LI/oUO
noiD0K251cHKx8UgDB22FdFrZkGHE1eAnG8F/9rXpDFpHkRs4l+cY+OtRZTh
dDx791oI9RHEdYOQabz1rfbI41N1PjitOB938Le8RfEEd2d4MoTLmg1EBuHQ
D7MBfz3v3V97rU0HSzgf+jT5W1j65XCACM8jj+jbpCJwEvpOfggpTYSxjo+V
fPLM6V5cskvnc9yXRno0Wl2dKItvFSTFZbfpsjgQjHy3324RwaYF0oSoZtnh
iGzqyOctPUbY2fAw9NxZdg6EcU7HVfQkhPGI6cQg7MYeiH7JCDsorgvCHHjl
htsxmq7Dmbuoa/ixgahD1WaiCcf4QmiyT6RdzlIymaJUKiU6P75D8v8ldZmc
Yw7zxuVB1Oduw0sGvBHUG7kkxRJpymQyojWn0xmRJv6WLgLcn2yXawdRX7it
T0S9lk2zE9zEvFBXLP3UdbSqrU8dYTD0M+rwo7iX5SyIOhY/wubXqEfpC1/w
VwXSYla6QBfF8P+f/2mfD3zALk7WC3QGE9sAcJsgx/E635494/k+9zlLb+IA
06nXqLs6AvqwQ82OM8DIgnytPs454+AxHrFA5trck3K824OlIAMmJH6yTsbh
O6YgWgs74YDbEUfYEthHEJhcqCFGzDfOU/LPl1zCcEbY6Wee5zyHvIu1NO4J
JoYageBsU7gnFi+8UOWL6m+EtjCnsHvwOeooYjLuURvWBDZMRjVRrU7RBNtt
/XaDSvJC9zwVimXpYjt2BP3gXjgL+ssuM9BjG4mThZHIXhfXJOUxxe2z52se
R/1g+6ID9tTp+6FkDg6Hd7enecxCID8+OKe9rsDby1bxjhB1Yat61YP/wDN7
BuTtfvIC1onX49qTEOukL7fBH9SX0ga/tSC5UqKW0MVgMKCec39zubNqhzKh
24q63t5exhtPU73HNvTky3hHrrkUvzq3DBmWEWuG0R85tmjG3TiE/aNMuDjE
iGqUifUyApX5icetMv/oj1Qabp2brMzx4LtIRMY/RKfoldNcvWJS1mx4If1d
q83UK+6Ph/6y8pim2U0cNuTdufnmQOvUXiyczJblxcKtWkHdFBrL4mLgOY/w
s04RWD2q0649/mh0+mu/tv4Datin05tuolfp4u6Z1PACKsOW+VVXBaqMA1Kh
Vc7+nvdQbKI2cgHa0G97sdrgI8gZXA1gLpO17/voLXB1wKIacYLbEC55uMYE
C3T3hjtEUt5/P7FciLzF9P/Wt1po3ThG1syVV86tmbaVzWgG4UlTNPPMZ8pr
MOFhXlAzm0z7xnsu6tJ2W6VGaUXfMZ0R+LJREzG36s56CYk9PK5+ZiUYGWd1
iXBYK0B19tG2//a32+JsesKQHIWST4O4mtAXTs6jCdfdxppwg5kcTSjrPOIL
KdKjnuHaPaD5DIOQTx3oBgMxhaQ1zAMyp9DFNFPrDJX1sFm+smslvULVDsf5
DKmiT/kW7//CfNcfLKAct3c88ZTDRvVqv0O1SplKpRKVKzXq9Fe1ybWZVp0z
8IlUyrw9JZYui9XjnHctaI3A+XjYYZY5nPjHwCMGaN0Xw/K85gHWyBvfqDUS
lgtYcKSfoG0RpZRln1JwuADeBXhtxaDlcdg84tg5j9ASx+HgCjZYP1zTxz6m
w+Fd5Zipo2gjtdgAy1Y6hh/Vww617/lKZkQXSlEylaZ8uaHveFjgZncOhMH1
Dsz8rl20XSdjoX6AFfRbv0VXInmyOvzRmLt3m8MQLrd4RJMzU4nbb17yEvWe
j6CphN+hE88UqVrKyOmj0arrd3eotzlaU7or39qUqfJbJTfRHFdGeHPCv+wT
CM2Lz1CKaUYQwXZviP7kTyw+fAzuox8d1w/cN7B7VYUqHzY49P6QMWDhxuHj
GKwfN2J5VD/uoMNxnaAruJMPbsTF5+STiXWB48v8+dKXzLkT906Qk04ywVg4
68EVPHuS2hzbjFbt6yvN28yyjb4J0zMdRFgLYhRcomKxKEiU9JuO5rtWfwHN
ecoQlp9t26xGrrhiXHOOAWEsPTcyj4fev/5rm48tKIy4nG+XZs8NkB3VHHrR
qOacK9BN3Lno+EGaEyIyJUdzhuu51Oa8OtR9QzN0aNTG0R382li7cA07716W
l1pMv9PioMpMZ1uDytjWxouc2vg7pl4mon0KcoA8TIscfCUG60EIJ6+AxPO2
txk9wAvi3rS6vnqIunqQeKH6l73MADNLJWLNeqVOhiXAyUIz/CaoGQrB4Mwf
IWtI3icZgrNpjH1cNjFDIeqlOkX9alD5JArU0W8QSxUax5hyOzR/v/IrgeCu
N7YcDPz978+N7Qc/aLAFF4ti699Y4EkOF5aO8g7TbyKwG3VdGFQ6zRqVigXK
i9Y+6LeFKdCzHuggQOEQw46ysMvdmXcUUCdcwTCF5oSiuO9XbksL0uiSEwGN
yMlaF5HPbbdxUIUMFDbpAgOe/bBBxcnvehdxOOvf/z3J0w2OKrwrdQtzdYGN
IhTl4MC9eykseV2WNyy4wVOwWJAVN5ytq4LMq7bsq0rl1pKymc1VR0o/0n99
pC7haMoYPKefPq6en/5pm+8Qnc+B32xkuVeeH6OFci3NU081uCMohZPPOcfg
PnqVisU95OJuADzxRFXdt75lTWqEyuhuZGaWfQE6ZvAaBXq1S+WCfLuuEB3f
IfVW3eFBoNcFaHv/CAPoxOlOATDsAggQtuhJhrcXENNz003Gybb+MH7+8xZG
3OOzKIychtA3vLLlm9+08Vef+Yx0LJu64OJHnj179KAQ2FbnGRSc4Ts4kH4W
1FddZaC+8UaTFa7U/Qc1Qp0YaidScGGo4SJnzpY1C87xFfjGzzQg7ctIMBNd
GJ/6HLhBF36u+dFFJD5ey4OyR2tJsGrF3hNTwSU5mHt/8AP2SERkL3SnOVww
wHi7m1Hz4I3mCPpiFjXY4vYcfYPZmvC2sWNBODIKMMuYMm+bur6UyTjyuNpo
WApcE7wEo6OXG2DHp/wRt+7ihd00xtI9uTgNS8bIDcJjfHEkCud+14ole6P2
dveQPjWmbqA6iO+64lt7R5qq/Un4IsQFtid6HPtG3Yu08MCvxT4+F+e3v50i
KCzI6LeoOeBF6N3vttgjhkWoxajwQCgAq/LvftcqAKsgfU/g3ApgPrB7yhc4
8fyA3TRAh6dQmKyAe3dnqDamAJ583DvEzjvPrMlmtXGxSmf6iKgdxd65KVJ+
cK3N/sXef7z8zW+mqxzYR0nPC7u7HX/RuuKLGQmLwgcftPg657/Xgu9HPqLS
PvpR/E9U4vmvwGR3vXtUV9Fdlizx5Z/4IE4caWJy9Nghi8vEkIbni180Rzvd
XjsD/iAvk3Og0Khk3+AP2/FlDH42NSAXU+b+5L4aaw3w8yW0wlT3gnoTw+8c
7fX4tLMT+QBogy4p5OHXDc2cAPe2ABgvMAgdhHE9YbSWmer4EUkCSxU8CCHD
a6HCc+L2iU8Y3DAKajLif/iO+O5Kw6fb5d+ivqtPHAwPEIQf/7iGMCwVzvJf
fbW2iNR1NEjCUZHnG9A0ihzN28onKauWZupwn8x0vP5VvyDIN1QAUVw0Lh6R
Jr519BT+78dWVM4RMDjgzcm4KAwExEgZhNWh+JZ3mU8ADNcqozw+9XogYCHV
aBRLLmrVKr1G53Dv+udAQTcMcgwy1YFpgJd4i+ypfIUa9bpsrohgMRcikPtm
k2lIOktrY5Fde62/wZ15pm3LUCbX8CRN1wHW+GqwMc75tut87s0xLC12CUfL
uuHzvHFy8cWjSvCHRV69JkSHVEonKJFMUTKRoHgiIbBIiO8QxWNxKqhXc6g7
kQ4iOgtROzgehGkhmDDQw5+xefO+w4TTAqMwvfzli8PE9WMV8KY3ueJHXOjk
87nPIb/gXORwjjsCTp7XglB0IzcZRYQhAgJFDN9RGRTIJHEOHL+LUfWSyYCe
IBP8wQSCA+Yf739C5fycdpplyl2GMH5u5CXjhz0OlMUtaIyf+1Yuxg97a7iy
wMXP3SDD89BD9oVu+qiFfN75ThUpxfMk4tlQ57nnWsMJumB+X6vFxmsWmYZo
li8cBYqV0m02qTd2yKVLra5cezqHXE7Qv7qm/LY5EePO4L7ilgPl3RsnQgGI
8cV6eEMEfy66yASLOO9lBygb1wGTwNNWvar/tFXY7bWPBUxEq1k7JpcY0QLO
/cXTK5TL5US7y2azHuIoc/g/pWLy7J89+vdYgmVdmspEWFrFDMWEeRCPx0Xt
+FbmQrE5ekaMu4/zJlaz0QV+NS7GRMcINyorzpgjH653Dy2IE9b4OvLavOzX
eV0gnOPyGvilYLB4zHOPrV+vwUJRsIXnhz8c71ejg3IwCF/9qqXMIDi3GhtB
2MF6wgk2DT5bLsubRgh2v/tu9fDbQPEOu0rF7j8Ui8QOpkBQ8BHTjQHlpS+1
NE85xYCCI4tc/Z0HXvpicVT6qOtek34afO65x2ybzCv41oMSBkuI/Z1jj5WP
+J/6dg+0sZ2GPSadTz64VoLvacOtfkjDTX88RnGkD/bqnNCRBQBQRaIy6sKt
GX1EWGnMrL6l22FWeeT0UVtjcOCOIhRH8IZ7geqo8NddNxd+fFE4qhmtXjBv
SCg3VERGlbp2Uq1m72J1B2kBEIfrTMUlJM/R+qFUDtRRbnbutPl419Nt10HB
cp8+EIJHfIKju3zoQ6ACv1lEnsvlD8RKpWw9EF0Pi96jB4ecR5++n+BAsxZs
mf7k3OCIhsrmN+4Ac3cW8IoWNvXWS/pPGWEPSh8ofb8vfaTST7okv/3XmrH0
DkvywZuBWXqs49Yo/Y4dVnp385elP/nkcemdw/gLSC+7wos156Mr6K98xUrl
Xqmwj1LhPUXmNElzXCosMkelcjzJRiqYPJxvyvA2j1RuzCbuwlxetlIh5jGT
Uc/WrUYqXDzruC4ee1KFXF2JBY0ij8gPJs+D6n5j92hTfKgO4Xe6iKOffgh/
HskcfT06kqkBYBP1WyVzB616klRp85mmeY6ps7jwLaFN8aPujlLsYRWm9yQN
e647h91DzmFUk+aOEQwLoNX1iDrwrcIh/bCEpWuN+TnxRGOnuCutMWTUe3K3
2/NfsTRVmh3qtiqUkgilqb0674HvyzXHzgW1RpFu/CFLO/5qpZDcL2R2+fp3
94CFGKg/GyxFyFxbUGgNzUHpgY5czzUeXuCg9KMtiTqbEof7yAx7w2ZeSzLv
QeNLD4wUFVOhT4rN5jW8yZy8S1v1sZw61pGv1+Y7kPtoC9HIJ+2AEYubM6xe
skD9ec+wshDw7MNdjtumluS3imrh8YIZPvXU8SEOY8N736uEeIoWAm+41PRw
mG+CEIfqnoEXI9SokM3gwi0q6PNpC53vfKUWBGclRhl0Ii5NmvOOCO/Lk1o7
H6HP1gem3wqWKZVcodZwkfOP+4E9eOT7CiDRIQv1NnXbNUrLVpCi1uq8B/zW
lTWe0VZ7dXPLtXpilK91dLl5Xsy8rmxZE2KV+r2uMCHwAh1jQgQf32IOcJM9
4g7UKlR9Y3dMBzcZDtwJbYwDa3Nx8JxzHsiMG66TZr+RkGb7q+ck0TQl1pmE
TxDnclJDwr2ZYw4snFuJDQnn1RBPIBJReWaJpxA8COjfu5cenFUyIg+uuSWv
u4681qxWFFzsgVktZ5+LOadOZhTzyYZ37bnFbrhhkmyPv2JYomDpwg9m8CnF
ZEs6d59+D5vfnztZU2v4fa38PdZ/fxzjJ4MoJ664g8twODSfVkoVW/aMjVra
Irc+6D71FjZpL+wK+Ot8k+98k3ZWMCMg1JGrFC9dhpWpzOPlRW4Ok/S3mrRt
5q+t/l+D/lpzifWpLTqKztFaJVWs15T5qC1eBEMPF73K6/8yRGxV4zZgdq1w
o5q69AUR74IxihtFN2hrMAtk3gQ3aMxcho4RVIG6y9QuqTupdFCf8aKI5aAX
tB6UeeIuDeDQoxws+FhOXq03x2rMR0eeHseOfa8qO35SWvkz10wuCV7ndOsl
yuXlWTwq5AtULBYoqRcWxdZw6jpH0nu+S4/vt5PlPb71M9eQN6pMXJi4fPE4
6C4b5O+XaJ1s+P810MHN\
\>"]]
}, Open  ]],

Cell[CellGroupData[{

Cell[BoxData[{
 RowBox[{"var", "[", "x", "]"}], "\[IndentingNewLine]", 
 RowBox[{"mean", "[", "x", "]"}], "\[IndentingNewLine]", 
 RowBox[{"%%", "/", 
  RowBox[{"%", "^", "2"}]}], "\[IndentingNewLine]", 
 RowBox[{"var", "[", "y", "]"}], "\[IndentingNewLine]", 
 RowBox[{"mean", "[", "y", "]"}], "\[IndentingNewLine]", 
 RowBox[{"%%", "/", 
  RowBox[{"%", "^", "2"}]}]}], "Input",
 CellChangeTimes->{{3.407771374714394*^9, 3.40777137980075*^9}, {
  3.407771944136303*^9, 3.407771948087496*^9}, {3.408016702104752*^9, 
  3.408016703391383*^9}, {3.428657879439618*^9, 3.4286578826204*^9}, {
  3.429257298457121*^9, 3.429257317088685*^9}}],

Cell[BoxData["49.98027219027129`"], "Output",
 CellChangeTimes->{
  3.4077713812584*^9, 3.407771440850482*^9, {3.4077714929558077`*^9, 
   3.4077715484335537`*^9}, 3.407771691555089*^9, 3.407771907630629*^9, {
   3.407771942859028*^9, 3.4077719494023037`*^9}, 3.407772187941567*^9, 
   3.407772287942975*^9, 3.4077724266574697`*^9, 3.407772496738914*^9, 
   3.407772546502729*^9, 3.407772603526495*^9, 3.407772733840068*^9, 
   3.407773603869892*^9, 3.407773889079968*^9, 3.4077747202168083`*^9, {
   3.4077749869982147`*^9, 3.407775015830411*^9}, 3.407775082534367*^9, 
   3.4077751342233973`*^9, 3.407775520356879*^9, 3.40777576346143*^9, 
   3.407823133876503*^9, 3.408004634401517*^9, 3.408004812837764*^9, 
   3.4080161278604937`*^9, 3.408016226326515*^9, {3.408016699222267*^9, 
   3.408016704172257*^9}, 3.4080167691343317`*^9, 3.4080173226735086`*^9, 
   3.408019123628544*^9, 3.408019204339716*^9, 3.408019340073908*^9, 
   3.408019639486628*^9, 3.4080910322592154`*^9, 3.4080994094136467`*^9, 
   3.40853527904615*^9, 3.408607501168168*^9, 3.40861974626511*^9, 
   3.408620012558797*^9, {3.4286578757933702`*^9, 3.428657883166214*^9}, 
   3.4286579138658047`*^9, {3.428658008768499*^9, 3.4286580295004787`*^9}, 
   3.4286581259078836`*^9, 3.428658178170866*^9, 3.4286586378277197`*^9, 
   3.428658834883473*^9, 3.428659434331758*^9, 3.4286597454207582`*^9, 
   3.428659793289321*^9, {3.4286598330573072`*^9, 3.428659852468926*^9}, 
   3.428661700507189*^9, 3.4286673888266706`*^9, 3.428669158415915*^9, 
   3.429257196839059*^9, 3.429257319517177*^9, 3.429257476750937*^9, 
   3.429257942288062*^9, 3.429258042060155*^9, {3.429258132480113*^9, 
   3.4292581487177343`*^9}, 3.4292622712433863`*^9, 3.429262442816873*^9, 
   3.4292629007351418`*^9, 3.4292630924181337`*^9, 3.429263801927845*^9, 
   3.4292642686712103`*^9, 3.4347102148428717`*^9, 3.434710375525361*^9, 
   3.434710859624585*^9, 3.434711067302763*^9, {3.438846043512126*^9, 
   3.438846065592643*^9}, 3.438846106412125*^9, 3.43884620105882*^9}],

Cell[BoxData["49.61059645439334`"], "Output",
 CellChangeTimes->{
  3.4077713812584*^9, 3.407771440850482*^9, {3.4077714929558077`*^9, 
   3.4077715484335537`*^9}, 3.407771691555089*^9, 3.407771907630629*^9, {
   3.407771942859028*^9, 3.4077719494023037`*^9}, 3.407772187941567*^9, 
   3.407772287942975*^9, 3.4077724266574697`*^9, 3.407772496738914*^9, 
   3.407772546502729*^9, 3.407772603526495*^9, 3.407772733840068*^9, 
   3.407773603869892*^9, 3.407773889079968*^9, 3.4077747202168083`*^9, {
   3.4077749869982147`*^9, 3.407775015830411*^9}, 3.407775082534367*^9, 
   3.4077751342233973`*^9, 3.407775520356879*^9, 3.40777576346143*^9, 
   3.407823133876503*^9, 3.408004634401517*^9, 3.408004812837764*^9, 
   3.4080161278604937`*^9, 3.408016226326515*^9, {3.408016699222267*^9, 
   3.408016704172257*^9}, 3.4080167691343317`*^9, 3.4080173226735086`*^9, 
   3.408019123628544*^9, 3.408019204339716*^9, 3.408019340073908*^9, 
   3.408019639486628*^9, 3.4080910322592154`*^9, 3.4080994094136467`*^9, 
   3.40853527904615*^9, 3.408607501168168*^9, 3.40861974626511*^9, 
   3.408620012558797*^9, {3.4286578757933702`*^9, 3.428657883166214*^9}, 
   3.4286579138658047`*^9, {3.428658008768499*^9, 3.4286580295004787`*^9}, 
   3.4286581259078836`*^9, 3.428658178170866*^9, 3.4286586378277197`*^9, 
   3.428658834883473*^9, 3.428659434331758*^9, 3.4286597454207582`*^9, 
   3.428659793289321*^9, {3.4286598330573072`*^9, 3.428659852468926*^9}, 
   3.428661700507189*^9, 3.4286673888266706`*^9, 3.428669158415915*^9, 
   3.429257196839059*^9, 3.429257319517177*^9, 3.429257476750937*^9, 
   3.429257942288062*^9, 3.429258042060155*^9, {3.429258132480113*^9, 
   3.4292581487177343`*^9}, 3.4292622712433863`*^9, 3.429262442816873*^9, 
   3.4292629007351418`*^9, 3.4292630924181337`*^9, 3.429263801927845*^9, 
   3.4292642686712103`*^9, 3.4347102148428717`*^9, 3.434710375525361*^9, 
   3.434710859624585*^9, 3.434711067302763*^9, {3.438846043512126*^9, 
   3.438846065592643*^9}, 3.438846106412125*^9, 3.438846202949252*^9}],

Cell[BoxData["0.020307184752901736`"], "Output",
 CellChangeTimes->{
  3.4077713812584*^9, 3.407771440850482*^9, {3.4077714929558077`*^9, 
   3.4077715484335537`*^9}, 3.407771691555089*^9, 3.407771907630629*^9, {
   3.407771942859028*^9, 3.4077719494023037`*^9}, 3.407772187941567*^9, 
   3.407772287942975*^9, 3.4077724266574697`*^9, 3.407772496738914*^9, 
   3.407772546502729*^9, 3.407772603526495*^9, 3.407772733840068*^9, 
   3.407773603869892*^9, 3.407773889079968*^9, 3.4077747202168083`*^9, {
   3.4077749869982147`*^9, 3.407775015830411*^9}, 3.407775082534367*^9, 
   3.4077751342233973`*^9, 3.407775520356879*^9, 3.40777576346143*^9, 
   3.407823133876503*^9, 3.408004634401517*^9, 3.408004812837764*^9, 
   3.4080161278604937`*^9, 3.408016226326515*^9, {3.408016699222267*^9, 
   3.408016704172257*^9}, 3.4080167691343317`*^9, 3.4080173226735086`*^9, 
   3.408019123628544*^9, 3.408019204339716*^9, 3.408019340073908*^9, 
   3.408019639486628*^9, 3.4080910322592154`*^9, 3.4080994094136467`*^9, 
   3.40853527904615*^9, 3.408607501168168*^9, 3.40861974626511*^9, 
   3.408620012558797*^9, {3.4286578757933702`*^9, 3.428657883166214*^9}, 
   3.4286579138658047`*^9, {3.428658008768499*^9, 3.4286580295004787`*^9}, 
   3.4286581259078836`*^9, 3.428658178170866*^9, 3.4286586378277197`*^9, 
   3.428658834883473*^9, 3.428659434331758*^9, 3.4286597454207582`*^9, 
   3.428659793289321*^9, {3.4286598330573072`*^9, 3.428659852468926*^9}, 
   3.428661700507189*^9, 3.4286673888266706`*^9, 3.428669158415915*^9, 
   3.429257196839059*^9, 3.429257319517177*^9, 3.429257476750937*^9, 
   3.429257942288062*^9, 3.429258042060155*^9, {3.429258132480113*^9, 
   3.4292581487177343`*^9}, 3.4292622712433863`*^9, 3.429262442816873*^9, 
   3.4292629007351418`*^9, 3.4292630924181337`*^9, 3.429263801927845*^9, 
   3.4292642686712103`*^9, 3.4347102148428717`*^9, 3.434710375525361*^9, 
   3.434710859624585*^9, 3.434711067302763*^9, {3.438846043512126*^9, 
   3.438846065592643*^9}, 3.438846106412125*^9, 3.438846202951338*^9}],

Cell[BoxData["88.38698843045432`"], "Output",
 CellChangeTimes->{
  3.4077713812584*^9, 3.407771440850482*^9, {3.4077714929558077`*^9, 
   3.4077715484335537`*^9}, 3.407771691555089*^9, 3.407771907630629*^9, {
   3.407771942859028*^9, 3.4077719494023037`*^9}, 3.407772187941567*^9, 
   3.407772287942975*^9, 3.4077724266574697`*^9, 3.407772496738914*^9, 
   3.407772546502729*^9, 3.407772603526495*^9, 3.407772733840068*^9, 
   3.407773603869892*^9, 3.407773889079968*^9, 3.4077747202168083`*^9, {
   3.4077749869982147`*^9, 3.407775015830411*^9}, 3.407775082534367*^9, 
   3.4077751342233973`*^9, 3.407775520356879*^9, 3.40777576346143*^9, 
   3.407823133876503*^9, 3.408004634401517*^9, 3.408004812837764*^9, 
   3.4080161278604937`*^9, 3.408016226326515*^9, {3.408016699222267*^9, 
   3.408016704172257*^9}, 3.4080167691343317`*^9, 3.4080173226735086`*^9, 
   3.408019123628544*^9, 3.408019204339716*^9, 3.408019340073908*^9, 
   3.408019639486628*^9, 3.4080910322592154`*^9, 3.4080994094136467`*^9, 
   3.40853527904615*^9, 3.408607501168168*^9, 3.40861974626511*^9, 
   3.408620012558797*^9, {3.4286578757933702`*^9, 3.428657883166214*^9}, 
   3.4286579138658047`*^9, {3.428658008768499*^9, 3.4286580295004787`*^9}, 
   3.4286581259078836`*^9, 3.428658178170866*^9, 3.4286586378277197`*^9, 
   3.428658834883473*^9, 3.428659434331758*^9, 3.4286597454207582`*^9, 
   3.428659793289321*^9, {3.4286598330573072`*^9, 3.428659852468926*^9}, 
   3.428661700507189*^9, 3.4286673888266706`*^9, 3.428669158415915*^9, 
   3.429257196839059*^9, 3.429257319517177*^9, 3.429257476750937*^9, 
   3.429257942288062*^9, 3.429258042060155*^9, {3.429258132480113*^9, 
   3.4292581487177343`*^9}, 3.4292622712433863`*^9, 3.429262442816873*^9, 
   3.4292629007351418`*^9, 3.4292630924181337`*^9, 3.429263801927845*^9, 
   3.4292642686712103`*^9, 3.4347102148428717`*^9, 3.434710375525361*^9, 
   3.434710859624585*^9, 3.434711067302763*^9, {3.438846043512126*^9, 
   3.438846065592643*^9}, 3.438846106412125*^9, 3.4388462085721493`*^9}],

Cell[BoxData["49.67372192832587`"], "Output",
 CellChangeTimes->{
  3.4077713812584*^9, 3.407771440850482*^9, {3.4077714929558077`*^9, 
   3.4077715484335537`*^9}, 3.407771691555089*^9, 3.407771907630629*^9, {
   3.407771942859028*^9, 3.4077719494023037`*^9}, 3.407772187941567*^9, 
   3.407772287942975*^9, 3.4077724266574697`*^9, 3.407772496738914*^9, 
   3.407772546502729*^9, 3.407772603526495*^9, 3.407772733840068*^9, 
   3.407773603869892*^9, 3.407773889079968*^9, 3.4077747202168083`*^9, {
   3.4077749869982147`*^9, 3.407775015830411*^9}, 3.407775082534367*^9, 
   3.4077751342233973`*^9, 3.407775520356879*^9, 3.40777576346143*^9, 
   3.407823133876503*^9, 3.408004634401517*^9, 3.408004812837764*^9, 
   3.4080161278604937`*^9, 3.408016226326515*^9, {3.408016699222267*^9, 
   3.408016704172257*^9}, 3.4080167691343317`*^9, 3.4080173226735086`*^9, 
   3.408019123628544*^9, 3.408019204339716*^9, 3.408019340073908*^9, 
   3.408019639486628*^9, 3.4080910322592154`*^9, 3.4080994094136467`*^9, 
   3.40853527904615*^9, 3.408607501168168*^9, 3.40861974626511*^9, 
   3.408620012558797*^9, {3.4286578757933702`*^9, 3.428657883166214*^9}, 
   3.4286579138658047`*^9, {3.428658008768499*^9, 3.4286580295004787`*^9}, 
   3.4286581259078836`*^9, 3.428658178170866*^9, 3.4286586378277197`*^9, 
   3.428658834883473*^9, 3.428659434331758*^9, 3.4286597454207582`*^9, 
   3.428659793289321*^9, {3.4286598330573072`*^9, 3.428659852468926*^9}, 
   3.428661700507189*^9, 3.4286673888266706`*^9, 3.428669158415915*^9, 
   3.429257196839059*^9, 3.429257319517177*^9, 3.429257476750937*^9, 
   3.429257942288062*^9, 3.429258042060155*^9, {3.429258132480113*^9, 
   3.4292581487177343`*^9}, 3.4292622712433863`*^9, 3.429262442816873*^9, 
   3.4292629007351418`*^9, 3.4292630924181337`*^9, 3.429263801927845*^9, 
   3.4292642686712103`*^9, 3.4347102148428717`*^9, 3.434710375525361*^9, 
   3.434710859624585*^9, 3.434711067302763*^9, {3.438846043512126*^9, 
   3.438846065592643*^9}, 3.438846106412125*^9, 3.438846210471614*^9}],

Cell[BoxData["0.03582077130549329`"], "Output",
 CellChangeTimes->{
  3.4077713812584*^9, 3.407771440850482*^9, {3.4077714929558077`*^9, 
   3.4077715484335537`*^9}, 3.407771691555089*^9, 3.407771907630629*^9, {
   3.407771942859028*^9, 3.4077719494023037`*^9}, 3.407772187941567*^9, 
   3.407772287942975*^9, 3.4077724266574697`*^9, 3.407772496738914*^9, 
   3.407772546502729*^9, 3.407772603526495*^9, 3.407772733840068*^9, 
   3.407773603869892*^9, 3.407773889079968*^9, 3.4077747202168083`*^9, {
   3.4077749869982147`*^9, 3.407775015830411*^9}, 3.407775082534367*^9, 
   3.4077751342233973`*^9, 3.407775520356879*^9, 3.40777576346143*^9, 
   3.407823133876503*^9, 3.408004634401517*^9, 3.408004812837764*^9, 
   3.4080161278604937`*^9, 3.408016226326515*^9, {3.408016699222267*^9, 
   3.408016704172257*^9}, 3.4080167691343317`*^9, 3.4080173226735086`*^9, 
   3.408019123628544*^9, 3.408019204339716*^9, 3.408019340073908*^9, 
   3.408019639486628*^9, 3.4080910322592154`*^9, 3.4080994094136467`*^9, 
   3.40853527904615*^9, 3.408607501168168*^9, 3.40861974626511*^9, 
   3.408620012558797*^9, {3.4286578757933702`*^9, 3.428657883166214*^9}, 
   3.4286579138658047`*^9, {3.428658008768499*^9, 3.4286580295004787`*^9}, 
   3.4286581259078836`*^9, 3.428658178170866*^9, 3.4286586378277197`*^9, 
   3.428658834883473*^9, 3.428659434331758*^9, 3.4286597454207582`*^9, 
   3.428659793289321*^9, {3.4286598330573072`*^9, 3.428659852468926*^9}, 
   3.428661700507189*^9, 3.4286673888266706`*^9, 3.428669158415915*^9, 
   3.429257196839059*^9, 3.429257319517177*^9, 3.429257476750937*^9, 
   3.429257942288062*^9, 3.429258042060155*^9, {3.429258132480113*^9, 
   3.4292581487177343`*^9}, 3.4292622712433863`*^9, 3.429262442816873*^9, 
   3.4292629007351418`*^9, 3.4292630924181337`*^9, 3.429263801927845*^9, 
   3.4292642686712103`*^9, 3.4347102148428717`*^9, 3.434710375525361*^9, 
   3.434710859624585*^9, 3.434711067302763*^9, {3.438846043512126*^9, 
   3.438846065592643*^9}, 3.438846106412125*^9, 3.438846210495455*^9}]
}, Open  ]],

Cell[CellGroupData[{

Cell[BoxData[
 RowBox[{"Show", "[", 
  RowBox[{"GraphicsArray", "[", 
   RowBox[{"{", 
    RowBox[{"{", 
     RowBox[{
      RowBox[{"ListLinePlot", "[", 
       RowBox[{
        RowBox[{"Table", "[", 
         RowBox[{
          RowBox[{"Join", "[", 
           RowBox[{
            RowBox[{"TimeVector", "[", "i", "]"}], ",", 
            RowBox[{"{", 
             RowBox[{
              RowBox[{"State", "[", "i", "]"}], "\[LeftDoubleBracket]", 
              RowBox[{
               RowBox[{
                RowBox[{"Position", "[", 
                 RowBox[{"Vars", ",", "x"}], "]"}], "[", 
                RowBox[{"[", "1", "]"}], "]"}], "[", 
               RowBox[{"[", "1", "]"}], "]"}], "\[RightDoubleBracket]"}], 
             "}"}]}], "]"}], ",", 
          RowBox[{"{", 
           RowBox[{"i", ",", "1", ",", "2000"}], "}"}]}], "]"}], ",", 
        RowBox[{"Frame", "\[Rule]", "True"}], ",", 
        RowBox[{"FrameLabel", "\[Rule]", 
         RowBox[{"{", 
          RowBox[{"\"\<\!\(\*
StyleBox[\"t\",
FontSlant->\"Italic\"]\) [min]\>\"", ",", 
           "\"\<\!\(\*SubscriptBox[\(n\), \(X\)]\) \
[\!\(\*SuperscriptBox[\(cell\), \(-1\)]\)]\>\""}], "}"}]}], ",", 
        RowBox[{"BaseStyle", "\[Rule]", 
         RowBox[{"{", 
          RowBox[{
           RowBox[{"FontFamily", "\[Rule]", "\"\<Helvetica\>\""}], ",", 
           RowBox[{"FontSize", "\[Rule]", "14"}]}], "}"}]}], ",", 
        RowBox[{"InterpolationOrder", "\[Rule]", "0"}], ",", 
        RowBox[{"PlotStyle", "\[Rule]", 
         RowBox[{"{", 
          RowBox[{"Blue", ",", 
           RowBox[{"Thickness", "[", "0.01", "]"}]}], "}"}]}], ",", 
        RowBox[{"Joined", "\[Rule]", "True"}], ",", 
        RowBox[{"PlotRange", "\[Rule]", 
         RowBox[{"{", 
          RowBox[{"30", ",", "70"}], "}"}]}]}], "]"}], ",", 
      RowBox[{"plots", "[", 
       RowBox[{"x", ",", "30", ",", "70", ",", "Blue", ",", "Red"}], "]"}]}], 
     "}"}], "}"}], "]"}], "]"}]], "Input",
 CellChangeTimes->{{3.4077712827896137`*^9, 3.407771286604117*^9}, {
  3.4077718564672537`*^9, 3.4077718565567093`*^9}, {3.407771965155734*^9, 
  3.407771966270546*^9}, {3.4080167167275*^9, 3.4080167217748938`*^9}, {
  3.4286580466596203`*^9, 3.4286580508139267`*^9}, {3.428668668575468*^9, 
  3.428668702333438*^9}, {3.428668749619362*^9, 3.42866875279452*^9}, {
  3.428669666871028*^9, 3.428669682518468*^9}, {3.429258050594508*^9, 
  3.429258067489997*^9}, {3.429258155961234*^9, 3.429258174224546*^9}, {
  3.4292582968241873`*^9, 3.429258350341061*^9}, {3.429262279247023*^9, 
  3.429262299366543*^9}, {3.429262449933774*^9, 3.429262456601079*^9}, {
  3.429262885216434*^9, 3.42926288622941*^9}, {3.434710241745019*^9, 
  3.4347103025628023`*^9}, {3.434711094667947*^9, 3.434711111201635*^9}, {
  3.4347111434327803`*^9, 3.43471114353979*^9}, {3.434711197630972*^9, 
  3.434711197727681*^9}}],

Cell[BoxData[
 GraphicsBox[{{}, {InsetBox[
     GraphicsBox[{{}, {}, 
       {RGBColor[0, 0, 1], Thickness[0.01], LineBox[CompressedData["
1:eJx93Wk4VW0XB/CjkihEKGMDCZFIKOLIPM+haJDSQBKhKMecMQrJkFTGUiQe
Q0IiZGhQIRkSGSJSicR7ez/3P8+X5/pd17rWWvew770352i9vYvZkUUUCiWV
nUJZ+L/tMdenH2nXVSkL/9F0qE11AypZTqX/NkWXujmcYTj+7HNor/EdHc2H
3kCvsMw8l2TaCk1lF2C9odgG7VG0c7Q8oAPaZKV76SrOD/82TZfaeE9LOYC9
598m8XIpt68cCO6F3h68JOvnZ2zB3xf/rP31CTr1aFLAA4W+f5vM93ejenGh
59jnU6y4s4c//9skn97iTUvTPvZDS5hHBRz9+gVa4X7jaYGpr9Dr937Oarw2
+m+TftxtK2fCOrFFU5xjfn8eh7bUfMrTd3oCWsVObfffy5P/NkWHunjJNm3x
fuymphW/tJV/QBd9ar868Pcn9OWAqCZnxl/QHUGXd3SpA9O0qdlquwe1t01B
i2x9dow1Cntg3dF4rpW//22KNnUiwTuWagVM4i93Mr5TicZuHFA12pyELWw7
Q1v7B5jUq5ve50gzmfm3aVpU4a50zvY57Jc935ui/vyBjny3j6GR6y903Sv9
YPnZeWhnb8Fx6hYKFXn/6qv5byux+4RSPzmtYfi3KVpUT1/5kpTTwDRNando
1cxv6UXQdmtnbEqPLYaOt7S8t/0kdljYxPpk5iX/NkWT+pflMjWSDfvSq66e
3L3Yx/ifnWM9j92j3ivEFIZtKXZE0jgSmKZB/XlUufbjFWy99cMB9uyM0FkO
0uIbc7E5PguwSzot/bdJP+vE7t+wKML++GrZY7Y+YJLPIjvx5hIjJuj0piyJ
jELsn2P554QClv3bFA3qs41r/suJwf67dLL8axI2k+Gg4cpdzNDC4SX7V1ti
r7/IZ/ZuH7azcj+NexvLv03Gc+1M53UdG2w/t2j54CvY8SI1gZEsy6HPUT2e
8Atify98YzmrC0zWc8dmClPJADCJTx4cnui2XvFvk/H+kq7wKSjAVokykrxR
y/pvk3xHD5jH8P4EJvG3h2+XVJ1k+7dJfKPkLQW+FGASzxUeOvQqG9vtdKVA
JAM7dJ88LSFhB7bLaNNp3SBg0s+G4bPXtbauhP67kff09lPAZD1u3ekW8y/E
3tzU7lshzQEdnn6v3loO22+bXU3nN2z/i7c9JcU5oVe1uCi1lgGT8/jTuM32
XU+wp2fEE90asDNlk41evQUm95vsrS8URn9jJ0r257avWAX9jO+YY54Y9rV7
h+91XcAeCTHXEInCHvs6359G4YK+P6T8+/oKYHK/nS6Q/k3TxbazW/o+7zw3
tEj92yK+IGzDc1ulJOR4oGU+ZZX5HMf2ZrRQjK/GzqZmfYr7CkzGy5f1VHxk
xWrob4ku7BRRbI4hHgUVHWzWupSpWV1g0k/HY7Ov5y8Ck+c5pSe83Vuzsb+4
/GE/WAFMnhcV9PazVvus+bfJ83KpYPLNbj/ef5s877N28HLL1QCT+FVNWX5Z
I8Ak/uDqb7EmE8Dkfcbn+NY8J2O+f5u8L84qFgl+d8RuTXFUV/bBrjBXNC26
hS1026Bvog1bZ2X175qV/NCPPDYyp8oAU/SoVV3SATIO2KvM9TjvHgGm6VGv
u4oPrDyG7RzSdKffFfvCewU9kV0C0DfaNKMdTYFJP+3f4su9/LHFji/+9OI3
MMl3mMOnbfNuwX+bok+1ju3d5aKJ7bdG9MTpfdjBenf1+eyxa5cd26Dshc2R
9rj0QQ4w6XdR+IgU/xPsD64fWrMqsGeo707vasHeYFSTKkIRgm6ruhjBtgt7
l9ovvqcq2INFir6dBtgmCYZPtp/GLu1zuh3kis2lmKtn741N/fbOPzAdmOyX
k/5V2TJz2C1tO1K6ONdCcxsdaS9ai32Lmzb0Vh7bLeEY19+D2EsoLElhsdiP
tpa3uTOtg5axnjfIW4FdbbxxXeAe7LFPpx+4nMb25KkdHjsLTM6jNt3vypHh
2DGjgdTaJ8Ak36X3TaLK74DJetaUs/KJTQOT66lbKloxmbIeusa6wvDwUmCS
z+hMTtLeNdglaplfZlWBST4bc02mcg1gmj6VT6GEvdMIm3ffmig+W2CS79hi
yjUzN+yuEw6/Do1gH5DvFrGYwJ61sqtW/YutOtjsrbRoA/QZ2Z+56lbAZDwX
fnMY6u8FphhQ04/80ujdB0wzoMpemxheZYvdd/F0krEPMMlXNF+XvPYi9nf9
7xeG/YBJvq9DR7e6ZwCT+JKApfuNHmA7cGncMH+OPTPgsbelDpjUi5z19Anm
EIb2trymE8CJzccbdnJYCdv2zLf9GsbApJ97hRF5+49gywjtijM9is1xsKVV
6yx2+9ydR5ejsQW6D/ZcSMXOSzfMWJyLfV855l1UEfaG1FA1nmZsStfxm+5T
2Gpz80/L/2KXBjCPxi8Rgdb56fLWgQU7w5vHZGAXdrhMzx9zTex3Si69jGex
j2RpXxwJBSbX62l9HZO0K9jVvKwsHVeBSb41EbVH1e9jx9y4slanGvt7BGN9
Qhe2XJ4nc+wv7NrVDlUXhDZCP1zLej5hHXbRHN/ls5uAyfVy7PSx4JVK2DX6
pj78RtjVjmEOu5BJvYIo6w43C+zxtUFu+0KxU0/Zq5VmAZP1mhA80VFSiv3d
/s+46DPsZzTF9/drgEm9RlnBmRtCov82Ga+FX9MjrvXYuSUPtM+IYQutD37O
qYh9pdJHhMsDO+npu5Pzwdivw3Zm8VzB9nM537X2FrZIyvTG63nAFEMq3+SD
jXvrsbMOqB3gbgUm+Zaq3JCvE9oEPSCT8PrpZuxOx5N3pJWxmbpsrI7rAZN+
Iv/rG7xsiG39vSij3BK7Yfy7PM0B2/vML8b5U8CkHxemiJMBF7GpBW8iQnyx
GXt25f6Xhn1wpOxTQzl25vG1jM392IwNJXt2z2Hr9wZ8rGcRg3Z322D+Yjkw
uZ4qHIINy/iASfyp7bRKBRHsUWr/3Ru22Kt4f1W9OotdNFXy53gk9s7Ftr+W
X8VubTHhH7qHPRDy0PtANTAZ7x5Z64ovDdh1m3UlDMTEocVTxGNLdbGNpWRK
ufZj57oOizv7YqvL7Tbd74d9+uOV/P7rwGS8w1cfnhjLwFZX7kzsbsLm6pea
7foMTOp9605+Fc8s8W+T83z65Vhrtzh21IXIqFEZ7NYQOaWzx7F5fqlMXHmA
nX/cYmP/N+w2tb8MW9k3Q7vwuvxnwglMxmsUxM74kAeYxA8VxE+JU4HJ+060
wty55dbA5H2x7r8zDH5HgMn7brZkrg+jJzan5fLyaS/s+wlOv8TPYXOmcywZ
DwAm7+OL7dr2vIzAZh6rEP56B3ub/omVvJnAFF2qSP3NpYF52Pt0feW/8Ej+
2zQdqstzR8caYWASLxpX69S/DfuxhStDuSP2IdaeRu4Q7PZdGZdTrmJzqBjE
+GUDk/mQ4tNbI5aL7ZMSkyLzDPvT+vV1DD+wvx5SaNm/SgpatvvwiJk6tinX
UpOp48Bkv7zKiW71DMTO3JXmoXITmOz39Eqm0/xp2MWbincdTgcm+XpbztwX
vQdM4sW1msujS7Fr+09IW7Vg/+A3cS9uA174ed2DKt1nXdiWyb/K1HqwP9yT
ylH6hc21/opUKPMW6CVHTxnKSWBHZrA3DahgS0amG6jrYpsut/6x3Qb71+Wn
0vPHsNdcG6hTDMMWCY0eC0oDJvO9/MzV0QO52AfrDMo6y7DfDVYXs9ZinxBX
W832Bbu4fehr5yj220q7wcAx7DLpm7Ms37HdDqmqW1CkoYdK8t/PMGCv7/Ls
SBbELq83W/KfCTCZ75kqE6/bVtjHuAoGfYKxZ1fndm4PxQ6tdItpKcOWqZvn
jHwDTPp9/ks1MeQXtgLjvSm9xVuhuz3qWwKYsX/dlWzi48MO40gdK1uPzRux
rfaOMHb08nNO1XLYuptcqjjkscMktQqYtbF5tktmThhi27bsm5I7DkzmW8H8
smW6OzCJv9RS8uqGJ/aj8K5Hwz7YB+4Xl2pdwz7oY8Q5dx375KNiWZ1SYPI8
JdrN/qGgCZs1hmf2Qhe2KeutGeU+bHf9avmML9j+43lD378Ck35Ze4x8nb9h
777484v5ODDJ52yqn80/hb39D22V1xz2ycqy11tWyPzbpF7OPMMOJnbsavGV
essFsc9dMhxcKwZM9tPgrn28l6SBSfyxo5ZrXeSwzw1ElUfScZi67XCBMnZC
C7vIXzoeGIsxfWMCTOZr7ZI9K8RMsQ/s9mU7bImteXaVXP0B7DgTk1irg9gC
OVNqMWeASb/58d1DLQHAZL5HDS9wTYdhy+3edzcuHHtj2nm1c6nYE2tXbAxA
Js+Lynt/uBQ+wHZ7uLla7hW2XEzfQ+c27D8dP/iiu7F9uLP4LD5hFypda6CN
Yz9j/9px9zsweZ4/KHrBzmsSeCE+Ru5nPpsstG6yNa2OHds+tOn9By7slfJS
Bg+UsN/W71R5boF9KP2jybAdtnf+ty7tg9jvAyx7Dx7Cblr61HvGBTvdlktB
4Sz24xDt9dHhwGS+lSLuF4vHAJP3wbf3P01xx2N39cinuF3HLsgSiFZJxRbV
DmJ0uoV9KqlN7G0uMEWHevtmuo1sLfaJ7Nsn373D7p28ma/2AZjU+9F9VfX9
BPatsaUOLr+wg6z7rG+xbPu3yXwfE+1MLubEZiwx2X1XEJis58VAyx/DwtiX
lXfETG3C9h5PvmqoiL112SuF36rYtYY5HlqawOQ8q5Qcfeqjg73b5eU3VwPs
s4dYHAbMgEm9p4EzPKkOwCSe3S7MvdkZ+w7vfo4qL+yiPVJsn89hn1/cauTk
jZ0X+cHB2g/b8vW2yMVXgMn9KMS+RPW/a9ityQ8LkzKxXb8yNMjlY8/VBbfy
lGBveeN2t7ocO+ruI4/MSmw3luLOA1XY746zvE2qw57kVGl71ABM7udDt53v
RjdjVzREvfhMxzNdS/64jwOTevqyh78EL5KD3iJx5KERL3ayZqUU21rs+mnR
Z4c2YVPEOCcK5YBJv5/n1HOPK2MHii6f+ULF/vuZ8UDcMeCF9+W0ElXbM9iv
jSfu9rhj94R/93vpCUz2e92qhPorIdjN657pmUUBk3xGunKKNanAJH57+cG/
129iz/+3KyzjMTY1zqXpXjn2SSUTXlotMOmnZl51bygdv2da9TKvEbvDyiDJ
uBuYrJfd77QjCl+wBfvH0sVGgWn61BN3Khcz/wZe+LyCXmfriUXboaWSteyb
12Jr7mdtsV4PTDOgjpxkmVaTBl74PEDdwI8LcsALv2/449H/Yzt28KKkWyfl
sbWtMxI4DYBJvUKBZw/nDmMvvl317AsNmIzn1684/rBr2IZm7/I77wJTDKmD
1k6rHxdiN965k6FRA0wzpC5rX+tSUoudOMvxxr8ZmOS7J33ac/4N9qLVO38H
vAVeGM/Dcr7mQWy2ni1vo0ew2xl8hLdMAJP5Xns3Yl3hYnnoBItHfUmM2KLH
OdYLsWLvru1aaSaJ3S5REP9BBpjsJ0a1Ew6zssALnzcxlNP4qg1M4jd7zSRM
GWLvuqKxQ9gOO6Yyvi77MHbW8RTblR7YT4f0y2he2FKPd7jMBmEfaal4lx2J
rf8+wPp3LHa7isMziTRgcp793iWRw3sPe6p/1fELddhCPuUfTzZi91a8cmNr
xeZ+F/XkUzsw6TeWV3v/4V7si8xTDWJfsddmH5JT4lP4t8l+YZJtnDm4Dlth
yxuhx5uBST4z85m/67cAk/g3fZMrZsywBQUDJJotsH0c2bak78MO0cl0S3MG
Jtd7k1MK3wtPYBK/nyq6OfEcNg87NaXRF9v91Ncolyjs5g3ya/5exmY7HJFf
kopd+Zp5v38FMBnPOpstE1rPgMl5Khq1Me5LN/anqOHu5O/A5Dy/Naw4ZvgL
m49Xv3PgD3bV8o7Bt0yK/zbFiFplXtfhyYzt7+S3w4EVu0DjvL/HKuzr/j3q
E6uxS53GMtP5sAVXmD5+QMfLy0JY34hjCzz8fGu5BPaiG6eOFh/EvihYaRPu
it0grffS/wq2hnU9n10m9pf/rP8q3MOWzE38ufE+MFlP/pZVWdzF2JT2Ve3a
5dj6QSYtW59gM1je13v/AjvU8YdtWCu2pzWnTmUvtubZ6tqI39iLWo2TH84C
k+vlmCXl8ttFO6DV2CfqTy3D3sBQuu7zGuzng2NmD8Ww1ZMv3RxSwY7iM1Bi
NcEWEojMCdiLHT5dEkzZh612pH1Drgv2H469RRHngMl8mrsYf430xpbPPuaR
GY/dJWUrdSARm0PcYrthLvb72896zZ9gy0ycdWmrwpZlWqnq2oL9iXPR6NxH
YHI9SYeUF9C+AtOMqMOBIW9ix7Efpgj8vbZkJ/QNjcNjpsuwT0Y1vrFZDkz6
CSm8X9e3Clvd0tv4Fy/2OGf9EXreNGoetn0DMJmv24ZBLZ2S2K6MnU7bpIBJ
Pma/N/kp0tjO+aMifPLYifZ+yxvUgEk9Xrktvj9Msfvdkp4ft8Eeeugna+cO
TOpxU7dl0byw/W3PnKr0wa6NCL5j6Is9S33Go0HD3ue1fqm9P/YHhpzI/gDs
b+xegyJB2Cs+xNv2RWArBUYrnE3AXjLfO333OnZ0nkN21i3sRBvVu253sLMj
nceK84HJ9RL82vDv6jJsS71R3+uV2MWbGo8IDGI3MN27wj2MfUk+1GHNV2DS
L79rxM2YGWCy30T19CMpf7DPM9uw6bApQZdcfHE9bSv2o/801ksrAJP7QaDP
wPgMMokfmUy+9HsXMImfsOJLTDTEZrB6IbTYFJjki6c+9fh9CPteTUuDiyMw
yfebxbHvnTP26jcHdaTuYStfiuhvewRMnudNEzikaMXAJD7bi7Hx5WNg0m+w
jPtpxUZgEv/reY/zrbfAC+ftKP+FjAls69tS77V+YWtuY/ygNAdM9uOhcaFL
PYuU/22ynzcaJDkxsGCHfTpp/HMz9jXqnaoQWez4qQMnfLYBU4ypWzP5vm9U
wJ4XaLTeuhO7zeh90BUlYJoxNank/GT8buxF+8xTN+oAU0yo4kGDbIN7sB+l
ai5ecgiYakIdrRLxzTqCnaPGFCfkg928O9upIwCbqW1Z/+oobIuoKh6BOGDS
b9j01zvn44HJfISFLFPmLca2HjcS5aPjix+ftodXYOdck9M0qsMu1/1Ser0d
mKz3dUMjy6XD2Ae2nNO9PApM9mPgt5mZxjFgcr0cbY7tTJjB9h+sUnb/C0yu
x6Y3Vi8iGXdBx+W05Jctw1ZTXOlswI79QS5IVmYLdrChXexeKjDpd6UIr4y7
PvDC++Y1liPSBsDkPMsc+JbSZApMztP829uku62wldSk1/XSccuVX1pfbbB/
7WXz/hKMvbn+h0dhOPb7b2UOOknYLKdf/LW4gb3CWmXU6Q62ur8FF282Nmv5
iO2+HGyOK2J7IwqAKQbUG/esLH4+wWY5mh6j/Bzbadj2Tl4D8MLPMzl+lP9t
ASbx5jtev1g5CUziBcS9JI6wqUCztV3fKSCMPWJOYZuVACb1WBcHfElUBSbz
Vbte17VqL7bjx7il/bbYR32HWrLtsb/x+0k9cwQm/ZwvXT9j7A+88H1Tmpz1
hyvYNsJBq03TsY85Lu34lg1M0aemjVbPbyjE1lER/3qlArtrVUbf7afYS1ee
4PfoACb9lEltWNP6AXjh86QC6bPqXcA0PWr789ha10/Yi9WV1ln2YQdO7bqS
+Af71ipLoZTlqtD81+v8x9mBKXpUR50YW6ZV2BEVEjrOPNjc/a1SM9LAC/2E
3bv41BL7YE7fS51D2Lkvz99L88N+0qucutcfW1d4186hS9gB3e9d9kUDL3ze
89taI9U47EtMSit/ZgGT/bKf5jrZ9gCYxB+evi5eWwxM4p2jw6nsdcDkerwr
wnrXtgn7xyOaYuEbYHK9d1w75fSqDfvjq5Tqtx3AJJ/bpsHmwo/AC7/vEyy4
1TUATMbrczyz8NsYdlS7tjzbNPaKz5ObgijUf5vUc1zD3nxwKXZk5VDUzlXY
r1nOBG0VwI5zj368cS0wmY/Q/5LiBcWBSTwv//ofDJrAJL5j++JVOrrYBzdS
OsYNsZ9ojJ71sMbOeLD6bR8yWe+CYzv2Jh3AvvhsrkTpBPbPLTwiSpewo/JC
el1Dsb9+bn3Xgkye16JnGNXn6birsKujJAw7r3C670k0MHlefMldObExDpjE
q36vuL0pAbvu6tSlA0nAC/NxpWh68DYwWY+hogRTx7vY22aojdIF2OZNATer
irE7Pzn+YigFJv3E8AnvGaLjkBNRzKpl2K+O/uxTe4x9bH6kOJOOJ270h+aV
Yz/Z5x0c/gyYzLeAm97bGTpef3TvkZ5a7OQvstXX64EXfh7748/B4jZgEj9k
e7vz0Udg0u/sn6kZ2W5sERlZ9rc92CHefS9iB7BV+Au9WL4Ak/U+93X664VB
YHIe5T5ar3byK/Ylyu4ftRPYlfWLNfQmsXsmFcNfL1P7t8l5vqVJJeE1C/Y+
36obomuwzxjwvv8pgP3fyc5JwfXY+XsT+phEsQuaeighm7DLZLc2uklgn/Sb
iFqljK0T9XbLBDKZL/ED+yXsDbCflkgffGiInVyTHsNvCUzq1V+3DeXdA7zw
eUyO4+z5ttiX7Si28fbYK+7X5DmcBibPkx9qWvx3eWIvzYv8EeINTPJ9EnJi
vHQRm4HWFnTFH5iM13GCk18vENsk0LCyNxx7/3SDrX4E9qGuv7Jxl7FX3+Ye
Sr+KHZYWH+h+DfusdZRnaAIwWW+LebuqphRgEp8X29lsfxuYxG9311yi8hD7
REfyixg6pqxskHvxCLswf1nOyyLsVdNMA0Il2Hty9j24+ASYjCfxa/uf4nps
8aFh8alG7Kma4iznj9h8jaKauXS8QSUg5FQ38MJ6fFmkIvgZO86A2+5DPzA5
z1fYNMnfH8Y2kSx/fmMS2/TD6oy0Rbuh/xhvfbabFdvwycqyKHbsbkfxdzar
sN9HOEry8wCT+1kDo9VVDlFso6UthQMy2Cqu131HVbBHJJNGXdSx5aLvDnyj
Y/P4e/k2+th3dcMK+Y2wP203UyygY8Z9Drs6LbGXdTA9i7ECJs8j0/pS1k3W
2CpqEvd89wEvfN6lKEXedD8wic//9Xf3Dzoe7RwvWHIEm0+tXCTuLLZ0cbTX
vfPYKn+XKLr4Yj85v2HybAAwma8kxefaF4KwS6sFpvKvYgs4ZCifiMXOYr05
OnEXmPTDlV199VAetkKb1Aq9R9h3h/7cLqPj6LCh/QcKsZ/vXDlv8RiYrLfp
+uuBLyuwjwr6y3tXYUuX/V6XXo+t+Kl3vKEFu/kQd/CdV9ihksY8dW3YxnxP
VN93Yic/Xv1A4iMwxYgqVBm7xI+OR0oM3ov2AZN821xfMT78DEzm++sW3rxx
ZLJfnLnM/df1Y2vmRNtF/MZe/vi3Rs5fbGNz7o3bKer/NjmPPcZiP1cuwzaI
a3/uwIV9S3LxRKgw9hmHvvBtW7GXlTqdUNuJnTQSxPRDFTvXe4nxUU1szZLy
wERt7Df5407xZsDkftye0b6hBpnEy0aMsDOZY/e6PBnpOYTdYxvLW3YK26p5
/Y73yGQ9/zJ6K9acxi6uWcVs446tvKax/sI57Nmr0ZtXXsDe8DTeX8QXO8Q3
97FHJLZKxAXNsqvYz1XENarisY+7/ujrS8AWOjK07m4q9jnVvaoV6dgbOf9b
pZYFTNaj7Hfao9P3gMl+ObJ20jn4Pvbp9LaxvQ+w1U03imTnA5N6lwLPVRiX
AC88z6z3niwtxT5zf+x+YgV29oGEIKMqbIeT7jIaTdibLH4fPUfHQ74rWlPe
AS+Mx7FN7UUn9mS6kCr3R+wezY+cQz3YDCqODHO92CfFbsorDAKT9Vhn/vKa
5BgweR+487Q52fs3tuXxVecfIZP3WdkRx0CxGewMIT0Vp7/Yk/aGa1Yu0oB2
6b7/RJARmLyPW+dofk9FJvHLJfSWTbADL3xfMz4jfZAb+8KNJr/C1dibmErG
wnixtwvZLQ7iB6bpUrPnrg2oCgJTdKklVT1quhuwZU8M5/AKAy9837/tTZOG
JHb++S5JXxlsnk8vNzIpYB+PN+s4o4R9QYS/dqMy9gdjYw9/OnYZusLirood
O6zir66B7XFf5f6cCbb2R82qnWbAFB1qRqvQ8jYrbH3ZdZOxDtjiq3n4vpzA
9n2qJOvhAkzTph5NeGPYiUziL0nETG1wBSbxyS8UUiS8sAffPn1vRsfWYpfM
WulYNt3xFE8Adtyb1HWpl7AN0wTuzoViGyvuSUwLA6ZoU7dE7E01C8eW4P7d
/e06ttn2K507k7Aj3tlYVaYAk360H9AuiqUCL/x7nIsGaCtvYn82uuy2NA37
m8U9zbzb2JIce7y/38FWFMzV1LgHTNOiqosaNbwoxv5YFf24tQqY5Aus/lrj
WQ1M4oemOYur6rA1D4gaOr3CFl81bXOoA3sNyyqfsR5s/pE09+kvwBQtqkKR
zQrmMexP18OvXprA9j+kPFL5E5imSfWKz9vJM4VddjY3WpVNE1oqLe3SR2SK
JvVoir9EHw8wTYMq4G6+68xqbFPzQLcJPuzk+sJfMRLAFA3qx5T7/+XIApP4
mD6D2nlT7KLd/JQMK2Ayng3H0nUVrLHT5BP3lR8CJvne9rSLDR3DVr8kEWHs
jC35eP7JLldsF4sQuc90vInti6e1HzDpd+DU9KJ9Adgzx40LP0ZiC3P67Uq4
Bkzq1W88c1HkBrZZ8/yTHbnY/cvn5YfzgEm9RvMLIwMl2BY7EgOYyoDJfnbf
o2e2/zkwuZ7K/gbrKzVjexoJZd78gP0sct1dtk5gUi+SzbHuWR92iNu3kqej
2I57f0s9HMeWvqyxe3Cx1r9N+hHlH9jWxYS93eiG328W7E0X3x0LYMNWFrW4
NL4SmJyHmTt+2lSvAibnuZDS/dXNXNhR0dJhQTzYBUGrK95sBSb3ywsmM75J
MthKZyTmHypi+z/2MEmjYndZrKhZrwdM+mnYcfbEMjvsqo27te3oeOlgWsyZ
Q9hVvC+85U4Bk/k+Js7dsI+OtwkOfkw6je1VmVnvdQ6YrPf5Vs8V6uexewSG
PZkuApP9Snt0TYuHjq9F2F9WpGEfcnPMrAgFJvVCHgiquodhs0yzVeWFA5N8
1YKjBeoRwCR+XRZLHkMMtlwE37zaNexRA04b05vY4crHU9vSsFUcRygHbwGT
fr2XLqGtyMBuPJnFfTITmOTrLA3SjHsATNahXNJh3CMPe9psNF09H9t+g/wz
h0fYxeVMXkll2E2vGfQTnwKT62FWQt7aoQmYXK8jRUtHppuxlbQ5IjzeYbd1
CU8JdGJr0/xe/UQm/eSs2Nl5pRtbPTOxVuwrtpqoOFPQFPaP0RUHt89im/xe
1v+NjivrGePl/2J/NK/+VM+oDd1RdDhSgw2YzIdnEtdOd05sDeHfh5rWY6e8
ibILlwAm76s2p5lMfssCL/x7rdzl3eflsDdJHPK+TcehVi3N7juxWza71h+h
YmsGnY0WUMfewdh0UZCOVaT8nHw0sD8tq5rtMcUe+735roMF9rAtW9E3S2Ay
n0futp3K24O9iOdcyIYDwAvX26Bao+Eh7D0qLvqqR7CVyqf/7jiB/UhBKU3g
JDDpp/JdrWo0HYuFim1JdAcm+Yxyvm8fPg9M9rvWoo80iXBgcl6NRNtZZqZi
G1kHXOO9hx2ZalHkkgtMzuuzG96s2ViG3S6q+2NJBfZSnsY0lWfYGRYe09yv
sIuGKmo927DfnEwyCu4DJuNR/WHqJDUAvHDe+cgWCQ9ii9l7mP+ZxH4klRqc
9QPbPEQ++sE09v5vdUy2DDrQJSbbz2YzA5P98oN2LMSDBZjEbz6579gRVmzO
X1bFfwSxxSLdIj5uBibzee6O7eQdaeyw5d92UxWx5S9NLzmhht1iEx4RpAFM
1tsyP3WzsDk2Xwt13ys69lP5r3NuDzB5ntnCzEKNOIQtfiy72sse+8aWwe6i
M9iGqWu3Tl0AXvh5gmy0D6Mv9od3Iu0PL2H7j38/YhkGTOrF2ma7JUVie2tz
qR6PAyb5wsNkWkevY4tt2uz1IglbVervNrFs7FbWw/+N1mBvO9W6mr8ROyP4
7+m9yGQ8YdO51MgmYBKvECaweulrYBIfdHKL58AbbJ7e82dff8J+afVtYGIE
+zKT2KeSr9gbv4XkGIxiW/2+dKELmYynJi72puscdsLeo9+5V+hCs9lUTZxd
iX1jb+mNCg5gmgb1g4Ja5hlOYIoG9f3Ga4cUVgGTeOc3syW3ebENVBK+VKwD
JvnEOnb1+G3G1jd4z3VxC/ZDpxThV9LY+XesPxyVwd7SLXrWehu2dkBYcI48
du6awh4eRezda1jOuNGxlPnhfXuVsXmLEzd8VsVuDi3I7KNiXxbSWZKvB0xT
p7ae/n7+jQF2yPalM6+NsDUbWhYNmGOnfPpzRcUemPSz4lL6ql/HgUm86uP+
U6fdgCnq1NOSfpIDXtgMGWFv1M5hp3WviNmHTNtNPcirdJX/PDCJl+/O1n3r
jW1R/v5Fbgj2jddas88uYa+NVjwbHorddm+Xw3gYMOl3uMOxxTUcu/zTyv6I
aGCSL76B27M1DpjEL9Us50+/hs0yWXtyJgV7gMYS5ZsKTNlNneWznKOlYztr
p/ONZWBrrz5jMpoDTOpVM8Zm/H0ITMZ799Yhj7ES7L/vQsZGSrH7JrkrFldj
Txy2K1tTC0z2+0uWFcv7XgGT60WU7X0YSycwOW833J+5mdUHTO4HX/bbVYmP
Yft3jn0MmwAm+bbZJzgpTQGTfgYURxXG+fX+bTKet2s35DoLYp/MF3T9Loyt
u8yGTU0WmNTzDX9hcnQbMIk/ViTQWS2HHVT/e6eGPDDJxxlwYofdTuwMi4YB
GxVsnh0mvl6qwGQ+7z/mYcpVxw5TeeVyxxw7w+NPuJUtMFlPzXvTfu/tsZla
OGlph4HJ88x1pkY7lTPYB9238sX7AJN8D5zj5G5cACb9nmW9buJ2FZjEz13o
7qHRcbNeV09ULDDJx7PNaWT5Q2wtHpnKs3TcfnGJZGkpdl9N4vyPSmCy3hE7
ecVnkcl+K+Z6dXl1Fbaiv/aDgmpsq5+HaXrPsT0Ovlnr2IBdF/zqgd0L7O+9
vOuy32Kn7ZUbKO3HPiNdUm87DEzOw5/L97TwjmDf1GVd7P0bW1boZfreOexP
/wm+cFumD80tm5W6lQOY3C+M2YoazPiwKyZpk9eFsBWl404WCgOT+9Wan6yW
EVuxdx9OXOm6Dbvdy0vkuBwwqXegdvuY2Q5gMl77p+ftD+/EZj7+lumuCfbb
Zs0xX1PsHfGXe55ZYj8KPe68fA821+1JmVU22Fefsd16bIfdP3WyfK0j9v1w
yvUTdBxnmhjC6Iydk3rBbdNpbLvsqz9sLgKT68EtJYgWSsdyy7SWS/phT37g
DYin40LbpfadAcCkH0XWJCH9YOz4Ldo22tHYzJ0O52PpOKS7TlgiBptlx2UP
xlhsjSb1W93XsPefsJm1SMTOkr0SnH8bmFwPj9obpE/mYL+KF30b/Bh7h+BO
G7kqbAPX2fnJ59hCUuxu2i+w63/s7HRqAibj2SaTdl71FTCJP8ETF3jiIzA5
L8RSDHmze7Arj3BdvvwZu6gro8hoBJimRj0nIVvpN4P9UdXuxQYGg3+bokbl
kOCZ/28JNnNYmpssOzDJV2h8j7FmJTDpN3RmSFWQDzvrSHqhHh1L3hDZrCsI
TOY7KjewYEIYu6pq7BObODaHf4h7uCJ2FY/gnnM7sFl0kndcV8XWVxe0bDAF
JvupTHeWSdgc20yzRmfEGttR9vv5mgPY1Ua3zqu7YKso7eF9cxp7Cbfeg4ch
2OdyJVvtL2EriR5NlAnFVtVZFjt+BZicp1qqa2P1ErAltwUcNU0CJvk6qRvL
xZ9gW3uriVMasfMHVrL97AMm69kgPzzfOAhM9uufqOS0x5PYuvYzzxh+A5Pr
iWnLZn2uv9jbDhaJlbMZQpcNFayTWIn9ZotxCwsHtstRjZ6vnNjyCmW/YwWx
N7Ys+nZrEzA5T8q2lmhFbcUWscg/u0gGmOTT9rnodmEnMIkX6lh53HcX9kgR
t3icLTCNSi05+C0z0h679tTt9iY6LlDlrw33xD5zfnjz53PAFCq1+ffb6ze9
sVVyTf/7EI79svu6c2UKdvKfw+prHmALPlhxWKwQ++uw5EXPp9h1KusnxZ8D
k/E+D+JK6abjpKJfzEl1wGS9PLc6vShvACb74cbq1au13mDnHr/UZ9uJbfTt
7B6BMWBS71vrzxnB79jcd17vCfmJffjhwx0+3EbQBfNLirqFsQ/fLZpx3YSt
HysYGyAFTMZTtdhaRF0Vu8DC4mKQITDJlz72QP+IMTCJ7/wcaCdqgb1X0kPi
wwFgch62NmYcnzqK3fs7flrqOPanK3OzgW7A5Ly2vbxvX6YHtqbRZ1ulaOy6
FwGPt8dgZzkLutcjL7yvPUsfmruHLXm/O/RDGfbVgR2v9jwDJvW0u6wv/2nA
vrqTfcmKF9hrYpVczr3Edskq7El8C0zmm6nEV2nrZ2ASHzr6X5xuPzbb+Jjy
swFgMt5j+k/bfo4Bk3jz2xbdhj+w43j2XU39C0z6/Xbg0WcvBmPoLcG6Vd8X
Y09+H+XyXANM6m3VK/3EzgtMxqP+Y8MP07XYLP2XeEpEsSc59s8YS2Avl+Tu
mN8MTJ6nwu5wfVbVBqZoUDu6zROdLbBVHEVVJRyx92lc43R2xa7YHNub6oN9
c4nh9mhf7I+cDY4Nl7BfMndY8URg24k20iSjsQOMXMWvJQKT+dqg+efwtlRs
i8bOyJ03gRd+nxmgLMOQAUzToFo5tpXFIZP4Nf7vJoOLsCNXeLoFlWIfXldj
duoJMOl3P6uTkNprYLKfQmNFjPRagRd+X/Wt+TNbOzCJDy6g7HEfACb12vmL
v3QMYrPz37BxGQYm41mdXTOZOQ688H2UjQV53L+ASXxeft46VooJdGrqYeaD
TNgRH+Kig1cAk35fhs3XCHJj62t9q+bkwdaiPr3LzAdM5jPJ+OZrRWSyHn9O
OjZ0C2Gf+nxAVXA9MMkXtCrVL20DMOkncKmUXKAwtorSrWdjG7HV6lM8g0Wx
Nz0t9Nwgie3K62hP2wpM+t0wv8E+QRY7Q+yceKESMMk3Z+9deEoFmMS/5BGr
e6yB/an6hco5TexDw4PtjFrYgd029sF0fIlBx5dHH3s2T2nXNUPs+gsid9tN
gcl4v1zLufZhLzDZ735NT427DmArR3B5v3UCJtfjipgWHpoXtvXwbNp2H+zg
NIO3+ReAKZpUFvf9ArsDsLWpMdOeQdhKfu9f8YcAk3oRT6gGIZeASXyf+U1X
tkRsgRPbuU/T8bfzIpa9adhmAfXfL9/CPuetzJWTCUzTpFrcl/dvzAemaFG1
I2VObC/BzryWFOHxBNtr1vFjATKp59ZxSvFDFfaSOw4ZfNXYw/szLPNrgEm9
rk8dHhfqgGla1GproUMBjdiTaaGqrW+BKdpUL4+Y1qh2bPM3nNmM/dhpGae0
mEeBadrU5n1HKep0XMv86E0nMkWHGq3jwKr2DXtFisVr5XFsduENOyKngEk9
7z0vZzfMYA8k3Dpai7zwed9580Utc9jurXrDFIopdBv/zkOTi4FJvTNzMw4N
zNiahVqqUSzYh+S/vGtCJvNhHGw3EcOBLXZ3ZfBdTuyt4yydpbzApF7dtD9v
wHrsTL+zGzPp2KclpVJKCpjUC2J0GDi1BbsySILDVBqY5Lu4vK6mVBb7g1ir
0y05YLJeB5uLH71VACbxfK7CIYo7sDNp7H/OqQCTfJfWLzuUQ8UufdEX5b8b
mOQ7tSJvSbg6dlf6WvkCDWztHcl6UprAZD77/Q+n7aTjrixVmrQ2ME2H2hyy
iTXeGDsg+e8+BXNgki/rCtdFX2vsyhD79vfOwAv11M9W2bkCU3SpZVu/ZETR
ceFh3kiqJ7ba7Kkuf1/s3axcWY3+2M+d0q/GBQKTfmsl66tigrAz61Mum4YC
L3xfiCF0ZudlbKmyqCtrE4BJPvdFpzrN6bh8iu9kPR2/in1S8DYRmNSbWS2q
MELHcaydyh9TgUk+pT+XY51vApP5jDvKezb0Nnbif0E6FunYz5xLZhhysPu0
fstE3MNeXHR+7OsD7OeBuV+W5QGT8SgO85naFwCT+B88RncKkGm61JtfUrl6
C7H/5KlF/ijGNm9tTskvBaboUVNvCii5Pgam6VE1Xp29eL8cmMR/ndx9i+MJ
MKlndbSf5kjHNko2dQoVwCTfvc/ugfqV2DM7ObVSarBD3bduDa/F3uV8x6fl
OTAZ75EdncXNDdhbNzBQPZuxncuVh3teYzvdfeDb9wb7wn6fpLD3wBR96jG9
a1el27HdpiUZz3zAfiCzbeZ2F/aHHTknGHuBST9Mpzi3snzC3tutWrh3GJjM
9/tPQg4pyCR+29kGmQfz2KeOhtoKLDKDDhVjn2Jmwt7GLjymygxMxhv3tDW9
h44d2fypSuzANH3qnU/lU79WYQ/oM08f5MIW5Lc64kXHo/7efh182C5eNDPf
tdifPz/Z4LwO+2vovnJfEWxdV2v/qo3Y9TGlz+Q3YQc0JOyroeOoU03G6ZLY
H64K3nxPxznRj+6MbMcO1DC9tUwB2/VBndisInaA4VsZTRXsC7xXRKXUsGfc
mo0+a2GbalQ5P9QFJvsteq72UasJMNnP+5WrT6+yACbX26cLr9d57cH2e69S
oL4fW6HuoccUHYe+vSZ99CB29qqQli/2wKTfwYuyS9YdxR6azzOQpGORQO2s
o47YrzwUtrEdA16Yz8fJAZzHgUl86z7lDOGTwGQ8Yrr8liqnsF8YW/VWIJN8
LL5ZX2vdsJVe5Udnnwcm/W6K0Daq98G+eutDs/kFYLLfoiepTuFB2IrPf7E8
DMGmxEhJfriMfVqMqlkXiz3X0+5lHw9MMaAWnZ5dtDkB+0BCb9E4Msl3ccmt
mv23sZvT/xPyvANM5msZ/+2NHenY265waIfdxW5hzdxXRMe5TNyel+5hp9jb
mOXnYXetrej3L8Bmv/z9bjjywv1KNI8WUIjdohU+fr0YmOQTfRzb5FSK/efF
mUnzcmCynxU9E0RdKoDJ9WKp8aCApRb7cPXqHvsGYPK8GVpWwHjyBTCJNwyJ
crV7g22fu2m8qQ1beu/MTGY7MBlPMscW31MfgMl8fL3fxrSoH3jhvCm6tWnx
OLbysioloZ/Y+dnKE6y/gEm/3XodJl+msKmcQylWv7GvJPnksc1i575bM1NP
x0OMtZkUijl0Ar/J6hI69gyySDdcjh3SsNFOmwP7zqK/2b/o2CDC01qEE7vg
c8gi43XAZL+dHB3JZN9Ax7Vx/Fvp2M+a42SPCPb7gj6Zgo3A5H2zN6NEIUES
++M2A6NwWWDyPvsxZVkA03ZgEq/Yu+2NhDz2IlG9uR0KwCTfhFVW1+OdwBQd
alLgrU/ZSsAkfl5W/fRyFWBS7+D5069PqAIv/D0XHj9hJi1gUs+E/akhjw52
Z9H3pj5kku/+tdiCw7rYo+K/uQyNsLPTy+R1zIBJPZ1uPm4HK+wc4TY/B1ts
nzfzdUmHsKNMi2nddHwm2Vzm/VFgmjaV5Y5WvO0x7KotXePyLsAkn2dwA1+l
J/a6oYsbDLyAyXylcgsbunkDk/jFDtMMHXRs1KW8VcIf+8YDy9zkAGBSr1Sn
4VJiEPaD3sGz1GBgki87uoM2HwZM4sX93HIiIrA1MnNF8pDJ9bC9nRaqexV7
JnZcUTkemOQL27cz3wyZ9DvecPrQgWvYS5hYKKIJwCTftUAzWc9EYNKP40tP
T4ab2FkazO42adi2vSeSx7KxLU86SAjmAJPzdoZ5r137XWzr7KSUWWSSjyss
R2TJf9hMmry9n0uwa2aPnjd+DEzmi6ncYHtqJbbD7JglrQaY5Ktr47Z+VIvt
9niD8ORzOu7WNGh7gb05dXzTiWbs8nC3zWtfA5N+V93QeBTbhR15wpxftxc7
5cS6lW+QST3TIae5jk/YVi5VyZv7sV2zCt17B7EFXH2iK74Ck/1S+mRu2OU7
ttu4RojMD2DyPCIl8i2T+ScwiT8yaMM6tMQCeqeYp+0MIzZt4KLjyDJsxv+c
aXEswKQf27k/PJ3Lgcnz6p5rEWPVK7AlRUOUslmxG6Scj2uyAZN6ZixH1+Su
xBbZeXLpLS7stLuPtnTQsfChJs1eQeyrWxJflQgBk/ky3RvGGy2C/aVRMpB5
E/b2ApOqncik3l6B0xauYsAk3pIxdTBeGrtNw/pHLR2XhOls2igLTPb7z717
stXomCuuXzdcAVt7z+3NycrA5Hre65eYY7ILmNxvfP+4Zg+oYCslXrufrg5M
nle+vyr4waeJXWo42pKhjZ3TqkCxMMD+OeKwodwI+6aZuCuLCbbwU3XWx6bY
8XzjFo5m2OFrjVl3WGD/d+rVMYE92H6nrd4mWgEvPM9Qnqn278eW8SnItjyI
vflEu9efQ8BkvR+bHDMytseu1ZsNZTqC7VfiKRfsgq0p4Caw4jy2kNAB0WYf
YLJfZz/6nA+8AEziX5jXZ0kGAi/Mh22jmXAwNoP3zSBVOu6WZqxUC8eeEM/v
0o0BJus576uXNXwFe43W9ULaVezgE5efscVil1RkObklYL9hMj1kdROYok1N
VtNmXnoLuzhx1lQPmaZFXREluD01HZiiReVvZH+YkQFM4rVu66Wo5mEfjv95
IiIfeOHviZ9QtDz+EPsgt4PZCPLC32u2Mg8NewRM4ll730TcLAUm/Tz6sXzX
Nzo+EzYgf7AKOyLXI82/DtvOU1X6Cx0HhvQ9yWsEJv0a9K86lfgKe9nE4l0F
dFx8OMW+/B3wwt9rF/zp8vo99vyvS2cC27ArtllTVrZjczFNB1Z8wHYbVfv1
sBOY9NvoEDvw/iO2hpx6FG8vMNkPxlb7ijToeP+DzDsiQ9hDMV3uL+l4qaOe
8uGf2Fm58dOxv7An8pfIPqLjez+UmjfMAJPx+pdM7ZKYw1668v04ZZHlv03m
O/d5zJwKG3aX1LdSV05sr/u6zw1XYYfuT9spyA1M+lnrdWj2Ah1z5wkq1q7G
/qx3Mj+LF3jh781Pcv7ppOP8R1Olm/mxvz6J2P4dmaJJ3ZKrXb1CADvwtd/r
54LYh9YZ1B9bB0zqOWq89+qk49fGaoMH1wOT+VgUknIlTQzbMURn3VEJYJJP
8OVMoe5WYNLvzqLt7wxkgEl8st7+OyqywCReiN31lJwCME2DqpfgZfFOEVv6
1u6+dzuxM+9etV6phB0b6DvwVh1bzYpJTkQPe/nURZfnBsD//3uNGycXG2L/
2Tf3+gsd71gaK+ZpjG2cY9BwwgKYpk7trhAxLqZj+YoLgxzW2OulYooZ7LDD
+qdXCe0HJv00Oh0QSnPEFkvyk2M7BkzyBZyv7H/thO244ZmnhzN2UGSw65JT
2DYFwTXidLzHr/rDgBd29JJ58U3nsf+Y7+dRDQUm4xW4W1MrHY79VC9YkOMK
MNlvIS91dA7EYc/e3sRREI89/MM7fGsCdtFTzjOhdJybYp4ak4Q9yDy3x/EW
tqTX74OXsuh4TKFs6j62L9Xj0pkH2Ms2f/3vFR07GGcKjOQBk/luEuPgd/gP
mMTvWFSlZFSO/XSgIlSzEvt50q3XCVXYqwa78u49xa7nn2F9V43d/Ksn+ucz
7Ce6X6wMarFX20gcnKgHJvNxX+zWS4aX2LWlSwbXjWGPcgWcnP+G7TT9RMh1
HHhhvk5aGj+ZAib3Ew+ntrjwWWyRKR/PkTnsGWUOcRmGPf82qdd9NW9/yWLs
svOUQ4eWYr+8bOOfzIwdvyX8TQcy6Wdq1FDLdDk2x8ebW9w4gEk+uZAYKXtO
YBI/GJB1bpsQdt61tA1mwthem8SreTZie6beptHEsde1vfB6vRl70YDaS/Mt
2ILp/YVWdFwuzCy8SBqYPK9sGfrBHr0Ve35tTnIcHd+WZOnx3gFM6s0nf1bQ
p2LLvOY43KSO/eq/uSdpGth3El3e/qHjMzHXVaK0sVtixes/0HFcasLR/QbA
ZLxzlwKmZQyxT7021rKiYzcNYYk0I2ypn6/bHxtjez85yNuMTJ53bVksrz+0
xV69zsafxw5bpYTD4Pgx7N76MHcOZ+zVUSE5zKexA+RKVXhCgRfmw/XjrcEI
7MqpZKsXkdiuZddCp+mY+mPHd4koYLLekuPsu9UvYxcWOnkl07Hs+wcjB2Kx
Z23Zk3jisRtfRPi0I5N+/+5Vvx14DZjEh1kWtTxLwC70ukd7cR2YnJd8Q3l/
/JOASbzbwQ7DwhvYyYwPb06kYdfUhXXH3sZeZL9bNO8Odt98yceLWdixjw1e
/LkHTMYT/nfYUzgPu7Pio4znQ+wfH1WuKBdi//zPZ27JE+ybaZKl655ib0p6
sKK8GpiMp6JyU3nhc2CyH7RVtdcnvsAuiyiO134FTPJVXS2uukXHTa/vLw96
h+2vbmxBz4tfasgs6QAm/Vzn8rs40wVM4peWCUbs7cFOdBoqz+/Flozs3MrR
h10ycmDzezrO2sUa/2UQu77UtaB/HPv7Yfd5hklgst7e2mNfIv9gp+025Nk2
B0zybUoX3W9Cx0bykacMKVbQFUZJ13QWYf9VWs/AzAS88H1+o83bzen4sMRU
V9UybNsu0WX3VmBHz08cN2LDNozLML3KjW3JmX1u+zpsa9GGd4fXA5Pxvjd7
Wv2fODDZrzs6q01XSGLvLYu2N0Im98PEJ2+KM6WwDdNeUG2lgWla1KCv769m
ywCT+HCHOb8Dsth6y6MPHpfD3pz0YsJaHpjUW3tr9vVbZWwBm7/+/hrAC9+n
/2jgMKOF/fX6YqdwHeznYR/0V+hin5WZqDamY45m/a4KI2zb0gsjm82ByXgS
d11wE7IDXqjHsK52yhH71cwH5p0nsGuOVljbncaeP/npaLkbME2byrA+xfvm
WWCKDrVeVD3yrAfwwu9be+aTg5BJfLjnp3vHfbBDr84/ZbqIfXi1+jQPHQ+P
ZfwZ98e+kVLG+SoQW+9dZ3dBCLaWmfPmzkvYq8PaOr5dwd5xJeJc8XVgMl98
a1x2Ot0GJvEURtrIiQxgsl6qrfJnluZg2w4KnRGl4zsSi0NY8oHJfsmKE5YV
RSb7OeUJx5M9D7GtpJ6vSS/Enn5FqREuxk644v1tdSkw6WfldIlSVDn2oF2a
2dsqbF6lDxf+PsU2sJ3S434GTPqRfMlwwbMGmMSPj+xjC68FJvO9/4DFz84X
2O3qpxWvNwOTfB1Jb59mtACTfvKyzSXcX2Ovs1nGqdqKHRxUa6bahh3/Wfjz
vk5sD/Od3L292G063zeHfMEOsy4VHaZjAV8PZ/6v2P7f03pV6fh/YkdEWw==

         "]]}},
      AspectRatio->NCache[GoldenRatio^(-1), 0.6180339887498948],
      Axes->True,
      AxesOrigin->{0, 30.},
      BaseStyle->{FontFamily -> "Helvetica", FontSize -> 14},
      Frame->True,
      FrameLabel->{
        FormBox[
        "\"\\!\\(\\*\\nStyleBox[\\\"t\\\",\\nFontSlant->\\\"Italic\\\"]\\) \
[min]\"", TraditionalForm], 
        FormBox[
        "\"\\!\\(\\*SubscriptBox[\\(n\\), \\(X\\)]\\) \
[\\!\\(\\*SuperscriptBox[\\(cell\\), \\(-1\\)]\\)]\"", TraditionalForm]},
      PlotRange->{{0.024905648224695973`, 95.69139900984922}, {30, 70}},
      PlotRangeClipping->True,
      PlotRangePadding->{
        Scaled[0.02], Automatic}], {192., -116.80842387373012`}, 
     ImageScaled[{0.5, 0.5}], {360., 222.49223594996212`}], InsetBox[
     GraphicsBox[{{{}, {}, 
        {RGBColor[0, 0, 1], Thickness[0.01], LineBox[CompressedData["
1:eJx10MsrBWEYx/E3LCztsJuzkYU4JffLed3HnUOxVmQjYjMLnR5sRlkoUVam
pJTipOgUixFy/w9s7CznT0DzG6vfMzU9faZv87y9qbnl7HyRMWbp9/2b8dNg
4xll4tmo2MFs4hYLNyt24Rbu/3O0cttpuE3xFNzOHSbuUDwLd3IHi3CGe2UV
ttzRejxFse+j7+Iu20evOH+EvptbjjEV156i7+H2ztEr/rxE38v9fo1ecdUt
+j5qcUP0iivv0fdze4/ouc3FE/oBaql4Qc9tnFf0LncAi+LUG/pB7jpYuKU8
6YeozVdyXm7JPaMfpjYluA/hlo/kvke4i+/Qc5vvG/Sj3LaAXnH1Ffoxbj+P
XnHuDP04984JesUHAfoJ7odDnFtxeg//U1y6Hc9QcbSFfZPc6U3sU1zYwD7F
ux72KQ7XsC/L7Sxgn+JwBvsUm3p811xjfwCyfeUS
          "]]}}, {{}, {}, 
        {RGBColor[1, 0, 0], Thickness[0.01], LineBox[CompressedData["
1:eJwVl3c4l+8Xx+2tr703ycrM9nmeY4/s+fnYm1BGipCyd1R2RIoQssse2SQr
pKxSSAlZRfz8/nqu93Xus17nvq77ObzOvqZuBHh4ePWEeHj//xIyTcq1hHxA
KnjaqkmlHiKpPPzfrR1eoTUxmtIZBBnIem3F7gWHftQ36cJHjdNMpPc7v5JJ
3DiK3e+I+ieSgzCFbd865zCDvnz8m/Ek4RHiQd3RNCw3j26RE7N/5XmM2Br1
hWnELaPVLy/dsA0pRIhYKjn4r6+gl4guqwcTFyEVSw9b8R1W0S+Sy7nt9U8R
87IQ2yW976iowkyAV1IxcuzvdNwu9xMlfWfecJL8HDHlFBg1pN1C1e3KLfTb
ypCSCGYuJG4bDVP58zWYpwL5+5Xi2sV/O6i4b28jcUsVYqh30sZxfRd9X1jR
uzFQjRzQfbU7sj9ASfqXcvGI6xH9oNnK71OHaBrzOa6ajw1I4cfhfx/0/qLf
K1VvZH16heyiHQaDnUeoixrLZVfKZkTnWW3+a7l/KDLEW8zi04rkkZX8fF5x
gjrmlsVSEXYgwY0jjy/T4oEaWTl16PdOZIStc1MpDh8aQ3v9NLh7kP2Rpkxp
NQKQYMIcL2z1Ijx36hCRfwRwGilckrDRj+hJVX7jfU0I0cLOQcN0Q0jgl5J7
rNeJwGTGYvmm1wjyOKNQjlacGPTWzD683B9FBrRzF8jWieGaJ7f8n/kxhLMi
RfzQnhRKn21fqCeYQnTs46Z/sZJB9R+7m9pD75EAmojw1SkySIqSD7RpmkHy
ukMEF1PJIXX76l3NyQ9IX2Dg6LQeBTjkBq8Vsn9CtgSv3RwlpoTwHasb5pkL
CNsHD66+TkqI7umQHnm6hFzD2FxrkKOGutUXbgrVX5DsX+ZMldvUMHc62yBw
5SvS/cSw/VnFOYjZaOIs1l5FfpjpuOd5/AcGuiPvpg3XEUpCXlI9WhoYc9Zk
YI7cQHg+cX7svUYDl2w+aZB9/YnINrC9VB2hgUJpzvRhzBbi4MFgpRhHC5Tf
Jbl8RH4jgUAr2rBCC6FbvNRxY7tIIuu5U0k1Ouj1RDyOcvaRgh2KyYoCOvhW
GGJZlnCI1A+TPhf6Rwd9jExUL4r+IoPPiEKfWdNDqdwHUdzaMbJwG9+I5zU9
cJFiEo3sTxEyyaN95usMcCVJPfvWDQKUk/xw6OEYA2zQsXwWJSZCpT/vPv5P
nBFILJtKOxqIUe2W7YCkJEZ4qKe5MpVAitqmb2qRrjMCz/WsIDSaHPW/usEW
pcUEVO8/naMspURjtdY2T54yQd8Ik+adQ2q0+nA5c9+eGW4Jlht+yaRFgxt3
rhn1MAPPbZ3zjOL0KAQSapcKs4DzI8UtqnUGlEyagRs/lQWO6navTg8xoWO/
BA5wuyxgNcYQ0zbNgmZXyr6rxbFCuWgezoyGHXX01npO2cEKpIlUvddDOdHt
bx5WbQlsIJZ7Pr4qlBdtfhYswfSLDY7cJiV7yfjRSOcEUl9zdiBM1iqmei2A
6vHkLvY3scPsf5Pu9smCKN1C+Ssebg4IIvz1ZDReCJ171JJ6K5oDzIYvvqqu
FkGLcCMeE+scMHVMw5ZHehGVfv+TObqeEzi4120khaXQvw9Ofn1i5QJmKXfO
oOfSaLfxfwOyd7hgeFiY6p/mJTTxHE/hvRUu8LnMYOFCKoeajUgGr+pyQ3di
I+ndTXmUI1HVGF5yA97yUzrnE0V0h184XZ+CB/Rv8CRYKKmgzcuKPsW+PMCn
lq0RVAToY1CbNSnigXP2Se491GpoZIGexskUD0zs6F1hyFJH3U9Mq8tJeYE3
8PnhMGiienY2HFZKvCDxobotnFobFW91iSe8ygu9C/PjO6c6KB27z+7LAl4o
S/ziK8B+GZ2bDRshI+aDfw+Fx2ZmjdB2+RiFBnk+sKASHVFTNUGLMlOeOXnx
QbiZqGBZjSkau5dBcy6fD3b5Vpd7UHPUy/xxWPM7Pqjlpqb9+tMCNawrWXMn
4IebHBsfo9utUGm6l+b0svxQiZErNqzHoX/fdYj55PIDaeehPAW7PbogPpDN
8pYfjmeGOMR1HdHulDGi3lN++FRXozWW74SW/Jj185cWALa3GXam1C5o4uXl
T5xuAqA6UfK8PccVvVa+rjOUJQB4WEY3TU131JR8p/7mkAB8ndHxR+k8UfZ+
gpR3EuehrOZ4fYTNB8UTpPwT6nwezB5pKB7YXENXoundhDLOQ4K0WeaKqx86
8IV9fKr/PBSw34WhOn+0Qk0AE/H3PND0yb+4znEdTXsiVnbxoiAw0uLzDRQG
ooF4soxzDoJQ9HjZclztJqrSrvlTulcQ6m/XtH1eu4XycBriFg8EIcz+67uO
7VCUKMyyN0nkAmx473Tg8YWja3P2Ugp2F6CNVsUXkLvoiKJH/krqBeCxSSG/
EBmBVmf7kt/vvgDUitFMlguRaPpB0A3M3gUYkByXSTaPRm0b4g0yrYXgrfB/
e0WZcSgv9R2a1QQhYB58ZPxBKwH95npjUr5JCLYdwmfeMSShFa3emfFrQmDO
WHwljCAF9Wdwxn1gFgYSaT/HXdpUVM4HyyGiLQwhg+uyr4rS0OM3hoshN4Xh
138/NYre3Udjryu7cbwXhp6MMBJGz3T08rCU0FUiEfhU5Z6Lnc5AafiFNtpk
ROCWsT1Owy4LfR/CVXXORQSicvU1rp1ko7kTDP4OD0RAOcZDMKYlF3UQobxU
3SUCqeGT+KaZeahAJP4B3rYIDJu3pjalPUZfSm2GFRmJgof+86/ozSdoYMIK
+jtcFJ7nJ9znKStClZbnCDSqREHl2Scqma2n6KnCeG/6vCh8yLnR0KJfjPak
9cd/pRKDKjXzi3SdJWjCWttlORUx0DVXvVp0uRQ1hPpzcd5iQJ2T8vXnVhk6
+6swXWhIDAzz3neLp1ai+dpZVrf+iEEi7odVftJL1LkghW1I6CJkYq+y2U9V
o0IHUfNs2IugmoZL19ytQX8ahhR6x10Ec4rNvoeCdWhtiZ9La+NFaJp8u+Xu
U48Gn7gLUn+7CD4m31797GtACarMKqo0xOFSrDipUMdrtJ9Yz/f0ujjoyUf+
feDQjCbbgbTxU3G4gD205mNrRU0a5PYKJ8QhsuLlR9etNpSJ+uLrbXwJoNYg
iD/90oF+dOUPVZOSgLt3Xt60OupEC1tZkYeOEmD8ukhYgLEbFfUh6bnUIQHR
8fojZOE96Nab49iYTQlwF4htUnzXi35M+SOwcU4SvBB7GnrZfrS9KTD2oaAk
jGyo3OyvHkALv/5aVUYkoeC1rHKu+hAaSeutu2IhCXji1pJLm8OoG+ZbefJV
SXiw0BeHV/8WFcn4dHU+TxKifxvqrg6MoVRdVu9i6iXBZ//XnZnpcfTXjwlJ
8RFJ4M4fKVnbnUDrNQZ/hx9JQsInnBWn23s0y0/D4gK9FAgEjn2Tb5pGQ/I6
Gt+JSMFBrXipM+8siu423OKxloLBmnuPr0p/RPl4pD4O+EuBz5vmnw3zn1Ai
/QoV/wQp+KHeS7v0ZAEdelp02vVaCgLOvxmRwCyjFe84nbzGpMBsVCNtQucz
mnqU3U23JgXbzGaKMy5fUHOz1BgXZml4d2ETcRn+in57V82aIS4NIZaK0Qd0
q2iw/kRln6Y0OC1mR3X6rKF5mozTwoHSMP+LiGzAegMV75bzskmShl9THoQ0
2z/QTgR7klwkDS7fXKsL8zfRL/KPBLfGpOHgFt4oF/c2Gljf2sy7Jg0cswzb
9mw7KInUgqHZ6dn5Zvb/FPh/oyIivEGNF2Wg8K1G4m3HPbS1RI1yTUMGtE5a
l5wz91FDftcCVtszzSM7M/npAA3geN4fligDQXaMC5WP/6JEOQM2VU9kIE32
O8kc+zGayfj91+JrGfAwDH/LUvkPbT53kUV9VQYs9fhvrMThgX6SYUXgiQz4
iv4VKPfHhwVSPyhhvARrvkZFDz0IAB+/zpNc4xIUSbNJSIYQwYPbU8dKNpdA
MRqfhj+bGAT+7qX5BFyCxIePvzX1kIDOb4Wmd4WXIKNRIbBInxzmfK0N8F9f
AggP5fEtowCfH6HL0u8uwQofkcY0MxWkfW0nz/x3CTa41n73iv0HfM5L+f0M
sjCj20sc50UD9Qv40n9EZeESUd5FBV1amJ3RsLa1loXdvmtZckL04GXuvpni
LwsBE9UqScIMcDwWF9kRLwujSrv8YfKMwD00VM73ShawvJyD4aHMUK31AzEf
lQXTK713emtZQO0N9WTMV1kYx1yZovvDCu6txkdr9HIQMXb3gX8DBxwqBKSy
icqBPrGm9A8xLkhseMivryYHuf/aTKGRG6qqpi+/9JMDUqOQleG7vACih4tL
cXJw38f+b4EzH0w8Zw2kK5CDBMeBVWIjftgvtM278VYOHB/v9OJ0z0M8Z7jk
8xU5EJH6TKiCFQS23IKe2SM54HnLeZR9/QIgDz//UBaRB2XfAJfFcWEY+48o
4qqqPGhFRIZ8YRQF5+TzjAVYeeC1yVrJ8hSD2BhPDEGcPHT/ttWLUJEAFoLE
cZnH8rDt0UoT7iAJ5eEv3Nwa5GFA2+gFTlgK3gZtpgx8kQfCWzQEprPSkPyT
wWX7WB6SJx6osk3IgJ6LsgIbkwIobDWoDs5cggHD+M/eOgpQGaP45DuZPMT2
VL1Kd1KApR2vfj9ZBdBUep/cFqIAyK8H0cR+itB9nk/+v0oFyOdfEmuhVYGI
RzpUCn0KMJuscMgaggGg9V12XFSAYUEWT8LfCLQdtyTV0ipCQm11TTaVKoQF
fHb8KKIILAK8dttfVEFpjUyOSEMRNFdHDY971OD1pMWSxU1FyCIsPXpdrAE3
dcMawlMVYfXnJKtyiSbIdhQlPi9VhLg36tdoarWgtvzXpT9zirAxHKkW9lMH
/HmYKPh2FeF9pFr3KaceSGaqLOpRK4Fx9Pmn1TaXoTIiISEPVYITFZs/j/EM
wefgpX0vVglc6PKa1zyNQOTqtMymvxJs+dEbq/gZQymWfwF9pgQ7JYYjs6cm
UCTRJv2FTBk6XlNdfxVnAU7FX0ip+JRB7iv1E1yEJfCwU8xfUlaGGWtiA54Y
K8gnsYqLvaoMnQx5g/EVOLANu237MlYZJIIk61fHrIFt56nUbIEy+LccunzF
s4Xs+a2PwhPK0GIdVGYWYw+WZsw1phvKcL3QUSxzzgEYBzGxoUQqUHWTtzrl
sSM8qE+UfCunAjRyQaMzjM6QkiQQ4/dIBcY/Tyjt2rmBPv5l65x6FchYY1Gn
1HAHiiB/ie63KnDn2Fa8XNoD4p3bP9DjYcBt/Mj/nsgV0JpdqVJhxcB/r0mW
7S95AbEhZbSbNAZoVFdd3mp7Q6QiVvyVKwauT0eqvUi+CqovwwmXbmNAbO12
VU37NcA7XzxLloWB/Plyo+gjX7hNsxNpPYgB0yVOX/fL/hC8mjTz7yICWn++
rISIB8JznPBssCYCMo8jCDPWA2F6uG/2ty0CdfGvmmLLb4BsNf7cetKZndLa
PgYJgp3goE/v1xEQ96XL4agLAd4NhnljfBS4b3x8zPEkFIztaueHWVD48Idw
VCQzDF6q/lzo0kbh8N/nu0yZ4eBD4bJcWYzCOA7j9SU4Ah6F4X0WakOhJkGN
1/NcJAxt5n9+OoUCWb5EHFdpJKRf+bE9gg+wRKpz99ZaFPw2uPC7WxKAnbRJ
36kgFihIb16/qwLgL0WpuoGNA77Ont8YHYDTuzd47ZjjwVTaefe1A4Dwmwtc
lk8ToJopf6/qHsAnMWFLib/JMPBu44ZPLoDYlZqLifMpsBivtC9cAiDAYWWW
0HcPzh3N7D9rAwgZx0Stm6fB1UW6w9wfAJdVG/XobR9AdLZTMPYQANvyUerR
1weQZ1J9yEikCqauAiOmAQ9h5I3BnzR2VaAhzmkIz0gHkdL4v7F6qhAdzTFH
QJQFak4zIRqWqrDkS22lVpoFODbBI3xnVbAgftJObpwN8clvjsJuqcKB5Ifn
uPIc+OZ3chxQqgoEUxuxDEl58FQx8NSeRA3mTxZIAiOfgImvJg8LvRrEcrPr
xh8/gdNnTKrj3Gog1kBqjXerCGxomiLVFdUgOQ2vSeTWU6Bf/Ucs5KMG6SNy
yZ2ZxdDF8U5wOVgN8kk3eQ0ESsDXtFA7N0YNGFLOF5jVl8Bwm1oCVYEaaFzg
wU1+fA5R6XFU2+NqIKhkea5SpxykhrAXyxfUQNLBxI/tezksngobumyowVQt
EYbg3gtQ9h5JfU+kDhye3F8V5yvgtyotfbO8OkT/a+c5zX4JLr9yWaPy1SEh
7jSXvKsWaM/7KKmUqwMB+/ajGoE66LDG2Ow1qkNi3w/yawl1wN63mOcxpg5f
rtcH0FrWw2SeAI8+oQa0Mxd89TtqAHW9KkHGKxrwiNevRcS/CfiLu2SeX9IE
U8k46w2PThAi/PZTQFUTtKyQpIOiThB3oigtMtCEv0cJecQLnaDEacbx2F0T
UiT/yNCYd4FxxgpRRrYm2I2azCmg3RAeQzodeawJi6Mt8v5UPRD9RTQNj1wL
ckW6D7s0eiBB1VgvnFELnmhT0NSE9UD6v+z2W+Ja8Ooghtl4owde3BB57ueo
BYyNeJxz3b0w62YQbN+jBUM8yLq3RT8svPGX/jSmBbOB1fgZ0f3whTfzB25e
C3zJWG/s1fbD5vyCo8W+FlgImQlqUA8AsaWfrr6QNoy48LNffzUAFPXphEOX
tGGt8gFRzeIA0NA1tWmragN/2eVvBySDwDGKL61urQ1N8U/kk0wHQVrrIZtS
sjZ8+fGWS3F+EBSevZp6la0NzWMdXBL/BgFD8OmebLE2cG5PJJNwDIFOuwCh
VLs2hH1/H6xjOQSGHLptVUPakC8S/7rcfwjMQ64Gic1og+Ds+MZ80hA4yDVu
XNjShnZ+d4/S1iFwTZ8rLj7WBhegbVCYHAKvnRMHfnIdwGa1EySvDYGfMT/b
E0YdKK05hxYcD8HNKu0pLj4dMF4XjfH9bxjCqHzu5YnrgJdDGOdfnmGI8ErT
YVPWAXoP3XAVqWGIHagnyNbWgQIxW/1LMAzJgh9aGc114LJrqs2iwTAMETQl
tzrowImDTZI/bhjIFrNtXbx1YFfuAeGiyzBotQSLUQTpAFHYnL/g1WGIzsIe
V0fqwCbpTKnWjWHovq4wYnVPBwRr3AuRsGHAM2bJO8nRATnJTzeoI4cBETv0
Li4+8+cR96mNPauXbFZZv0YHZim5f4glDkPzyivK3606oHzHLjoseRgOO7M+
5gzowIVzeeuFKcMglx/0AqZ0wM/wyX7OmQ68ZRW6uqgDD9qMKjzOztdayF++
t6EDL9KKpSjO4m1JMbPLHuhA2rX6yYizfOLnDr5/JNCFWKb7xO8ihsH7+3Rz
5DlduHWo5LgTOgylfY2Jwmy6MN8bWvQjcBi+FWVaj53XhT2ijup2n2EQuHNT
JEhKFzxrl9OvnPFwtrH8y4nRhZjTP7c3scNQKC831KOjCx8xzJ2GZzwX6Jly
vc11gYfy72TSGW/rkfeKTd660N/yjPwp/zBklzaQOwbpggj39fG79MMwHZ3x
gSRKF648NmpUIxgGU4zFLfNcXTCaDikO/TQEaayyukfFukDpcM3noH8IRvcY
WItqdOGzauuAY+0Q6FVNvf41oAs/KzYukEYPQXxifXzmlC5w48GmrvcQ9Lmn
YzFLunD5QdG7GJMhUOM2P0w80IWuUf72PbYhUEyblBcU1INrIrNPmYoG4aZP
HelbKT1I8onqiogYhHqdhzPXMXoQ6xiSSuA4CJL4ZkFd5npArLASYsE2CEIB
E422UXpQfmfT8FX0ALgb1sYSpupBzEOzI027AXgm8sCyPFcP1ntF6KhlB4Dn
i8n+QY0eFJPnm1p97gcW83HZh0t6cPz8u6vLpX4glRurH8RcBjZ6p6L25l74
dE/6vI/eZVCJfB2wFd0L1avpGeesLoNo6gfVLMNewObgbpr5XQad8sVt+6Ue
KD/+LD9fdBm04b1X+skb0H+z17xFqg8v7o18DBXthvvG7F3ME/ogsN/+zHSt
FdzLbks1L+gDl1+PuOj1VlAiWHpiu6EP04bOM8EnLfC57lnkEyIDOKRWPslh
aoFLzOIaovIGEF+es/HboAmm56EfyTOAPVcqDcxSA5TLPZVfLjUA26rA/7xv
NkB4KnFpVIMBOMSQdydRN8AF1aH4gVEDCA9WjGtF6iH4mZmeKb4hhPeHn/Op
rAV2b/e3bu6G0LBAcNP7zksQUos2kwowBMrZTnr2uSq4xFr04fi2IegIDK/M
y1WBYf/814cZhvA8Y4axbL8C7vJbnHT1GILFuSGyrNRySP4bEJ0yZggZGf4n
/EdlkDOeRoH7ZAjYgda6Sc8yqL0zwrT12xDWaSOM8vVKYeWjugQXvxEoB5Lz
zVwoga1ap4Z1cSPo+uVCEvKsGP4l3FFuUDIC84RAbxX+YmBSaNHWNzWCLGyq
LOuFZ6CbLu0YEmEEYuQkTofaRVClz3t/etEI9pPrBzNn8qGZH2Uu2jCC1JxX
sa50+dD/1zb/6oERPMZ6kpwzyQM/8xHzSFJjeFT8aOTdh1xIJCBzYuU2BtmP
p/r4LNlAs8kkcCpgDH5WfltP/LIg88P51RURYzj1u+/8biQTnlarX62WMwa8
roWo4tQMaLW/c0vb0Bh0XioYkiEPQU3vnspFc2Ogo8ZTmat5AAOy+ad01sYw
dyNYeFHoAbynaolZcDOGpnabC2Y892Gzef/+jdvGwCnWlCfpcQ8CS4gtbKKM
QVq18Ne1Oynw9z4Di2qCMYgu0mpY5CcD6RXpx1QZxkB/I4iweT0ReJivlT+t
MAbyFtsYze44mMgUbPauNYYaa56/42RxEM20OCjz2hh6XmRRMJvHwhqj8fqb
N8bwjnDfN+AwGmoYpIVW5oyBRFKFhfxm5Nl78V2+YskYDH9OZe4uRgATw1Pt
wG/GcC63+vi7QQSE0DN4EO0Yw7SlTf4z2bugRrdfLEBuAppWjuGMrmGwe7+q
4cc5E4iX6ylhDgyFElqP3noGE2ASPPH7nhgCFLSzKxo8JjC9exDjMRIMrWlp
u1SCJuD7tmWodz8IrtHoEr0XNYFm0bEy2wtBMPlfM7+bvAlkuepGPcm9AbGp
ATIXMSbgmajoSjofCAr/iarvqZmAG0vlS8bzgZB3Ls85xtAEeBoKdwt7A8CV
OvxJsZsJJBKl3+vV8AOmFLmaq94mYKgSTHTbyRcGqH51yvqbwGP3q5+r1a6B
GJXjUm+YCagLUlpscPvAQhLLVkqkCYQIJxGEsntDGuX4qUW8CQy788zac3vB
HoUa97eHJkDVdnoIqCeUJv4Vr8oxAbP7Bptj1h5gTVGH3CwwgV2xWbvZ2+7Q
Ti5gT/LCBP7sTj8P++AKsWQk+YLdJpA5w2X+eNkJFOLbKzb7zzRJP627jBN8
Jw1qbXxrAt42OfJcSY5gSLr2UeuDCQTcZjixz7IHvLjCjXOLJjApl/DLzdMO
aklwR9MrJnAxSojwQN0WmEmG2Dy2znjJ7LHfZLWGoZhIEYl9E5jaPWIdoMNB
GLGy0sGRCXxcXuT2YcTCElEFLo7U9Oy/1MYxVtYSSgnvZT/nMgWZctko7w+m
UNwVF/xTwBQG6XmKrYlNoehOBFZG1BRk1ZOLuhVNIP8okKVD3hQMO7t78m8Y
QW7TtUMi5MxOmvG+m9oQsoM8Z/U0TOFyPFHSg3p9ePDbJnva2BTaL/Jssojp
QVqNRTCHlSkUTJedf3ukAym+RlhnO1NgFZz+LjirDfEbaiybV0whtfjqra16
Tbj9RTibOOosfu36hYodVQh5wh98OcEUrrwullE72wuCHTix91NN4bDusZGA
AUDARxoWzjxTeOgn/b4tEwN+ORSHzkWmcJAUK0ojrgJXrYhmS0tNoWtthhDz
Xgk8Jw+yLjWYwtxtPNVSYwVwu78dFNJiCifvxfUa+OXB2WjDqrPLFLSHP00o
EsmB3fACs/6oKXzERd2+syED1gmzB/enzjhlD83Lb0sDVntiZmbOFJLSI39b
EEiD6ZveLJdVU3C5qu+9oiEJxhEdQWU/TeGW54ubS9/FwQBtsvr12xS47BYa
JB0ugk5LBXMonhmQPgpoVAsXAc1bJQedJGbQZFp2K/SCMKjJF86QUJvB1o+L
7nNLFwBT9zDrAasZaDXbM+tEnAcl/5SgWW4zEFhg8yHxEAAFiTgrLkEzUN6n
eKRrzQ/SL0KYy6XNoFla24DQgxckrwQe/FIwAxNB/iPrOzxw8cK1GVnUDKoe
Jn7b0eQGoadOWV2XzYDWs3GKnoEDzjvZBJGamsGFbOdmmhw24OO2sDLAmgG1
0KzBiCQrcD7SYf7gagYhBUWE7BlMwIZTO+DyNoPFqAwlOkdGYGFWmXH1N4Nc
HaQ4VYkB6B5KZG3dNgPs0tsyYKcDGhPhILloM9jj3zBk5aEF6v/4rcISz+J/
HK/okqIBsiQmZrIsM7jz8O/LSztUQKxLc2CQbwa/ish5jGwogYCUYubhUzMo
6c95EfqBHP5F/svkrjYDoy9/UolpSYEJ7z3+3wYzULm6Pr8xTwyStyt8plrM
oHKJLnS1iQicg2zUEvrNwEOia9YpjwDCdqUrXd6aAZOhWHL6E3zI8KdgQSbN
4BvP6qp6HR4MeDf93Fkwg2j/hpbM3//Qz2tp2LcrZnDazCLAanOMHrl5vnn+
3QzKhw4MFGb+ouKOzDm2+2bgvOFg409+iOrMbxLKH5tB5uN0/ddt+6iTdd81
WgJzsLsxqrYXuYemm9/Q6KM2B4nn49dYML/RqnH9l4X05sCJ06W8JbmD9hsK
sIWymkPd15D2N1Lb6F+dyV8S582BrHL0wXjjJsrQV25NIWoOgszGmidEP9GL
6pG9K5LmQHPr1refVzZQR4zUoxwVcxinsY8tur6GhjSTkQSqmcMEyWtPQ6ZV
9KH8kp+hjjn8DjtcSxj+ivZJpWoRmpuDf525F77XF3Spyr1mHmcODYxoWYTJ
Z/SPKMLx2sEcvkleoWXVWUbFBH9u+3ibw3+9a3TkHQuo1tMeW21/c6DlxxhO
//uEOvDk9fMGmYN126NgNouP6AO2y/nTkeYwaT2zT6Ezi1Zk8ZHVxJ/ZpVpN
HJan0V6GvwFJ98whaNdK/9a99+jhuTIdyDWH2Cuxt9a4J1G65Lt1bIXmYCYU
3W5KMIGKkmO59orNYfXOn4IXu2OoPSHpblmNOYzach+VUI6iwXcX7KNfmUPg
k0g2Aa0R9P6/hkH7NnMIbtV9q5Q7hPYcuBbQD5rDz/8WdfoT+tGFQBWKzVFz
uGars1nD14cebNPfGJgyh8o0ThWusR5U5Ee33u0lc9hhT/FkcO1GNa7kNlh9
MwefG0rx93S6ULtv/jzSP8wh4UN+wBVMJ5q2xLP/7cAchMnm21zKWtFyu0PH
rn/mgCN1P1z/3oy+mXs3/IjQAkz9a7/HaDWhn6yey90ktwDfnTTON82v0P2p
8CfG/1mAyO3xAdBqRP8ztaQSZbQA7YayD9Wr9ajQu4tBxOwWsO5xl2gmvw61
Gfyk3yxoARS4LIZS9Rq0M3ovju6iBRBeC15eZqtGBeDcGy8ZC3jrEWORSlGF
JhwJnnQrWkBv9bk9M8IKdLMRVWSHM/vwlNM0ZzlqGoANvK5lAYaDk+f+WZWi
ry76vxzWt4CWdA210Zcl6N1nRefDcBZwbvBwhbPmKfrVocVxysECXumH3lKw
KkL12KceiblbwHk2vjfSDE/Qqukf09E+FpCvtpUp/bYApX9ATDcfYAF4e/gX
uHLz0WADLgPZWxbwXKAwIzv5EfqJTD4+5c4Znx1XSaWiHLTkjucJJtkCsv6Y
sp4Tz0QplCMUMx9YwKA2/n2BwnTUdz8ncDPbAtzlyGIFLz5Ep2pqX2oVWMB+
0+yw2eR9VOHq8PfHxRaQzkRKT3Y/Dc0XWjl/8MICzBIX4gMG76EEK8eORrUW
kPrNcnUjJxkdthafOW23gBtz8X63X8SjkkzadNheC1Bddz6tWI1F08cdDKqH
LcBHrg/DqR6D/kkOjiebsIAw+sALTS1RqL3O/TeOsxYQctG6M8UoEu0mLD95
vWAB3oJ7BAPHd9ELHd2KtF8toD3nwpxb1B10S3b3Zdf2GW9v0tKnLKGo+TbV
Buvh2fyCH9Wqc91CmyrOCwacnPmn18xWaQehXJ6I0xCRJSwJ/RYOfHADjeS3
yuOjtAT1kxcll4+vo6sLvjMhtJaQSM5fTR8VgOrnxtNNMltCB8e7glEBf5SR
tjk+SsAStE/M93JcrqIhIxNvPopYwpOLV/28ZLzRhbiNExkpS6DxVlKpEL2C
qqsTKSXLW8KX+C+/k3U90NITjhsrGEuQNOho9Ep0Q6maZatVNCwhIKOAfHzD
BfW/YbiRrmcJOt921m54O6NKP+44aVpZAtF7hkjxEAe04Hl2Xr6dJRTcW4Fg
JjuUyKVmZs/FEpwY7pnMLFqjnlxDdIZelkBi6mbNMIlF3374bFDiZwlCxeTP
JX9aotIZR/EnNy1Brb/Hy1nUAs00ZuixvG0JZoBBaZPMUMd+TSXSREvwKGoi
8Cw2Rnsi7W84pFlCI54bcv2VISqMBFW/yrSE9LwbQhUW+ui9P6kb/+Vbwr3E
bZ95Xj10p75U0POpJbilwFI5iw5q5dfl1FlmCXtBOcx7clpoq+hcHku1JXzq
+6P9/pYGGlNEST/YagnNu+H5nc6qKNPO21zCN5ZQOwn+fBSAlqim8SGDlkDY
kbu9n4lB5e6blge/swRh9j/8w7rKaN8Sg3Tde0uoalEgVBJWRC0lZ5p+frQE
Di872WMpeXT1To6q0Oez/tc2WEmcZFEybi6T/E1L2P853TslKI1mX1uandm1
hPOdivYJryVR4fYiR7ojS2C2lOpuHRFHm6nd1vTxrYC47dJuoK0Yqmd3wS+O
1Apum0U4WXKIoHMV6wdd1FYQKWPm0kMmhHofv7hzTG8FN9t+JrtxCaLJjyRT
/XmsoMiJ4c1/TXwox8YOU4WgFeQNR4mmKPCilUoNj7+JWcFBXg8FpoIbRRKD
BHllrGB49Hniby5OdPSDYpWNohV47WFN8XrZUHvhY9lM1AqcuWzhZi4L+iu4
vW1M0wr2R+9P1j5iQmlY1N9qmloB95dvipcZ6NFCD2KLu1graPFP6SiNoUWl
XvV/ara3AvuZAmw/Ew3aTZLouudqBf6jhfcdE6lRU0v9HxLeVhD6+9EbBU5K
9HPxuUAvfysgvbVKv7xMhl7fGzt6FmQF60pOhDemSND0dAtKtmgrqPmZWKcm
S4gKrDA/NE+0AlzMF1qWfHy0QWaOLTXNCn4KLBuQCOKhWlF5RYOZViDyPRdv
MfcfMj1hL0KUbwVOsVceTvAeIe58vLXIUytIX0/77f/pEDnw/6J4q+ws3nrZ
UUHfPsJC66m72XDG56MxtpftN1LqKDIu1GoFPnG+ZgTh24hi9Q+sS7cV5N60
v2xIuIUMnVYt5Q9YwV2p1AvTRj8RayN/z9lRKyh7JyP8dOI78v2xzBbdeytw
tGsRt0lcQ0I394IMPloB2/Kb/rqAb0heSkhc96oVfMpYkhvo/YyIzav89++n
Fczv0W/FCi8jbWKnmfK7VrAW7K7R6bCIGIZ1cQX8PdPu6h/+vviELAxHlVTg
YYG/zZkoRnoOucauJb5KgoXIQCfd+5szyKkXWSMvNRZ6+MN/1X98j6Q1D2Fs
6bEw10Oru7Q3ifBQpPRmsmIhqx7vvpXiBFKNMzIY58YCcw+vWUXRGKJaRvue
UhALoTRd5dfsRpGJw0lbLTEsdFXJbJ1vGEacdTJX7kpjQUGwjVxMexDZycL6
tChg4Y77VF/+uX4kapVtdw/BglWxk/UJSS/CID8fKqmJhbtf1iQlxN4gz2IL
CL0vY6FotcTTM6QLMc5AmZRMsFA+ksMyQNqJ/Hu6KERuhYWd5xf1g93bkPLa
O8qztljoIBiQ695tRiy7uA2fO2NBKvHVEnHja4RwrMPxpicWfjrGrUmXNCLV
Cw7XNa9hwTYPt5/QVY+QHxdkf7mFBdYTthBhnxqkkQJe1N7BQnLNfGrJ95eI
M+tSW0QMFjbW5tQ6lCqR/4TujhknYaGtat3kyZtypFWO5wv3fSw4VBwVNNwt
RTw1O/c2M7EgYvX0V9fVEoTR3JGsPQ8Ll2JYm5ZjnyHX/Asv2pZiAV9G4Kuh
xBOE7S6AaBUWxjjWJVL8CpD+e0umf+uw0DDB/0+uKw8JzL/rNth01u+t57ig
y7kITwVPcHYHFggafDYeUmQjb5s7Ez16sSDr8eGhzN8MJGTQMV9uGAtfrLCj
lkzpiOAsXjXxOBZIdj2eGds8QCa/FXZPTWNhSA1PrLM3Dbm7B++ffsLC+9tH
lIzF9xAxouXVgM9YMCU7Li7/l4R8oIv4q7p2pk1zRQnTEpBYXl5q2k0sSBMb
7xtYxSHSkl3cS7+xkHvf+YTLKAZZRJykX/4540VJPel+PQpJNsDXDD/FQsif
EWnvzghEwfaJlQExDmp4K+Q7pe8iK16qXhyUONiyTGGJvncbuX9rOWyDBgf6
GHWEaz8EQeIjUpuZcDC7aZlBnBWMfM/kLUrgwMFi369xR5+bSFZxVz2WDwey
h18y2vwDEY16p/4LQjjIiGhlInsagGx148/tX8TBiIjk1ahjPyR//MmPXhkc
MA38wY/Zu4boLamepivigGOAmEJd1gfZ31ymdUVxYI8/v3Wn9gry9F+EgIwm
DpYqxTT3PTwQYyo+eYLLOLhOcXg6buyGHLN1644b44DPQkLiuacLUibsbFto
iYM6NMbxygsnxFKBwNfX9iz/kFebC6MjQqBdFIE44wBvICLdRcsOqbJQS6f2
xIGcRleQ/1NrxMb1c8mnqzjokJJ8qaaCRciuRza9uI4D/l3t4meUlkh9BN9I
yC0cNE9TG05TmSNOad0LundwwP7tXWm4silyrsB5myXmLN+NBrJnD42R5koC
orVEHKwp3xHS4TdEPFqLmF6l4cBq/Pwc1vUywjCsJhybiQPSdJqvHis6SOeH
z8oWeThgUxI4v56vhVxdizQUKMKB78KB0nCSBsJ2wOf0+zkOxKu+8l8tU0P6
iN9c767EgVu59Mv0HUCuM7jE3q/Dwe3W5rDhPgTh4SfMcWzCwfZ3zrv1W8rI
iNTTFxIdOLBT+11xw1YR6QmPvhfWi4NHt2Zn/07KIa3Dbv6DwzhgfkB8DZIu
IfUs2uZMEzhY90/O4QiTRl64Ccm7zOIgmaXF7ahQEimqJWerXjizj+xHPVm/
iOSefj8+Xjm7L0szRczfRJAH+iOLuhs4WA7a62WSEEIScyq7M7dxYH6zekuw
7TwS+e1e8ZcDHDwxmI+NS+BHQmT84iVPzuZLiyPjuseLBNw18b5NZA2Fc+mD
I4nciNdbacMhCmvQmL0cM2jOgTizMUgx01oD0lwoIeXPilh77NG7MlsDdafX
9+UZJsS0fnq/mtMarvZ1T0RFMCC6+K8//OO3hgZDy64bHnQIGOa06olYw7e8
sJmWKBpE4VFIQZakNYQwV9otPqFGJNdsIlfkrIHoP0YK13QKREgW4yaFsQZP
Q40I5WlShCeSSydc3RpepXvZBzsQIyzvTkWGda3hqcinjl0hQoSGY5maxdga
qBK58VAxfITsSveWq6U1rKXIxdL0n2DwGp9O1thaA8nFWivhh0eYQ4KYxhNn
a3BWSxe0rjvEbBm551y+Yg2lDqIKAtz7mNU87bBsX2sYgyTi5dHfmIV1IYev
N6yBl0GLtbJlGzMtR6EmHWYNJk3Ieln7L8xo1IbAnUhrCOS8nxnn+QPTNzZC
OhJvDWYzQROrXuuYds6q7yyp1tAtPXKpq/UbptEr9a1bhjXM2jMv7lisYKpe
+VXXPrKG2KHQ8IsSnzHFRKYPT59YQ0xXWsKC6hImz0Tmpn6pNTjkqZMq08xj
0h8z4HKqrEGfs+WC3J8PmOSNPeVv9dZAmawRxy87g4lWmOGSabGGYKXsm34t
U5iwmNf4d7us4R8mqOZK9AQmcCJnZaTfGhofxx4LJIxhfLhD+1lHreHdea1f
H2LfYlx9bMvdp6zBMpfzk53N2dvZhEmpm7OGg3KGb1Mx/RhzEm4/vGVrEH2m
pKL5rwejb4ZnZrB61l+zxO0nTd0Y9cJl2dyf1mAR4Pamuq4To/Szm2X1tzVU
Lk4L7Qy2YaSVnh3J/LWGTcXPm1apzRiRuJiFu3g2UFk09Ee48hWGb8q96y2J
DfAblVAxsDVg2Hh1nrFR20CMQYlG89taDN014TgPehuQPLYuK+isxlC0UHjV
s9rAcE1BLtdsJYaA7Ic+Po8NhFZ9C/0vvRzz1/ythKGgDeC5CtGYlD/H7Dyp
onskZgPrTr/k1WmLMd83U/dWpW1gjDewW6ezCLOs7D97SdEGqKtqHle8LMTM
xpu2RKA2sDlLlkZfk48Zey/zeFTTBmi5HIy9r+RiBvgYI9j1baDFl9MBdzsL
0+m77+JpagPc65tT+F/SMVOhDeO6WBvQkmC2Inz1ALMWF4iK2p/V96s4nL0n
DXP8UKaSytUGSJfbigjI72FoCnfYNq/YgF8lT+Pp10SMQEVN/DtfG0Bu5kq+
Y4zHKLz226++YQNi4bOZBGkxGP0eCdcHoTbwY8VZmsggCuM4tjl+PcIGWrky
HuFrRWACP1WiFnE24LE831i9Ho6JX/OplEuxgQHH7C9kpaGYvF1RdpaHNtC5
+4GPty0YU423Ef8n2waybsK7/3huYnqoyvfnHtuA9OU3DyYGrmNmWa64tj47
y2f/Wku+2h/zQ0BoIr/cBoyjxOXuFfhiTiVX0TvVNqD0dTDbQ90HQ4cpqXRs
PKtXRMYrRfUKRlDXjV2t1Qa8431Ynqa5Y5QsBBL4u21gusrRUFXIFWPo9GWf
aMAGRp1eSc/jOWOcrxa5fntrAx1Lqpy19I6Ym7ecJvonbSBQ157CpsEWkxjD
A2UfbAC/0G6pqRCHeXx/sTJx0QZsfnI5tixaYmrzH7P7fLWB00/3IvOumGP6
yuwSDDZsYCUuRi1SzhQz18BxIL5tA1uThZtOqDFms+ujK83B2XwSc5pnjvQx
BKO5E9vHNmBU+C15a1YXwzSHg0kCW6A0ucryg1IbI/KNpaqezBY8BD9HNiZp
YJCdGfbMc7ZwiZI+StxYDWN6kpkQxGALcz/oXKhMAeNOYXmAZbMFIR9N1ixG
DCaEidFNiccWOg6d28TWFTH3+KYm2AVtIbgliM+TQR5TJP4Q/onagoSb6tet
lEuYRiXTqgUpWxDJup3vZSCNGdKi5eiUP4vvPFVmfVkSs2A6lvAEYwuR9ySw
vAQXMTv2qQeR6rZgXOq8xDcujCHxNnRz1bWFF7p0J6R/BDFsQdSTmka2kFa1
rqvqJ4ARjxqBCxa2IF/d668uzodRS02qIrOxBTI19p/eojwYy0d6HN8dbcG2
zpVivIsD4/WcPHHY3RZ2fG6Pqt1nxYTXDRxU+NiCdFLJkV4zE+ZBR5zbvQBb
qBvsfSElw4ApGdaa9A22BZbzrHW6v2kxzTPEqibhtmf7Y3xX6df/MKNfeqqk
o21B5tmJ+5gFFebzrygOhkRb8Onv8KwXIcfsH6kl7qXaQjiLg4sZjgRDQUZw
OJ1hC8Ws9bKfZggxXAxdbq8f2cKUz3pCSj4+Rprn7mTOE1uIKolPl9I8VdES
Q1VDn9sCp8x5A5rOIxVrhZMq20pbWCkmrTEsOFS5ptHGgdTZgr2SVMv8zJ5K
pHFYIneTLRzj2gY/O/xWybRVPsTrsIXVvS2vTPFtlXLPv26fe2xhco3d1SB4
U6UtsGnyzZAtqMXTeSkSbqhwdDTR8o/bglsZCQVx/apKGHmzUeSMLfyKfh+W
Mryi8tGsOWV53hbSSf5th2M+qyg9bh6GlbN6ROTg8N+iSs5aM3nhd1uQ7LMv
WaH6pHIo3aJ9umULGXl3Bb9mzqpY3W6JsT+whRg9gjyulPcqjf0tb9r+2cLj
n/v/Qj9PqDDSteJzEtnBsUxYV3DSmEqgbSsaRmEH44lFR5+PRlSmSlpvf6Sx
A/rXp9K7ToMqMtutLUrMdvBLdaPJX7FPZSemTf4Pvx10lGfpcpB2qVSztde9
krSD4l3Of850zSr/ubVvM8nbgZuYeh/vaKPKtZftEjcxduAu0HPp2XadiphG
x4tLenZwN4XRgOx2lUrSvY71h8Z2wO3qml5XXK7yfbbjwm9LO8D01QjR6z5X
Kbva+bTGxQ5IDoKunu99okL2unOZxssOcMxLba/JC1Q8Cbq4/fzsgC+lXWOA
9ZGKYFbXI/HbdrBbhW/HVZKuUtTZ/fBFph20C1+2Jt6IU8GnfDNOkW8H2KXL
/Mtz0SqOFm/+83pqB9fyKLVVxCNVuL6/SRKqtgPe2663f+eHqjyi740qHjzT
Ja1/bgz6qqS7918vOLaDt77X5jg/mqvEUo2YPXS2B/zWlpfMurwqtBs3FqY8
7UFnTE6clIxLJW+Q+wqTrz2oH0yOyjCyqdTGXg/PCbWHzxUX73wro1dZwGMv
K0i3B/b8l1l/9UlU5PaunLzos4eCwPyREe8fyl/nSct6RByg+kLiiyG0UVnj
pfrJ3o4DYNUmP68kaSvHJDNWY+odgXcv3/5v61WlUQqpK83hTjD5LMVZz8JX
Mc+HKHxA2RnsNi4XyJT6KayYUQjx7DkDq0h4/z1zd/kHRApzUu0u4Kz15Hy1
gKxcbzbn2tQtVyiVfcbD1Ukqa78vciKl6QY0gn9jh65Vy/h/8CqbpXKHO5Yb
FxnlLkuTFzpX0/S7QwRJsQR98i9JUsnIDoL7HrD0iyKXH89FIvEpTiTWwBPO
g9fhG9/li3F5LiJmJFeAik8niafCUuy7fYb03OgVYLjoJNG8nSMyQXQncyfB
CxaYUvIE0r8L8QSmEfSae0OrnNnNgVWiCzt9uCEhOh/4w3P6TI1E8jxaYHFh
etgHxFo1lCaTTPl34FYyJuMq0L0+Jfb8qswr3GduIGdyDZyMcr5YUCpw9zFg
mdY5fOGx4yOi4tADjoW1lMCvK77wnsGkzeFaNRsyhslqMvKDSn2Z4jKOOyyd
aTrB8/V+IPXeUvCKABUTkboEqR69P2h6inOSt9fSEyu8dPzo6w+Uy+o5i+IW
tE206u26U/4wMkr9LtW+7pzkfO0gnnQAiDN7JO4/F6ciuBODPJUJgER+UuGe
Bj6q9zzYOk3ZAPhspKls856JKsT1X16iQgBkVKw78J7gUfVsaPsxoAGwvmEv
eKtvgtLq7ycmIf0z/zoObq2am5ThzKSuRu4BoHuchf9itoPCuOnD7LZHAFT+
1oFswzoKfpsKg/QrAWf73aZ7jcdzioHHJvIffAKA49cRTEvcp6ATzKNwuR4A
sfZVYmK3nSmKL0nV3LwbAIaaz3y+iBNTBE8TCrJGBkBKUrKJQ84fcr3g6dyW
qADg//FfysLPTfLNltBovLgAcHeP9EpOnSZXUO+zSkwJgG96tQcFO8/JKb5m
j4ilBgCKv7KsvZJHPh/rrfouLQDyCQkmqnzuk0cO0YgypAcAT8oM9aTFLXJz
ny8FjRlnvMbZ/mklXiO/cK6RAZcVAC4xUibg4Uz+92V8wlH2GR8FK/M3Ypbk
IyY2J/m5ARAJXoavGvXI/wfF1rXy
          "]]}}},
      AspectRatio->NCache[GoldenRatio^(-1), 0.6180339887498948],
      Axes->True,
      AxesOrigin->{20., 0},
      BaseStyle->{FontSize -> 14, FontFamily -> "Helvetica"},
      Frame->True,
      FrameLabel->{
        FormBox[
        "\"\\!\\(\\*SubscriptBox[\\(n\\), \\(X\\)]\\) [# \
\\!\\(\\*SuperscriptBox[\\(cell\\), \\(-1\\)]\\)]\"", TraditionalForm], 
        FormBox["\"probability density\"", TraditionalForm]},
      FrameTicks->{{None, None}, {True, None}},
      PlotRange->{{30, 70}, {0, 15309.800000000001`}},
      PlotRangeClipping->True,
      PlotRangePadding->{
        Scaled[0.02], 
        Scaled[0.02]}], {576., -116.80842387373012`}, 
     ImageScaled[{0.5, 0.5}], {360., 222.49223594996212`}]}, {}},
  ContentSelectable->True,
  ImageSize->{949., Automatic},
  PlotRangePadding->{6, 5}]], "Output",
 CellChangeTimes->{
  3.4347103054450493`*^9, 3.4347104446605186`*^9, {3.4347104774580107`*^9, 
   3.4347104987553663`*^9}, 3.434710533866809*^9, 3.434710564234221*^9, 
   3.43471112811791*^9, 3.434711160134296*^9, 3.4347111907776203`*^9, {
   3.438846045824431*^9, 3.438846074257867*^9}, 3.4388461236869383`*^9, 
   3.4388462199745092`*^9, 3.4388463625256557`*^9},
 ImageCache->GraphicsData["CompressedBitmap", "\<\
eJztXQeca0XVH16S3X0FXgHpvQp8LvApHYSlqpQgIDUIiKwUkRUsrIjo0gw2
YiNgiQqxLYiLwoqwgBEhKqEsSlAChBLKAgFCCbC8d775z8yZOze5KVte0W/z
+927m5u5U875z8yZM2fOOejEz5xy8hknfubUk07ccP+zTuw75dSTzt5wvzPP
ko9CKwkRukGIlXbcUITl/ySE7+b//AG3mafNn76k/oSpWi5TuTxGpVKJKuO0
hn2MR2M0hp+r4+rNm8xvVK2oV8bkK2Pl6rb8eLyichkbQ47VYV1OWf2JyFuF
Et2SX919lEoP0ujYuODCxkZHaDCdoG5Z2e54VhX2a/VbiGgsQz3yeXykJGaZ
Z4V0r8y5n4ryW6fJI5fokc+6KZ5K03CutK0pdrycp6HBNPX3ACoJktURN+qa
PWNyq1YqZFqIVuhSZW2TsrbxXEWsbZ+NU0pm05PIaZoOqh86qJpPA4aUGq3K
B0Xqk//3DhW7zHujSVmzniTJH8VCW0pVk0/SShYdso/H5eMiFSXlK1XDDFnD
0YSqfMWr/NPc7GRMlS261c9u/ROq/mVDtU5ZzZRKmhytGCjINqI9yZxJM1vW
NarqihSjqYNJ7Hk5vYraeu/a/PIpFB0j1Wo3P6bPVSrhKvYH0T9M4zZtjqIy
w/6RkvpazqKJPZRIgLW9VBgnH/26VZ0sAkA/8CI5WhUh8ywXj1I8W7F4Q3uq
xRHq1aOEIVMvjRRNhcs5wEK+iTGkiwaG8qZur1JqT0F7XpZz/59viqnUM6Pk
cHWoT2M8UyhHmjCjMppUFUrkynXE85hhG06jl+9J4j2aGc67Nj/FOBGlLPO2
lhlXm4SZgW6ZcIBKnE4CdgD9biBjqVscHlAFxFJ5WQ08m++rDD7j5RIV8lkN
9nSWioUC5fN5KhQLNNjXQ33yWaFQVKjXHHqXKqtfcSJKQ6MS5rlBBQKNuDIl
evRv6WyByqU8JXu7dcfKVxQnLne4Yv4XTdjytPmJgZofZ2AsW57kmvNkZSoN
9yvwZ7hc2U00jtSApT5jmbhBcYyyZRJdBue1fCkM9snfgOiQSmsKt7zlisYz
XNEIlYb6VPl/+eeQ+q1veMw2mCRSUv39kielqfCAi03nqysiD0I0XhyseXk2
5dU8wy+XVD+JpUcpP4jnfRikzPzTeJTiWSRolOLRmisucW6erSKf6RFX9PRS
f38f9fXh6qf4wAAlRwqNeNEGK6iSVTNq31ChLVa484Wa/5Kj/vmiCSvc+aLN
IUpWZjxPMfly1E5Mc+QU6E1epWENV+bpiBrS+sGOjqbc8NrocmMgW/ZzI1db
9wWEHlmRM/JLphrdsT7FiQF19alnPUpymTRX7CQ50oQriyxlY8mcbr0hlogm
7Vgx3KfH1HIDrkQTGWZKNt6joJz3JuYgpszR3I/q8XmkZFIbJA1kxqgs54JM
rugSOzcyosS8VkxJtsEU7p7RRNYOWwXVDXsoOzaqphHJAG/YGhtW4mRvOt+I
Ka2HrQgVRxJm1JUz2kCKClWy1aznTsRiR1W1P0Hxvqj8DaPxbMmhfkrENVZE
LI2ZkXKXgTuXKU7Jd23anl7ZyzltNEVWxKplT9rwMZeI2oL7E0kaiOmpU8pX
coJpRn857YKFWY/+WdBfstSjP6ZuI9oAevE0Dab6zfCkOz/Lod29cUpLUb7H
TPOajZOn/3CCoj3dpqg+NfM1pv/qEiZS3ov2UhIif1S/FxsYlJJJxn7vjg4Q
D2mPj1xGffFhRd/x4jD1xgZoJDvspO2X8Br3oTWI/OXRNMVi/TQ4lKJeVd9u
ivYmFF5WNm2pnamlWOLM1D08Lpr2raZYM6zEYYMnmV9ujJEwTqNDkszd3dTd
jbLilC3xb4HkZnGaqpC8VXHOBFTHAV4dycWWGQ2rdauj/syYEu9VB5Xy4MOP
P8fdzyeldzO59ArSEyZtYypjUoDMKeFQCZNSiCxIgbLIwuRgTv5fUsLkIpVH
RzvN7KlpZjkzwAulumZWCzQQjVIyUzLJ9ZJV8kgxJ9bbR8OFqphn0t/1FTz/
ilpPdpmeUpAM6Y3F1LgTS446Le6Si6leDQr5e9wuNKpqSJWkZUyPJmKQFtS3
VS0tX6XLgIH4XTX/V2hIjhG9fX0S/1I+kETpjfXSYN4gzKMAD09YDvX1xnTv
jCZdQjD2yg/fRcOZPBZq+tnTpgWA3MOZYcrkn6v5HwqBcliu+csogicSh/4j
ThHq84ahGEoZlwv8bp2wYbrRlFnlamGsLl2VuVhGod2UCSr0TZOoUi4z8MQt
tYnUZ9qULHtwkXJNr/BcqoiDue0S83hWKChcf5Afyy+lgoa/7Ox7uY+LRe4F
4eBM9jLllce4vLIIB2fsfXbVdd2daSiZktGjuZmOQnIxN8qpJad0OlYJIEXY
3OW4qBJhOOz2XhexJK837essT3iCfYfuhD3Oal2mHi5W9zQ/l/NmuWivGPok
v20K9X7WpTIP5CBHcT0rmopFZB+IY4jWH124V2lduHrbI9bOLrE6aWxEr5R7
+gepNFagdF+PXkVkxwSzbrykRRHRI+eHwfQsSqVSUqBKJZM0iEWV0YRACstK
7uaGdJbdAyPoHppe88hqn5LMiioN9uqWJkbyVMoPazlQ9GJ2e796bYEZ7bVK
YlguuZGs15RWQFdtXvrunI38wqX1pzMSWEXKDsZ1u/qg1mlamzr67ab+zFat
SMdMdWwirUITsUE14PdYAJco3q11OJnSOA/qevEM7VvFSjUZJdXqwUc3Ya5s
QYkGJc0l9SmZTMm/Cd1yOW0nk4NUfEYrGj0JM2RXHXEpHb3fPCsOmfLkSpah
V8kl7KrVqU/j6mDCGdUU6hs2M36ERvr1QqZYbl6VBuQMEStYuuMZKyYphY+R
+vYyBUnc2p7UmxgiKTnYgnK8Ynae6fZ108gYNyBihX8F/x4lhpi+E1Zs/3PG
LqOs+GTAiD7P5NSCa48aspmcVUcJ4FSncW3A3YIGTe+gp2O0oB2gf9Yt6vzV
STLIqmU5xhbVWFuuUoPB8xh+7B9+D+UeLx+rwbo0hspYKcuZBQ4zz5Tkg/LG
Ko1G6gaFrVvDetORsWi20oSindL1ib25x1WLNBjn6bSbUlk9MmuRTCvIa3VF
CYk5S2gJJE1UM4BAx6FEYj0u1SthNCwHfHyfa3QrUlBKZAzD5LSTiNlFfvv1
Gafhfj3q9sqFSW40R+m4kZrlyPRSi/pczt3arvS86aE/nfO6WpPp4VCTRz5t
NeKixawUtVWp0HA85itWLXTGGMVqNjZKav9MfLDNY5yyqT5fHt29KU/F26Tq
UYs5KdJHrVQYbl77dWqwV2XsjXrYUyKb0vaIfdWzTqoUM9TXLXh4NPjUerQ6
Hud4yJ2jxspew09eU7Co4aS37B3Pq7HAhZvdJ1FzYQ9Fu7lBKa0maasquqnd
NTABPbEJEgh9py7fV88WqNG328zJI3nZ9wtZShhVd1ytu5tOphpt84xaO0qj
jJTmU7lGy3w5f2m1Qiw+RIVSifKZlB7Hu+OEspuJNFGTx1iG06QpL/PIDZqi
4plWtReHGMpkE1Yza0DT1aoJa7uwm01WZdY76ChITOla/eWJm+NFSvUPqDWc
FTcNH3oSWW+aqVAQ+/cwRbJWNiFXSJBbug0KeXZO5NzpZbRmtptrhIeoFPwy
lIr3K41uanjUTllONZr2iLxZEMWHRqlcKVsGQN3l1CWoKt83z8pZvaGQLow7
Arie00ER8oSQIBnkIINCDD65ISNSKfEqSX1Ghu8dSEo2VluJRDyO6SGjH4Kg
qdFc59WxloLiQc5YplWVaurjxa9WE/dSfqy5dMUAZV1ewlFNthI2AxCqatLt
briNaTFWqwA9hKoFs9oA9/FDIzRn+206X+WSs07Je5oupBFkNEasI2ZBJ57h
V8eLequnf7hkxzZe0cWzFa8GMh2UYvkqtaoBY1NLdP1Og/Oq9FhqtFVNGJvV
0igND2epPO5NpFTJWGw6KvogYe4gw3Gl3Oz2Bn2IqCEjokLGaCFbHmayYbok
cvc3la5d/Km5VD9n/PF47QjGgaLoIZyNnDp41hsnW8NW8rmBIK9Q9ca6UAJB
XgqgQwN6OB/I8Ap1gdNhMKLkpOw6Skkz7KsNeq4JFtxyEZkfNrJS3xBqpqG3
skJ2wnT9aIJFJ4hnRhc9KLMuZHSf1VuTwq5TJavUWC7BlMoWdLpuPWuovYnm
VdDZzDdbAnLkSQ5ToZinISMJ9g4WWlblCtODirkMDSs9rqFIphQoZThC5ME8
Wpm5k7fMRj1eme/NhdqDTReCnm6gb4BGirx2rtKwYVz6/jtZ0A+S8w8yVbEg
hIzPm6mVUepXRO2nf7aQiz/sAlzvTdt0rZphIPhuBnKDNZV/PeMpjaU0m3Sl
WSn1pqwgLljHRZU8DUT9klhvYtiq18ujSlvkKKESVDRmPnbMNVOBf8wtsJ7I
XFEayldYCTU+lrXzG6+hkpmiJ+7X6Kh0qXvYxpVlD4z6Kt3TJ0V1qzVVhTui
uipcva2XqI7Yw0VE9V5SK/GTQar7gcY9FNH5lH+LvJUozCAdLwx6M01vrxWp
u2WXrHorgqAFgQtSrWE3r0ajdrnRJ7tsqyYxSK0kF884IG3eDAPSLcxPrdZ/
ZiUUqNNk6I5LoAPkY+Wq2I9RDpMupQtQxnLeFkqVymNjUsIum+VRSNncySQ2
hVZWW9M8q1BEluWxkupTtj/5s9zbybKkS7a7ym6WSWbEuJQhM1kqls1afHzM
4FRbpbSSb6MGE1YN0z9EWZ/1BLUSsTWsHI1lrF+Ogb1q5yUpJyU9hLaU+D1o
mQklGqeRkUEa6O+j/oGEXHDpsbBVi/Qqq9NK2kNm7GgloRtYbc6tabXWa77i
UZ/HuHqVrJ68rOmOHI5YNsFGa3Ph6hCD1arTbx0LIVe8E0Hynadu0JYw/SO8
udCeoHuwL89ejD1233w03U+xgSGqeE0QQW1grngill60tqq7jyut1z4tFiwO
VxZ4kFeGa3kqjI5Qf1SQZ9DVVOzQQ9jKVh/mM1ZqLvR4W0ncLaIDNDg4OIvS
6bRkyqBZWDYTAXlFz/YS6C650phXVP9IqxbYnjs+lqNUQmvY9ZWWWDcaYuC5
eXNqeNRqDdBCeNeQ5l5SGjE6CG/Sjg/nW0z5hzrk5X1gu5nacKrn5aNjkeHp
xXt4+1/JOFap54g3UdOjnPlIXz39lGOlYBMpgXsZj0mmYF/xpuZBkpFhwpbq
T7As7Eh/QcJfyDREiAtxs9prYx1ekjOUnHmCJqPDeYBRSZVhtJ0H3cntWB4Y
nOn2MF8x9ap3p5hjArJcT1f53Yb4jUSsVjIF1xbfmaHhgGcLA54tmEK6/8R3
l1f9ugKeqbu2DzDjT2uRqJUgMIOFFb9t7WGhteTVQjM2A4UVv23tQaENca+5
kNMuFA4IePahKaTbK+DZEeavEEoaXkt/0QviljJTA+knqC3q/uVGFah5Fgl4
1i4P50/h3Zn82s8viEf6rJqn8/OLe0E6io6AXNR9Bir/Pfk1gcrOAT+p+wz/
/3vyWxr8/9nPiP72N+SNu34m/6P77iO7NnTfDXp2TJvplkb98Rh/OtU9RGuv
Tf4MzuGiFy8mevJJojvv1JkVi2LNxoWzLfs//kF02mnqkt/0/fOf98r4VsP6
KUUBnSIup73FLbSueLLDVLGzk2i//dQlq417iO65p6ban1D/SkGqKtfKo6NE
g4NEF19MdNJJRD09RBttJFfk4VmoPxd/442tSMqtQkqmXMjc11ijnVbN0c+c
61Uxj/4mtqeUOIE+Lb5JPeJWWijKc0y23/wmUSajLjlL4R6ihx6qae1R6t9O
zaQHHyT65S+Jzj2X6KCDiDbemGjWLGgSmjZV/dJuA7+Ou+LQUW5T9YWKCOxZ
FMUGdK04lM4Rl9Ae4naaI14Xq5jcjj22pg2HM9Aee4zo5z8nOvNMol12IZoz
Bz3c1v3ei5cBm/ztmWvaMy5BmRU70qXis3Sg+B3NFy+LOY3aY7fOwY/vf5/o
CJn1WmstNHm9GppPhTnvoTsXHaDKuv2HD7fTnybfpIh+9rnPyarJur1bSkeR
CHbKVXXeke/cJXai88WXaQfxV1pJLBHc4dZZRwNJXpK1uIfonXdqmms3hF5+
mejXvyY64QSSo8kqBhBLFi6iv4hd6MfiRAWHw8Ug/a/I0QLxkm0H6qeBuWw6
oft5+21SYxU6zjlyzNt/f5KZzVO1D9NLXWvSzRudTJfs9nvaZ/c3VzaljXvW
vTq7PZgIwDB67h57YJSZy0QIhemtLbehVw87nl489xv07FV/pCf+/iwQgjN5
EyECH9V86imiffbRRAibLBYsaIcI/medBiNSUCb67W81EVD7ri5spSkqjM9e
ma6WM9MB4vcUEW/PaUSFnUyOGIxefdW7Xnv4aXrz4m/QO9u9z3apJ0Mb0GDk
aPqUSNCOIktdoip7+6RI8cADHh6YFPPmTZwUc5kUb71F9Oc/E110kaaxJAUP
os+L1ehboo/eI0bVubkmdIjQP/9JNFu8IVewV9Efxb7oayajsBoifyQ+pn5b
TzzBo+N66xH961/qkt/0HXV8/fVlTg4tXYX1THrTTXpc3mij2YaBr235Pnqs
/wq6+0+vKcFn9dW93lhHkR1N/qjci0efTi+L+ZijFSXekuPNzWIfNQduIR5a
ZPLYZBMvjyCFxTKkxKpO7enCC4m2287UXj6bL+l01lm005qP2eb/z/8Qvec9
6pJtwz1E115bQxJW6113HdHpp6tLzFL3EJ1+2hL6/gG/p4fW3duSCeLCL8WR
dIT4Fa0sKvNMWeuuK6m7o7pkWbiH6LDDVhjSrc6V+Pe/ib7yFaLNNjNSQkhN
PWkpBKMv8Zjygx8EkqmDPvtZWyHqFG/SJ0SS/iU27+QhSl63zjmAzlzjF7T1
xm900Kab8iiJ0UheMg/cQ7RkiVfEvIAqL0PqrMXUgaCHeXPuXEud34sDaCdx
F7lCegPqhBV1MNKgDz0t1uI8HhD/Q2eKy+iQ3Z4XG02sqcq+VXbzr31NCzB8
XXmlpyv84hf1fInKRUwVw2GbVsIZ95CaYznfS9skzTpMmkqF6HvfI9pqK0ua
G8UHaVtxr6/cOtJsxhnIwejafb5Pz4g1oe1RGQAtPxdH0y7iL2oDEun22svL
YIPJ0QrilSvk9/Z6tNp5Zw8yDPY335w4XdbnZv3xj0T77msGY90JloiVqPrh
o+mFex7HkBRqRJpNOA90BYhsslMyad6au5AeOuTz9PsrnpI5XnMN0gGd7ZJG
/TIdBLkE9/qVhvl1Q27C3XfLFcThaqET4SF59my6bbcv0lzxmuVuHQ025gyy
WT2AWjqG6PUFa2sp7rXXjC5xhYSCbUI+T3T00UQrrWShUBJr0zEircrhtmvW
dahB8fHH9fXkPWP06uEnADrcetlR6JPiO3T1j94UW0136zvc1qsLA8iGG1Ln
FAixKRPi/vuJPvQhHy9vEXvTry562GO87kBhete7dPknih9TWSyMmLdekQvV
c8WFWLKqn3/2M1oWVDjqKLUymwoV7D4hRoattzZAML06NJv+ecKldP1vF8vC
r78e6e64wytD3VczGfzvoseUuOpmgBEzIT5Fq4nnrZgDFRhnMMFu8rB59qc/
Ea25pu4Kuqt20Ec/arNVojBWoAsX2tHMUMok1s9SqYmTi20u1YpWTjCvz17V
guYOsSttIvnozu+77lpDrkWcAUbR73yHXhNzbQaQZ7cUD/oymAZy/eIX3sgx
y2R+zDEeueRYFmlCpnPOmTiZtjTPLjrrBbWGd0EhW6z0dMJZiNeRifdD1QJz
Xz+qXgivQf2b/Ip22AGVxD3EC7//SDKFlUiEx1DmFcQmPKpAmJNdx3Z3SaUa
EA0NEa26qo86PxHHE5W1C6L//Q+jRETpEk4+WV+nn/g63brlaXZ2ekqKd7uJ
PzMp1IcV92rxePbZPko8LsWe/cUf5CRP4n1LjRIh8xgDDnR3AOwjj8jHUNNE
6Fvf8g/ZkjhaHdoGUbq5cRibsWTTgoodWs+WOVlMzDMUhGQCjTWuw3Z5mu6f
v7ul4FUrHQctpKqIpMrSJopfzcm+aaBanyxFtmGKvPQS0Uc+4mP3TavJOryh
/a6o1HNMsaz5e7/4E8QUTv+ymE9Hil86zQiBKLasCXaev5pnzzxDtPfe6pLZ
4h6iV16pJUMnDQ/bdOqCRIPPkUfy4B9WkxxrRT796QlRdYMN8FQXPzbmpb+w
TUpvx5S+/HJa0sFrKHP/X0mbJ57wKM2nCEBpDO1vi4hlyz0yq43FI77hfhrI
/OijtSCUE8ML9WT+0Y/8dIlEdAL0Gx7EoLnD59BDvSrW0zjk0tgurrHHNVHa
cpOf+G2OHsUS26Xt6qvr1QXTlr00QuIoHni6D/I/FCdBBeoTGCZCW/XLikzR
r+DecDnHzStI2XlV8QKNiL0saWjuXKI//MGjo/VM+NprVtxnor81q4tKF/xI
Ddkd6h5Sy6N26fhfi9Gwoi0eh8U4RHkm75JwhBZflTbKMSjLmLwYmfU6xZL3
abEWDRyoqbJbQFkrACmhuK8lJbTnkDOmh5QdlpR8fVz8ANpMphL0MFC7uU18
+GGvuHGm8HPPEW2zjY/COVnIOuIpOvFEz03PCkZhrLI5L+6LmPe4zI4pUzjk
Uti24WAxRG/YnRg9el4kvmDrL0n8pmEQFoSf+pR3fenEJ+i5BZuHzVsQx+eK
19RbktATpHPWPLvrLj1/uvPhLbfU07m720/nlVbS+9srr+zReaedtJXC9ttP
nM7Yc8Q2m8xTPsNdyy787rlToD3XBdL6SzCucaD6A/FxCol3QHfxpqklVL/c
zs3EvyG5m4E8ojSuGHz490lAnEkPkau2ir/5TS3pQyCxTceqtpNOIrVD40Kr
XVKja2FYdJ8Vi5MnNVgHyxt5yTrjHqK93jVKz85ay0fq68Qh9PA/NJGrpoVM
6m5xPz0r1uDx/ArRS7PEYl/zJKVt0bv+/6T4LuaZIvlmm/mo+9ruHyCjchNv
mHSgLvaly2KhlUS+Jj5TR4MZ0tpmY3Xy0Lz3+khLH/wgmUlEvG7SnbfXHWo3
0033wJEXqJ0Iecn24h5Su8rLgbQd5t7R4R+2Dak5G4y4tVQGNbfcculQmcWt
fXeq0K1wHuBSORrl5aV4lblx9930ekQbULG1GwQTSiRUin2WPUU7O5tStOqd
prZ22dhG52wiS4miu+2mN09vEXvbrv6bjiNptUWLoZKT3/Qd8zO/+zxTGbZD
Rm/HVMa+9kPnpFSKfQPKbYPK3/52PZV32MErng/4PP000bbbKhWQMUepp/Ki
RbBgmTCVP/EJrRnwqBymrbbSxeF65RX6woQIHVaExmPsrdwm9mRaf0+cZkvn
MQx6VH59jGkNGVrvFlhaL5b/HSuuxkaC8XYwYVrH4/W0dq1hmdbYLuN0bPrj
0NpCsV0CH3CAnozwjY3AymXv3XMmRN2IpS6ueXIYuFPsbEWvL8n1t4sJSV4P
wgDRhhv6BpRecYVK1w5Z1S8rOjE/i3tD9cNuJn9tteddi0Iv031iG142wObE
oaDFJSwftZAveF0CQwxOKon4/xSa1sUNliMbbeT03LDquYeKa5mYJVMpqH3n
zPGu+bPfottn9TCQz1/JD+Sl3u87XOKqCyCR0mHIUAwWvq6x429/62W3xRb2
ufHPElG6CDd9Luelny66W/dEGDGhhnRGzKpEyC7iL2oIKJk6gehuE68Wx9qZ
8Lvi9LrRGdu2XNYk5YjJUh9mOscea6n/4x+T73PTTV52W27pZbeyyQ4W9G52
huJzpkBsdnMDThqxxxIb5qLfOP0RleIpdQ/7iC3HZabzoDjcrttCU6fzXebZ
KacQrbaapnPYDAYY2jbf3Lv6+tRhAS7VkNjh+NTpDB2uHACYzu5JEO6+UNOa
Gsma4u43ygraDA7iBxOKbr6ZFociPn48t+qWeriW35+s4cdHxK8hIPMUeGdo
N1p13ptKSxNW9xD95S9T5gc2F2uHakdp4jNHmxoTQi4TBJuuf+xj9ZS/7z4v
HW8+bLTRxCnPwu7tJ6Q4Q0t5tSumDw+IJ0w6UP694m4o9azkodbmL76oUhw4
Q+JGJIZNF3Sf5AhtP1pwFsxelelr2BjA7rabV8a/meyFkrIP87EHZwf08SLj
GC2Q7DbMpt9tXtABtf9v3FhJLMGZJztvHi1+XjfBrbuuV8a/zLtQPC1+3w4+
bsAkQJkKkOdLJ4AbbJfGPrc8N2INnWYHHY1vzKlOnz4XF0y4sUe0ZAneqDeo
VsWH8QPbc/zqV16uvPeywQZEt93m5//S51NY8UnNRuI1uldsyx3ndTFHaVFb
sgp1rBnXvrTqd226lqyaRzSuvbslOWBpc9drQdb7jdkVqWPXBRd4FsNB+4lg
BISMZcuIiGUErg3FY/SCWNUOY4+IjXEO0lcnlxsPMTcuv7yOG98Xp3K9RDSg
fMMNdq9TLWUpmdD+opXv6ES/6jTRvjilhnL0eAtPy0Hs4UPJMGPEaR55SZLh
HlIHijjdNw0pzjjDplNXMumdC0in9bOuLtb4RtRJt6myGNIYjhu4LIa+p5bF
2NGsbUPJc60XeKagMds7lIrSXfu8cf3NtGSW2TeN0Nt7f4BFYHVJrnt9769/
JaOStdz+s1y4R8Tb4Lh1mN2Q2xEbIAVORHTMMs8pWncsTZnmztyaMRta7lri
ffaz9cyGcZXLvK99zWP2lVd6eTCzV1ll8szmkezAA7168ITl1EN2A51OmwFN
jLHs5cVZztkF/lfEl1xO2m4L4W799X1JIY2sKZ5RSSUzW/JyLvwJqnGze8Cc
TTBeMxPW6XFz78CKmepkLMsO/20sXM+2MEjjpV32dLHpnb2gldlX/JGZ9oB5
FVtKsH+Ul0yAewc9svVBvlffmRWBYoHHGHd6aDIxajPsOdY/ZBz+i+QkCQ+L
HH/X8XjXrpOzpdUxuXUYicJhMjxuxemwOv6Hd3DJ8S5iKgRTACx4YLQSiVBj
ftfXECp/1hFNpuuy0yY1EOtNK2+ZLFantcTTagB+wJQPPZdb/qfFN616GYd4
3d9aDMjs4VBPpTHKlXLKyxPzezJe7aaP4Z0uw9W1zjr65d/9jlWpwcxm0tfr
tsJKP8yffH5CnJZddEqc5mW0MmqeO9fH6RGxF623jjL6EqMBnN5e/A0HdK1w
Bq8OtX2hzZ7u+bUs0YAKodbNHFXpWrnPneH6hLjOq3h17kT4xeRLV7nAplPG
ArKqzHVYlUsRnBn+mNgQvhp801GbDNcnAVb2Yg86zG7lVTiI2TxT47Q0tlzl
gGl3NmbP1qezkeIbJt2dd7LE6GkUsKWAd/m69VYdWBgAwCnTVgDAgD0NAICp
HYr/+c89RSJkIn91Q+7sbAWEhQv1uw895JHp0kttkyRo9Hb1F77gcSnIU1IQ
aDQ3O2jxccf72oktbbrrrlHzCmPll+JIOzJg+v/paVn66lfRbtxDWMu0AxTW
Y3BUQwTAmYSLP8YHVl61RLv3Xq8mfETBSFkqBePoppu8dKsaXHz3u41xwQrt
Cy7w3tugfTzwhpt7gI03b+bN814PwsNsA0lYILifL3/ZEwjhsmFyGAjR+Muv
0UOQz1w1IbwyaMsXcZ8DhuPFTziFvuPYuMnvI60Zr+ITGM/IIfusuZe+GW5P
L7flqIsz9e5kf8uGJylfEvKSJeMeUi61+F3WRF098AhVhH/nSxnma81gYLlN
9PjLirMbb6wTDA97My0meINde8b8ssu0elxeQjnZMcYW/IFrC/meFTzq2dvh
slfNIcjvhBMkInSmWipzwbN0OY3HnxWXWmX1IeI6Wz43wzVlvtO8ix2cZzba
2cfpV+euoS3Z5fcjV0xOf+tbOkG57HHaNcjnceiRR+o7YT03wz5urrGGPdhz
/fXLiothy0Xoy24Te3KXxYaz0aQ0ZyTc2Ai/VJiO2aO3M4ycVkayjrVaKdOY
nNPkhbjd8h6icsU6SwqUejXDI5bhuNYTT8Aa3w7UcIjir6+f63/h3KHHifi3
xGHf8ZWv6HRBmqI2uK4te/xc7+rS9jtXXOFxHQaUtVzH6Qw/6SJKI+LaAEHQ
52ZNBQGQrpHfbbdxqEK9mJgzx5/OdSbHW5tBkOA24sLR6XDYgwSUQ8aaJBAS
rMZDlAcTHlDt4mhvh3EqtwEJTK/w4sDXQ+f/3I7o/zr3p+a0vdcuFxJ3cO7Y
k3/f+3yQgNQHg1gJC3H05CABLaZfdAmpzszp+DQ5JKlaSMBtqB8SIXNmmgzh
Jw+FoDGRQ0/ipHotZFpBgevstpch4BoTrRJAKz0qzKXRhFaERPsTNDSSoVw2
Q+mEVoYgtlAmm6XMyAhlRkuBrmB12JEO7QPGHS0XLaJTD302aEC41WRz3nmk
FA/yEkqlLDH4823jvmyw9oNnSHyViGgFCPXLDAyCYaBcDCoz1P1NLhzlBcGm
eFGr18EqeKngKame4fJdnOrzmfdFKLve4T4MyBaK2036HXaob9nm4l/KJNDL
I0xfF2fb99vgeOAQEHZpgUsfb6pXoUk4mAmiw4WBuiAlSxAzglshgg/b4zVo
8/B5+WUKmYNVxgzO13x474PFJTLb2lQcZwnMoSwM7UH9pxlW0G4/ViLKloOz
xCWXABaDLmYYR1gP6Hnay7fVcOLNKDqAZv/wmEVUeQSI0nrUIETZqEeetYZF
w4fFb1w03W545YBJXbB/yYjdeS/3YbGpmkMcHE1uLvEDSU6r7Ceh1h9HMyD9
5CfKeGhiQNL775yOSQkrz1qWQ3PI6bpN9Zz9dNsRWegIgs3HP+7lwV4YjGBS
B69auMBdyvbbTwYu8KxRNXF3YzScL5ljRONUyo/o4Ld6FzUINVqz06WPHzlt
hQcxY8HhISZSh5jTxXetBIuTSfAU7bbASKXq7UmtR2ags3Sgw8uZSn6QFfs6
hbr3UDqnj0Y0xow5dbJggTPShJR/Kf+c5QfNBqJIb3fOs6B56qBTSMpFuGQe
uId4MJ8MaOaaZ0FLh3DYy5bjRdai6NxzSXzN5OEucDkPgyT1jQWVffbx8mUt
J8hfy6bJw8lv2cMwfv55L90OJp2rhGJLzVbQYiEnCEZ33tkcRvtzqytFGk4n
KR6P08DAACXTI1SqWlc0QRoR+uEPuQ4WPfuJm3iOFrcZQrnouUnsZ9XTMGqq
6FiFx82AZHmCxDWpbzbWYF6qVsfln3Gl/RoXfjfTQVsER/IvxlE6X/C9fdvv
Xq0Vi08QKc/pjOeGbgYhKzZCXE2KiZepYx4gnRZeWiBEvvvoo1QN+U0jnjjk
DJuO18uACtSr8ApgB5PjjrPpPjoZqHS4UFEXdrO32MKKK85p4BqEdLkIURcO
IMHYCD57QyFqDJCICxB1dXYCFJtsgvRwR1gLFGhAsf+HFLNMuquuqgcK+0Cc
DFBcow0GCvwboFwXyFiQ19blkks8Lz8TG17C2l4Qr0T7KJlKzULsYBFShsEw
BIbuNUiaOcoQ9GfvvcxHS3XQ/o47bnNg8xsEinc3yNAEc9Dl+MnAJlIHG4TE
4RUn4lkEYyZSh5mPfcyzszLeWBX5WJfbDnjguIb3Mo1hnI8R7QIAh/v97Qy5
nhisfI1AMZwuZOrk7D6oSzI/MB4UHwfAiJFGTOWeBA7zrhyQlDXisWMW40C1
j4OlVd5NJ8XepOOPR+G4h6zaAW/dYN49Z1Nr5ulxH6afJt0kuQ8dV7vc//zn
kcsbb+Du+ha+yKSHFN0+IiLKJaX7wXEQdZJO/gYD8Ykgw/VpuL1JhzqyVp6H
sOlExu23N0NGl0VGLPl3ymeHKZXEAYEkpYcyjURTRgrOMMH175ui004Rjim0
rWYs5lXz91xZKZOORfwns17/oI3mIE6YHFIcTWUNUkIuUqxGdeut6xFSe7Kk
FUIcSUd9cMyZ+/j223v579kEGbffXo+M3Xf30i0NZGy1VTAyrBxazmm1SM2a
d9CEPm88S4T4eBv8i1toIPoJdLDNodGhvIa6FZUSCD1597Mfm0HE8kKEp0Ab
p6E+IKKbksOjNFap0ni1QsXckI5d261ml8bACFtg4DDLP8TWjA14EecasyDl
YuN3XG9s62py2WEDzltxdh4pTmwBEvXLDDQmBw0lNdRs6RSpX/7cP1KysnMl
i/DG2qS9MRIiipPwdYor+/U/Q5C0Q8V9/b/kLXTbahcO13P52BeGg0EHDgg0
CFMRCQkxTWPGwQd7wIBXKO1UbWLAkOK+BQZkCjgjgSlVO8A4+OB6YMAx0cKF
EwMGS7lwmILyn3rK28aGe0eO5BQ2kZxcB/UMjN7eiYwZGiII4D2Q8fZo9Fmz
xns0itOYCU480V/YOuvQrde/GjRAaERIcabG1SdO+eDgPb5KREwTIOQMZRfZ
CH1W26PaAQQYzAQ59NDa0aY5INyAFj0m/5NO8ucPwY+DkQWBYIstvDzWNnl8
4xsTYa7eURnsxYQQo6HRolZbyQmhwBNCT1KKl4ETQozxgeWSBrLd2S1+5DO+
akhGezMAFpJ6f9Pu2zmOWybBZBZxYR6CzNNpbw6CKMLpmFlBDH/3u710F5h0
cEGE/A45xMsPGihOx6NBI+abQHhK9wfj/cbM76hjPgArx0ZefrpxeCbCf5lG
VlM2wpAHbqjxLWKeaf8ixKypIy2Lkghub0zbHVEySsNF7eIzCCDHmabVHseC
o5N3i3zQtDDEr5x6qu8VBN+YL17mV4ywoBI3WWesaXIbr5apmM/R8GCKBvp6
1T5QTyK3TsCbDCX4c2R6twulWj/ESDFg0n31q/X5tYJSR025f/6zJxnUQyjk
QshOKG4MAA68MHt2O1gKuViy3QRzvlGu2va6XScIQ3bvpDpGGcmCRDxOiUSS
BkdyVB4PXKCyGlv5b3jve31jxR9khs64YiUJ2G7OmuUbhr608VW+3tBCongX
ZzVepHS8n2I93Q7YuynW20/pbEnMAGfZAIe9VWFCqjdFtf7hArXlrN1Wnq/1
SSgrYMI5N89K15p0OLbGAbtnqXsH/WPBrr5R6IEFu8EIh9nQ5ijER7Zw7JuP
lkX7EjSSy1OpXFH62vVmELVMEZWLazNG9O1O28Ob778cz3ysWVkVxCYqyqeH
pojyD+YOPMeKq4U9fCYvjgg5KSihYWMUV5NYNvCM5WxTVQc66sKxO+j39aF4
XVWsMfGML8kSW61W8GHWbrcdO2TyyH7kkc3hw8IQDFKMF2ireoXvkVpD53r4
hF34wASNw3IdcUQ9grCbaNxHBiKIn2FVZt63PaseQXOpUhqlTCYre06O0r26
V8cGUpQdzdNoLkuDbBTbN6x0tMFoMrYlNZ74+sXFLBWJawIQBZdAT4l1LKJc
p7STRNR4cZCwoMtVPQ7KcZfGigUqjlWbTHmROpQdfTQHq40oL7zubxJRNr5C
EJKefdarNtcDbgHbQZJ70m1vU76JeWAviSKzpeNHz9pr06amOGwd1lIzCClu
yIggpHjrZ2201j3gWc0WBnsJVrNFChadNcc6XF8l6kIUuzMOfepaU6gLigvF
uYyHF8UiWiRe9NV2QnjosC4M+tMZCecMpZNx6ov1zOKxciBr31wrIDeGxs03
tw+NSsVbecHeBQHdXB60Cw3s34M3v/nNxKChI6fJN4Xfquw9Jj1E0a4uH2RE
M8zAjha9eFKYMUfOY4NFR+cSp2Y6F+Yq+tjr62zmG1Hu2MgussRgDXjWF4/D
qtoaqn3hewru8pKJcPcHRW5nepKSTszMruy0SHRHqa8/TumhEcqPVZuNJ3Ba
2y5oJJEtaFzD/HZBs7AhQEIuQKxw4gT8tMCA/sOtUyNg8Inc9kDgt3YdGi2R
NnatUik/rP0R9CQbWbtqLXoH3Xvh7311U3v9f//7NeYVhgB86FoTEZgwGOeX
pzTm9eqm+tWxAmWzch7MF7CbwO3BpuTI4IjyabTmDK8b8tqap46miQVSd6tu
qNB4q463SjDIDosP+Dr8s1u8XznTQEjgDnX3+z78qYOA94m/+3T3xptjKwSs
ZxtVoUHsKXUrVaHitnrh/wePwy6P8VH7Kx9U6TtovFyw9qLxeILSw1kaC96U
d9m5tfgH1gmWJVHxW1ssr3U4/FktO/+EEx8OFJTDGZPu1Mbs1L20Sy6NekjE
4pQt8Bw4RkmMQj0JKo1Ts9m+ltGf+pTHaL3H05rRLAjuuad3JpE7DsKcI0KE
mw4nT4yjE8PUDmUx65aFM59XXUU8uWIDBM6bJ4qDjTdmHISV6TaqiEsOmLwW
dkNZBXX3DzAsjDUo4KGOy+WKGN6DFgouLPD4CtFrYfEvsTlHqWoCiw568jvX
+ZqiXKT84x+nt0JDJ1UKI9Qf1cubnt4B6uuRgmz/EBzp2qVVO1C45hoPCjW6
XQcKkboTDTh81GVa4ThOUhdOk3V0EPsThTme+/PFF5Pd5rziCg9hLCe2w/Kd
dvKCbyNIcO3wAXV6M37vZ/IdH8tqS4yeFJXHMvAYJ1iWNu5TTSMbASBsAbCG
eBYhiRgDnxTfsdViMdPFwE9MlhDi3tpwc9/QcP1avTbdaY3BwJsL5dEUT1Jq
iMAhzyAQMIxhGVVrIXvNNV7V5jQARCrlqRtAYfh8d/NAf+c8OpqAQ44NkwXH
UUd5RXATMX8iyLu8ZFVw90dWYubBqMyfTsdHnk5guTKiMgsUUUqO5CmXjpE+
HVWgoQHYifZSfryJjBhWLkFAHlx/2HVA4ypMr81ejc771Mvq8bx5VulZDy3Z
7BqjXwTM+vAuz36yMaLWYpyUc0qUjSZGaKw0Ssk+Nm1NW1miAbig7q+dNNoB
F3wRMrhgOVybR7vgmsLI87731YMLQKqtynXX1YPLOb5m80NARk632bSASqsX
+4a1/9xBCbDuuFYRj+ehGOiBcUgQqD5unqm9T7gjcgWRz31OJZKPRRCcUvwu
NiVr4lR9Uc4QmGuRouW0FaJqYUjp2ntTOSsmVsdycmQZAa4ClyQrCrCmMGr9
pwBrAI5T5ciVlFNi34i2qc0morLbpxpZG5ys7p1qcvDRBCqZYtEcm64HVdLk
BS/eHCA9rO6d9Mv1/fR9UqyrzgFLoIkmgxeDJxuPUt9QQX1bPyD5igKo/9qR
CsJmhVI9WkWSTMX1zn5/ilLxXpU+NlgI1L6fbJ4pqEDl7w5TxxxjRi6vfUGI
QlwYrjcjD/7h3xSdvvzgbw7pWqAqyLCFJV8HQeqCXeIddxAL1DgB5SqzPeB0
uMBRF9ZGBxxgVhpd9KUvae9nfMHBBozV8P/732+9wMGaBXZZ8rFsF+46WIKf
HyHXdmvaMcR1QUvPOkun29ykgwkip2PPCthY4mZVqxQkWruHg+HE2agqtfZF
Wz75quO+28u/4BynS2HZLT+42t+ajUX1yOmCe0pfNveI7ZSbAoOcSQEnUgec
ww/no0Vh1xMSEDNgXqkFzMknexZkzn6Dhfwqq3gNZBfrsEdd2jBwHbsyDNzj
gbwWckNEBE0s+1uC4dBm1V5Yoo/lktTdeE76hCGZgphDs2zH7k3nIpf/3GzE
7zUPraVLj7jVZjt5DDjjaw0GOkwoRYsBFTujXCZ2Q4NhGI/kJSuFu38flv32
IjjSZZf5G3TyyV46Ps02FfzAIpPrEjL3SsV7d5F5FwfNkA4HqhgDUBzhmVzq
WDNgqLghUbplTBempmK48gnzTNlzmHATDAjH9SGAdaXJxMGTurB9/vp2u7J7
k8oeByq9JV+PPTbJiSii7CuCseT3rBbkx47jrgSdE77++npQ3XNPfbrpAtU8
kw7zRi2APvCBevC5hv28noBlaG266QbQZOxUTmGO1Rh6Q1mIQxs+8ETqwHPr
J68VdicA8z7oK7+fOf2IcUafGcRMC2KmbpfCGz5qp0W7nPSd0zHoEUHwCYl3
6OU1t/Dgc+qpNt9W8FG/zAwzSw80ahlVc/Zn4oYpegOpk2oV9VAEd4mqA42w
DxoniystKmDtpA/Sir7GqFjV/FQtDlNvLCZHs16JD9yxgxOjvsSI2oVorMqp
xxFCKDA/gU2zaJoGHHW4OFIXlpDJpA0t99RT1nrEwse1fGf4ILoK+7EOmbt7
hIwhMN2Qcr1eMKRgBlILKdfyNAggU7Fg4d1JJXfq2GF27DlbfJ1laXFFDcCg
s3lKrGMB9uUv2yzbAJg+yxSl/v5+Wau+vn6Zs/yf+nq72SfHRDAm1w3WOWzt
RiQ2Nli2bg9XkTpcIdYGM9w9n8h5aNMNnQfHtXH8GC41AGn3EH4AYWuhFkBY
J7QG0JSsX/RWlpSNEgkf7eBwevHLlSvNKwyfz4uvelMWFGYmaMCnW2OnnInr
KFDkqfvkCorisTjO0QYOTkxEjAhwOyUvyTzcI7V+KJuC6cc/5vx1oG6Tl7qk
mG/PBboHYRkkiMFhzEFsyJ1CQTuQc9N95CMes3gkmwro4D/IBOUTC006UHvH
HXU61v8hxpOfNnrhiWnDTTddoJuKGQ5vnGK786mQGyxOrv7Pt34Bfat/eBx0
nWKrHTSTrg3YVUs5ypqTVx7sKpQbGW04JzLsPGfqHltc51QrN4DblVd6cKtV
K+26qwc399hAKCB/juXlnAyddrgxPGA9W5sfYjNyOpbPEN8VB0CWBrT49NME
LIFON6+cvcB6jlPXkpVXgR/dKxwgxcXnfIBToqE22xdnNQbSGqYEuLPLDKWV
v5BkKk0j2g5l3Rn8rDD40Qs7iFBaP6k+49UOfMFQ4NEmUBvAm6Xrrf2O0gD4
wOJ5sJIrO53uotOeQoxzf7qrr7bpmoBqdfNTKcOxS51BVId0VimCTEZm0EXL
FV25BAwvuilXVRtqHcy2Fj7pGF1Y7BwlfuFHDVZXON1i0dVB2W38OqkX19sG
gshnGoNK25TP9oJP9/TTyGiRypUKVcolyqR1HK5YatRspIb1wZVSkYrFEg6Y
hvlx60DwDMOf/rSelFCGwH0elrgsk5moBUsJhh117hNwQvE73yGW1z/5SV0l
eUmy4+7fcGD0QROIdLA6ahd9jGbI/9pvu/eui8hZpq/qo7fehRBxUrTjZTTU
SVzVsKmqG0WlMThhdzYsZ6ghKkkS5YcH5TIqLfNIp9MC57pSciodbej1jhGq
PJmLJXSf2MaTujwHyTYQ37nnKrtVZbsaUfcQDXz0YR3m3kH3zZ++wb57div4
esGZ5VrBLoeHYoJ6kjpOHe/0ljJJe0hUX92UGCl6EebS/p/1sBq0Rc5QRhCs
WijDGyGnYyjXnDSaZihH6qCcyZA4w+ThhFi3+3vt4lN2B/aO0QSfEddvjrqg
U9ylIehAPXjC0E5cO9t04uqCDY8PFL+zYBtfKUJnHfoYzE4lH3DXOgB+92Lz
rhMz3dCig34BnztO5TNidyzVPtsG7tQ5Ln9QcCxQE7DjjWcN7iR9yxm9Ay6H
10y+SKVClgaM3e9goeoNv6JPrjxKlBsaUL8Z49Wgs7ZTBeDAALdGD2rGPsUy
HudU7r6bnO4TVgeVjJdthD1jLLlm2YzHmmDSLfGI04q1eHSicDbFI54ZE4VJ
43E00cPd3tsKamt6Dls84rpT7MyQ/Ik4vq7rwoKjGSSZg9uI+/RpImdM3E38
WWkQ8FY7U3qVMdVDqayWDpWhtHaMS8nRsl3dVozpcTJXETwYUiWrMNuTyFFp
WIsBqdEKn1/PtIjHO1V87rGHh09sgNdS0rV14pkJQVA4HYu3rvtaBqcOctQ+
OC+8sB6czoTcFJyY3HkjfLLgHFMzdEp5ou1o0x9tEDh7xK3uMXn4ppw4ODvp
9yCkU/8bxIfUvxKcosmgubrh1VhOx3Flm1c9eQtKDOet5QSDNyrBZ2OAV72Y
72a+d8fdGfAtDfBNcWUc8eEP181iHztpD4rD65pRD8KwC0Jcs2AcJ8euWy64
0/ccA+ZN8XuV6dxjjzWbv9cwlYNWL58doaHBQcmrYcoVxswyJ6Tc1KQG+ik5
lLdjYimrz21jTFR+ovUMUReZPmsi07PzcXwMFi1fZ3BYj8MdLNHYMfOUVs4R
5fEP6yC+7kr81aIPcDlnv9zE0WewAy+FbgOOPFKc0xhyrL6pFobrXH319A9a
Y0jNRjjW02KkEkp6YtQbY1uVXpwOkPDDqNhHhXHPp4zFX67cdFjE3ggWrZIF
FkowAsTqzGNvBGf8lxscscdyhvkNu7aoL1+oB5dZD8vZvsUytsPxDhYtCOeL
/2HBGzIwNLG11GVgan87/nh/uYhg2XionNpKuo9hVRNB6V8bf6DJBN1Ri079
GRmxi3DYuOG4lPz++cbotEKjcVgquvtoaDilut7QaJ6GE9riu2+oaIRGILSq
zq6I7l6KD/RRLNZL/YlBKhgo23m70j5C2Ws5grG5rcIe1SLzG9C7vFD50ku8
gxSpOyohkWjqGPYhcKONbPgGF2w4XyDBaYee+jHSf759twByeU5Q4Hi4h/oG
C4GxDXifXk1CPi9uYbWs4DpJgH21Ga522cXi6sQTbe5t4Kqa1zt/g0U8GJWS
qHKGoz7DON3eN2w9cqmJtSdtKKmfFYe0XVU6X7VYyrZYgbTGUlcdlrDqNe6S
oA4JqVjv2kkYZ8v0NRoQH9TgXEu+oQJQ8rQEHa2xWrLzIeJi4H0XavqcRBDU
OuqgBlVfpUJzDabhHArF8gVvNFiU43gvQ8k1auIprBkcQTX26NQuHD3lDnwW
RKkn2qPP4UbkqBaVP8SHbMz4wGmbu5Y6KOE0OCN2bzJFR+rBeuONdppXrdSx
wJrNzx5SUxpVQOd4TiE1a0a0IVj89Y9YpOronDFKDQ7K6mGcn0Op9DAO8lsL
HXVcdLQo5wOzbdM31Eil0xqwIRewliJsXHTAAR4SDzigHrFumFKW6lz3ctzZ
fv1rLx27+Pnxj710HzL1BNqDERtyEWvrOTrq5THbYAAih5tHMqlcC3Ez2kUt
d6z2EAroVWloIEbRWJRYERzr7Z0lJ7GYpAMs4JS+rvHpBG6oCr5R43H9A2KY
h1Px1UYQfe97PYiecorNtw2IwgGQEiF7U5SX4mS3OjA6brXbsXTBQrRqJlwh
+Eh8hAdN9SmPqsW4PS4vYgkq6pXdJAfVGYxOEaPupJ6OCoqm8n7n8doTTKAU
qfePO8kNDonrbvFetT/jIdK/rjlEXGfBCDtKsFB+728MRr2e6aLCUD8DjJS0
V8rqPZSoAtIi25gqlcfGqDRWDhz5Z3C1jHAVJj329VFiMEOlyjhzY7xSprFy
xUeNemiFtPe3LjdMdIgOE9fwvCwuqYEXYDcq3mPh1ddns2wCLzahqZTyNKJM
aAapKGs4mlU2WEEmNAyh/n5dCF84kMMQwtn3ww9fmhCKuBBSF6IezUJNaviH
C1aGBzaA1Ouve5DC1pyxU54KpPbbrx5SCLTHpIL5MRbArnWq8WEudm8IKQxE
NuCeuuDLZigzCvMAO4vo2PZx5bMsCF9nmybUhrd5UGxJP/rB4q+aVxhWR4pf
evMnvJlq31XiC40xxfZ92Ggc15dyFqT2HqueOjPIgmY901KoEVwCL23wSDBb
TjlB0lqC5513uMfWvyeBY+MNtgCMG4SPBwrYf3NTWKne3++lCwKKjZk0juAH
I5Qc6DUiB0avbuodSFJmtECjIykt2kjBq9oUKCFlrvpmxH+G5k8n/dSmc7cw
cHbmIeGcnfn85226JojxZq8KJUyopy4ySruE9eoc6KSzEWL22kvHVt9uOw8x
u+1WjxjMOrWIGRjQ70L/HVb3SG13aYqYU0/l9/zBUNjLMdaqnP8sk87dle80
+T7wgE2nLpwG5RDYGJbWWss/VLk2W30mp9q6QTmHvOCvipf4iNlYWx84asKY
dOihHv0g7WAcc8ucLuh+0GJAStijyjpeWLu76ABlS9pSOAiqnzGl37rrF32N
ray2ETxGXeIg9KPipz4kK8Ul1FTy+7ntIHScckMpRKyUtDVbhLIzD4/qo0CN
x7SQi1ArTKy/fj0i3YPVCwwNHeqBoywyuXEiGVw33OC9zkxyjxgzuL7opxV9
+MMeuFBcbR714PLHkwyZqsJBIX8OO4yY/4h/wHszQbFHp4Kd/S0yxmmskKPB
5ABFu+1iK9afpGxhzFdMPXxC9JWzXlZR3nz4QNgPk+4ik26d1d+mR8TG/nTw
QWHSNcHRhOZGlcMMeqYTPWpboeb84DhlUwM+Z3Y9sX5Kj0i5quoFMAgCzBfk
nHYOJHEXCBiUoR+3gOmgs1a+0k8tBBp6+eXzGuNk6jPiDGKW3nizr2mS2jxU
DhFjlJTLvGK5avxDNsbLHPE6PSPW9EQknGIy6S5gruMQzqz1/Li66CKb7osB
ZUzjROUeEm4MnPpD9zvuiN+0IOW4hlIklr0iMLrx9KGow0WRunD+askS4hW1
a+U+AfBETFLoAcBAXMPD1sspjPTgyMetOALbIdlNN5HYI4DQLKZXKxXrNDMo
FrKLGzw+Q3zb4ub12avShZ97hc47D5XDPUQ//KFHsC8aotS6NRyDfvPVV7/U
GELeHFWmx0v6FOEmTeACNk0GLghFyHDRijDvg8X80oVLpA4uRxzhLXqMZ93J
YSWkdoO5KuwY7aWX/MXNn+9FmnHJekRDIIQtEDrEW1QUGzAWvizOr6mtjrXH
r7NAouYl3Q18R5I5XZMJyYKiPEK9X8lMChTwenzrrX5QwEp9MqCAy20TmU5s
aMrEEsos0ywZLr9cx9Qi8oZ8bAkedJAfPC65+HhOrXFtK4Dg3CssR2EQveee
FiBwEPLd7y5bgOA6UfyYAVKRbVpVvNACIB16dejU4WkpYMwWb5zfDi4y1B+/
a0K44GlZdso62mPrdSK44Lyc38QGpkzgpHaKP+88Lx2foXF9+DEu1l67vm5m
2d0SF8xsBBEyXmJs+dgBr63T0gFFxAeKWg0Njl7WttlFBmtt1AFnX7xLz2kz
UrQzn8xAZLlCxEYwpCrls8NKHEQEw/RQhkrBZ3gZQX//uzpKY69bTva0wuMd
c+ibn3+2BYI6yT0Vietxsb6ax/DG+TPoWdHRY1XL5Zx2Au/q5+Qbg/nGzgV4
s115a9DWLoKjW5aP7/OVL6HjySuo3IIFvkHnZHGlbdc0wganzeENCIHTw4a4
Jr62vVzhsRY+2CToRA4i5Npi29kWQ6cRUK3aFVt57E2Ht4KWNbywU3bttR68
oO4yoUjahhe3EabGZpVqQ1bDoh105QvOi4LgVe8KvoeSwzkqcyjn7KCOxtSt
fJIEoUxvc8o6XOePE7G4o4vWFqWgsYlbncnoYBry0l1MZvPdRef5skGExLAY
V9k0AV6QGzlmpKuRYftsx1tNS5Bhl55bruPJ+hngBp3k/UDdffwMXfogC/tA
NmeOPSXgxgHlYtrF19y5XjEfboghrTRLqqOBOb9Fh+hu6LXpC9xIh664vidO
C5zVGDnDw/XkgKQNidsbtsJq38HJtgmA2Ogf9puxnoSyQdk8IHljUHXWgQpG
j+jZCGDCo0CNu1cfuNwgQxMDV1i5euLPD39IakiRSWHkzq+zZ5egA+rw/Y2q
PvecVwz2ovDsE5/wHCPDggXPcN1wA/F4g+1px00BoCeaYQ/s1l76vWdB4/fE
sZe12Cspq9pedYagMfa6yNVq4HpLjkKIa2emRW5GPeQ62IOKvfLi3TRLLA61
wBoPNNgvzqZ1LYezWcpmMjLrjLzLsTFXsEqqDSeEQ78rLqak60KZubbNNktj
oAu7oMNGH7++yy71WHRieJnJWMc7cT/HHOMFDHatDzheEKI0u81oBD6O79UK
VHsbIlXLRcrn81QoFmioX8le1JcconyxRKVinobT+hyzGMgGusPU8lSncp3g
VvAH4uMMLlPPDhdd6kKgntfFHJb2jxC/8nO5JbpwFmeQot1RmHuKkDFRjvZ0
U0+vio+ilXoqh6WNpamMa/9BWDoYd7XLxcNSLq5Rw6YgWmqPNz3cZVFTE/8U
TiQ2EQUHNZE61AxvcaawZ2C37qZXXl6iotYqB2hNIDMx6WlmgJmWAUau4csl
5VSmWCwK+NAryLIKRfieKRpnM/K3UjlwcLEbDe9/v69yPxPHebOWHyHriifp
7VmdFiFKqDTZDQQU0QY4YC2J+OrykuDA3R8LZCLggCUjgwNOozjfkLm7DlZD
Jg8oeE06dXnn25Y7SLAtx1zAcRW3mquvDoFQ54XQ0Hj27W+TOCyA1B8wecDC
YnhoiIbkNZLNqyE8SHlkgeE4CcW1WDIo9t4HdZXCPmBcLk6xmPA4ZfdF28QE
h7nEkYHJ8P+118geXa6NNYN4zGz2pQOee5dkqN1XXRqMjMU8W17HYatsh84D
4zTnEcRAq8KhEiV7u+00oO+9lB1Tcl6gjHqeqdNru/idRY2sdoSo5eRG4lF6
W0QsJ/G8NSdZYzM+lqfRUq1byCrlc3l1qjPILWQzjmPORxBZ9N2wukeUm2n3
8+KLPGrUn6RvhoYTTuD3OtWmr/sbVrToTm+/TWI1835t91tjDVYs6p0wPHv0
Ue1mBYaLjA7XfS3bX8Nti5uX9vKk07s+mfnY4OQRM5syA9pty8BghoYGJHL6
Bmk0k3IP7zRBTQc9/mt/5EDlc+X++3l/m4HzY3GiNyfsuqvN5sLWqNE+bCs1
qClTookP22ao6e7mkEqePhB+X90PYq2z3s6N9cRuixy02FDKbjq21XBnbnaX
d+ONpM5F4xujYK21alEQ4kiy5Akl08d9TydXUUHO2PAITnzYq0g5g6WHOujU
GADaq9/vYEXtWrTgCLZJxzYaQMLm4l++sMG8Z9wmEpTTku5eSiQSEpPxeFzy
T/5P8f6YCv/bwBP2DBgmBoaYPmPsA4NWsrUFhu3EPf5w3d7ZX3saA2AwTsM8
0PT02HQXBZRR62NYLT175Fs9knK4y6WnjvzrJJ9BwuSQ4EVtHc6XKBPvpm45
RFTLozSAUyo69lgrJODxNeIwDwn77luHhDu+V++nS1mtt0ZCMwERzrihP7zs
solzmKkKChrbfet8BJGaJsphVj4ecYSNxGXLcLnO+waww2f9J65IxFsVt4sI
73SGh4hf/MLmKdPh3umqTdQFpwRI89RTJD4SQF8tNshpeCzDTljUFUsOGWcr
ar8waDWpkRG2yNhK/BMLBgsOKAFMUnbl8dwOB/qqd9+6B4ivBmTdBBBav97h
boKoy4Ah0gYOXCs1xoF7QnGiOIDZHmzKW+HAOd2kPlAJTBQHngkq76lGFA5d
Uvz854TgfnWks1YF1THKjgxROpWkoWyBiqM5uCgJWhjW8hjXz8Rxlsc772yT
nsm5o7M71cFgcN5B906KzeFaNs+CTRzzGPsP7oblGWdMnMfYN8O7jz/u8dg9
Z9SMx9jzk6J/2zzGIhRlPfAAL0zDylyD6z97NnVOA5u9k2U2uKAsqD0fZbx2
dPmNNeL4ShFv1IdDDZP+U5yT8dPCF6JLyhXXpJju3+Bc1CZDedp1XZzy/pyJ
596QoXOaMI83sTyX5MpEcM40MMrdiDKOrQT7R2sVdC2IUbiuW+tUj1HbbMNR
N4zjqE51mMx9AV4PIcVjedyKW+qX/2IeHY7flC6e9WejSe1iDKd3U+lBGkyn
jVuTEA1q11UtONRRx6GtFj5Nb86azUz6xva/UEZPMCaYpe4hc3BXZ/MJZlyN
46UfipPUv+0wbqab8Sl/JQT3DWJREWTFXyvseiN7B10q/Bqlf4vNYGTCwijC
gHI2OlRvF9W6i0Ok5vXEE8y3SbINdjpcuQXOVAR7ZhwV5SUz4uuYQ9B2yjrn
HJ0O2qzwBFmJI65XXumyskNNX+4H7DvkEAoFc5OXQdjrQGBQlPVlw00cvkXN
+Hr00daDplncBjr4asxKKViJF+kVoUwPrHHbx8UPfGiS/PRCo8IdtFYTWyuR
y6TAw2knz8s336znJfYnOB0fGttjj3p+sHy92WYT5yVs6AYHXV6G2PZevcV6
8/PP9/cxyVBrE2cM5dXb7rkBzqPQkHvoi2XjHiFG6ZFsGOEjZdJcvmSTNh5T
/UwNGSieh/0op65PinURIZB57vbPk7kAKJudV8Y759Lq4jl+RbLVvnJxQG2W
A389/TzrTmcrX4Y4IMMX+IoPfJPjO0xiWckxWb4ffDB+w0F67TJjonxnmbQ4
HCfe3LaBzyXjWos6etzjGF0hc8/e8iq9veBdvp75afFNtxf3mtcVPXQwT9vp
C0ed62vmFCbT6ea0a4SlOd2pFpVudbHAxAd+UdjouT0Oh1wOG2Pq1lzc39Tj
1Ufvpz/8/ga6837sNz9EN111BV01dGfDfecLuRWOtgUXDrjNE68ypz5mwAfn
fZAR+Cqc/X0r046vvJC+c8FLvuF8BeynKyL3WNVTzlkHaKRDr+qZVKt9co0Z
qE+70rrrOn0opMZdnjCZg0c54SMQLPNpsZblIE5h107IMxycwOxpQlVi9uxL
UcYExugfwdRZpiG1/xej0WqgOvci0xSW5PiCOASxyONiWBn7cpLPikuZgc9I
CRNHo73Jd1oYCBkLvn7kJacB3LUXmFqswBaD080y6QqFekaDqUiHrX5dzYiC
ro4ETIqZBx3kNWGiDOf3cH62tj5oC8xc9Dd9d5Yr9l1YxuLghK6xvkMwRn5Y
CvL0ip0ULiNs8vMMcVqAxbjdTIyOK4DEkWX/iEpkXXsG7wKxrl5pzfURC9vt
sRwyMpU40QCGu/188TK9KBYxYPjw2TQBZhvzzPGIasGBGnC6DdU94oMxLinI
C7YFCrIZmTMB5kPr7AeNdklU29w11vDSsXrXOetn12duAO0nmzHVuDPojqvz
vZTBTr/oQxjtVlt77CbbDRyOqyobULzjyY+ZV5hql4hz7NA9NmcDOvLDb6ko
0WETK9odY5cbIzvqGHnggYQIOmHlZa5D0Zo/iAeLNZFdp+rwrzhwrS3Zlw9r
2YBDOwlHpK48VUa1i9zuaMy4kGxswMHEh8bv33O28XXWVz5ykk13gkkHCq8j
VPBFy2Bl5m/SfSOgjGXCTP+2K+fhWmnNMrP3woUeV++7j3iRU5ariWLR//ry
4SZKqlJuKEnJ4aL6fzgOTnZTtDdB+QoFCVvaB1YHfXpLv6XuEmyt/fOfJzr8
gxLQ5bNqpg7IJxdBzfmnfvl/zDXww7W8nnRcF/ZZBsHkNrGnnyEHH2zTHW/S
nf3Bfyq1uy8dJhuTrhXjZjoepwvqeHsbZk4yTIrLzB3EX5k9+p7J2HQfNRW9
e+2DfOQsb9sjEpNjIE5jGX/1knrazb5zQssyEGdRXQbCuJ8Z+OCDvD6bNga6
R+mYgW6Id9d4s5aBiAZby8CTTvLSNWbg1EKHuFzE41+JIzwuIva7SXcc4wCc
dYdasRLdffnfJsjII03Na7bYYCVjvZk6Vjy294UnzpS9965nign452MKDP1r
meLa2jNT2GlrI6a0G1aDXR0z4XH4xLUvxiLGJI0x7WtOOkleYe22DGi/YIFH
e5gEc1AbKdgy7SHzH3308qU9n/yYdAyJWqbg+rY4wzIFSlGoT+T3Y9W9U/sY
dWgleUibiofBmIkOb60547dte9dyJfN0BEK4xNTFpfdq4nlavPJ8bxSC+x6T
/mhmMHRHG/udVUo+qff/iwk/Fe/+QaTGlT00bkn99pz5NHzV84hmJMmKe0ip
mDmPw7mlMM13MnlZzFdsM+RvQv0tzU/lsZI6hzVWGRcTCAL+n8WoSbvL53VN
La86xZv0mNhQsytC3xGf9P0Mf3lsuajc//q8jITpcyJu0zZn0xacS7VACR08
TnAEkP5Bz3e8CXptfYyaoNcWpo349+KLXjBgXPfe6xHCiT5h+YIg9mZz1m7Q
OQeV7DPXRz3z2SlLhMzdOSpjj55A2eHWCU5TuPwzzmiH39Pjy75WIvMm1A44
rvchAp1nC/EQz7eua4vDDIZUJHrnFWimnM1ez/SUxLcaA0KrnrFPXtWRjATO
zeQk0fKU6tfnaJKjlckEoz7BPHOXMEx3aFLh7M7l8cKFzfm+tuEnnLa4vQPq
rVJA+dPpXj6Id6xRvxNTj1Oh68VBIohxh3J9sELxBQeKUGLnX/ja1GKu4w0D
DvrTk8gKG6LZKLvls8mEaF7eXJuKZ3XmEiKmGklWftP3S6L2fKKVLDgkE8bX
w5l8mFLciu68M/QFTIIJdSt9okNtKqa8eLGsuO6ZXBjj5c2gKbov16qdTqpV
wsCWDNMgeHEYp6kNfAGvttksdDpiUgyZa+NKi54BKhg9VzmX0oO6P4Cv3acM
juD70WXIh8dtqVNxBM5aNeVSVDuntl3hXHEhD1b27L2y/l+vxrGzCfE4BRaM
F4e0Jt9c0WiP+b9Hgn58UkFsl3enmKiPbU0m2T8uucRXwBuScV8/o6inii6q
8/oLwc/s3koOTJIBHEe9LzVMw+m4bFQfDSQGqWj6w2RitDIDAC2cBJeX/Kbv
2PtHtF6X2Ad40eKt8H3xxXpuRE7rGILC+ZfJT11yadF0sm/lpJrJg4XmS2ts
4cP2g1scYtNFOR1My3RUaituq2jW5jNZLoS8WJB9w87UUKKEnK/SuTE3umm7
wU3ZWBMEryXuscfWP7v2Wq/G6h40YAf5ar3MPLuhz67XvBHCOUB/MLdr//39
OIZZ/jvvsKmdayvThvSjFzHzqTCo4w/HEiNUGivKBVnUYLTSKtLmikE+GKAg
3L2PfJtualVRBzH5amNuYx684w7ewZ8U+fSB80FNMrsGjA4Mc9DxCUeBXC7k
gy35a2KusEolnCIy6Q7gqmJfG+6uXTIfd5xNN0kYssqjWpadtVCgUrlqpdJW
kQ2XC63w+BxxiUer2bO1Wt3SqoOWfNHvR/Lt2avQ0JXPaoubeiXTJHRyy7jp
Ydt0uO99SGxhW3+IN9rbRYdk45KOTh9S+uRgznViY6Q2h/pmzccm6333qUs2
FfeQCtEM/LrNdwOQT6n5uPYRN4e5+c526wcM891ZGdcD4n9wvmP21FvNIVGC
fCgiCt4UWhipteOjf2x5uIdxZzi1sjPCfdTMWnuI223Fulbo9nbUtfdrZz4J
ed422QnuZBXL2EGriaWQFseo1xEudLY6Oaq9CPwnNPm004ieO+urrDBdEo7Q
I0MPqFgwuGQ3NpsZXcqi3X33JbGA1hTPqK9yUvhBi1aqXybUNjU3KquKoxq2
KOS2yGqLIuJt1ec8LoXpr2IH5QYfaddfn/Zihv6xVvIK08fEj2xD22jZsuOf
v7UsL+8k7lLetVxMsiZbttQ6XlbLUO1x1+rLFu+1jw8Psrliku11/AXa9rrH
3qfc3rCZOr4lvFNIuHAUbkvxoNPWeqUululv5h9lkkGI4aKumFxzccjMVzP1
CVIXNGsfjDRw3hmO48LGfdz+u79OT83e1MdPoHej9bSjrj2Yn7fcoiVYVxz7
1rfYfN32huXe2CRXWC5el6zkB+plq1jNrg26pTx0wBbabRjcAyxejMaJFYaL
utAOeucMPyKVSdYdd6i9MoyctR69EVEX585ITakrWHNC9NYr1ZrhM6QHDvCF
TDg9THxp2c/e9UtOocbOLy36jkqKSzZoxWvbW0TvEaMYNDzZxvORY2uQvuAR
tWvr0uCPUgxAwG3hiJXT0LDnn/caxn0WMRtMyHH9QpB1Z6t24rGUuoUVVcEw
k25Hkw4Jx9Z/r6+dL4hV4TpfVaVj+toJ9AS1k9NNop1h207w5Saxn2UpNj91
F/OaevrpXAHb1Kj4ra3Tit3UiG0qrrXE0/TCSqtZCL++aTf97U9vIJS5CJm7
GxmNDQOdnQBLg2+KT6tI1XIlJWdS3ENG0l/RaNDhowGuD4kbYGHHZLhaHFtX
pudHjkQ3kwHQWGUVHxmyEigQHM8/n8TVLZrsE2bbaqjaRG8ozNb2WjerSxBI
xceyiLuWVpdso8di8B2nEByJ9kWxyPqUl+1r1bxlx9HgJkNOvxWynNNk7OTv
L/7ga7JlJ+zUYR7tpIfd5YHidzZ9O2xt0G74PTErelvFrq4pthuW4KgyjkOH
zP3Y/Z+n52Zv4GMdQkpsI+7jNtsmf866/rdNvvuDX/ShYhJN1q7XIsqNiJuV
bK5ONKfNZv6E6wlLEujHnJ72lFhHOYMGC9/D6ZLJuoEJZ+qSly/x0R1nHbmM
ny2ntv2U64yQM7P88uz9EpR/+p2Wk7RiM6wmcigEnvn2ryH/8mD15qZbU+Ge
V2DCbkXaFaF5XC4lEnUsefF/97FqoHebdDC6Rc98S3TY+ehZWdMNxWNkhbUV
pG1XmWc3bn5mXdte2C1Kd9z2NlYpsijcQyylq7c2MO/2bn0HYiP43kUvfZ/4
O7mi4YrU3mOOWky/ER/mjqXu+M6h2JhHH/2oV+f1GQfZLL0a8ovCOOG3p7iN
XLlpyu3VkwEUuhBCZhGfn5loY2Fl3SWqOEFjZd8bxIfUM+EoTtzGckQwZb6/
8sq+xmLq+fSm1+MIsRSQcNdRvCbZWHX/8oTaFGbLceXj4C9iF27Wn8T7aYHw
+zBwm7UuNwuap5phGDPksXKCgOP7a5d6EyLqBMfhh+srFq3Qg6vtbtgTocfm
bEUbi0cs0EHk2XTVVbQaNwCDUSjkNCCslF4niJR6QTZiabbhF1wNOLqCYyun
H0G42kfcrKjPx/S1qzT9LgdEUePmSSc570bgDI+OEp7NWju88H5RqpOGQuUv
uVz0Kn1k3NYZpDtffBmSlvUo69aZD2SoAVA7ArXv0rx51LfFjT7MyXrbdweX
Ih9+xfVCZc85xwBB1+susRO9W+RVjToD2jTPfRdwmjPHWxrDPOeeezCX2eFh
WbWJ84YT1sVdc3y0Hp/VQbfs+AX6wqdelbT+zGfQj7TFkXddeimUTAixpw95
AWZQk80yyrInr/0rPbjKjg6twvTA/F3p0F2fVd4A5DpoWTf5Gm4yHIGZtQpX
DdEp6OtfV7Fn11qL5puqbSvupevEIT6OYwT7ujgbyzY7Cy2rJnAvVZvi8OK/
0kqwW9K1mz+ffjTnk7SjyEIxwYMCfBkcLyVjOWiLDtOEohQr9ha3+EC7rJpw
HTcBblZxuFL+qOs1T3nmgOfNz4iv0cFiiLYXf6OtxT+oW9yv9viOk7Mewo/9
WeyG+ZGbM27cma0sKnZcWVbN+S035513tE+SddcV7zLjLJBy4+xDae+1H1T6
nQMPxPwCT74h5cxpWdTveq4fOijqt/XWYiH3dphGQQ15773i5qVYhxu4DohK
cuaZOCMk5jJqO4zVLpw8v/DCyFKsxh/UfZ7ylatUUpAdsb8IXwuoAryBH3aY
8sOrhmo4o3vjjduXYpXUfYIexae/gHbn9hWjtjMF/HcXsK3609bBs2ktdwsu
F6eFonISiapje9oorIMPVak31aUPVQWdZAh6dkDAsw9NId1eAc8m02rWp2QT
ntmwtg/smsyxoaCmLwx4tmAK6f4T311e9WtXQazubcCkkqu3JHfOKVmL81YH
lWZwsmLVb3pxEnbt4zFUMCycE1Pe4YQWR6ZmoLJi1W+6oMIW2Nr1Ww9lyh4m
2jrIhUzEhTRJYZWLp7ERNa/3xDNO8c0PMamMHptEoVupP52UT8XUz0PGJL/V
oZ0pF2iFmm4Vo849n2ILdA+oTLpAPpI8PpajVCJJqVTKXGlKmCPKPZAfmh/x
mGL5HvXkZRw1hzlKFJ+NCDoaMelytzU/uWcHVIInJpEZ2c/qTqIbbrgBl0Dw
9hsuUv+2eFt9/jDz1H0qVvo/Tpj5Jg==\
\>"]]
}, Open  ]],

Cell[CellGroupData[{

Cell[BoxData[
 RowBox[{"PlyNoFB", "=", 
  RowBox[{"plots", "[", 
   RowBox[{"y", ",", "0", ",", "100", ",", "Blue", ",", "Red"}], 
   "]"}]}]], "Input"],

Cell[BoxData[
 GraphicsBox[{{{}, {}, 
    {RGBColor[0, 0, 1], Thickness[0.01], LineBox[CompressedData["
1:eJx10MsrBWEYx/E3LCztsJuzkYU4JffLed3HnUOxVmQjYjMLnR5sRlkoUVam
pJTipOgUixFy/w9s7CznT0DzG6vfMzU9faZv87y9qbnl7HyRMWbp9/2b8dNg
4xll4tmo2MFs4hYLNyt24Rbu/3O0cttpuE3xFNzOHSbuUDwLd3IHi3CGe2UV
ttzRejxFse+j7+Iu20evOH+EvptbjjEV156i7+H2ztEr/rxE38v9fo1ecdUt
+j5qcUP0iivv0fdze4/ouc3FE/oBaql4Qc9tnFf0LncAi+LUG/pB7jpYuKU8
6YeozVdyXm7JPaMfpjYluA/hlo/kvke4i+/Qc5vvG/Sj3LaAXnH1Ffoxbj+P
XnHuDP04984JesUHAfoJ7odDnFtxeg//U1y6Hc9QcbSFfZPc6U3sU1zYwD7F
ux72KQ7XsC/L7Sxgn+JwBvsUm3p811xjfwCyfeUS
      "]]}}, {{}, {}, 
    {RGBColor[1, 0, 0], Thickness[0.01], LineBox[CompressedData["
1:eJwVV3c8le8btpXsvVdG2SvznPe9yd7j2AfHzo5KRhkle8tWhCQjM6tknaSM
jOxISxIRoq9SP7+/3s/zee77ea/ruq/n89y3kFuQpScZCQnJfXISkv9/0yRv
b1DfnEe+Oph5Xp2+gZLMPt488GpHv953lXCfuonOHd3/QvR6gYrvidBKL8eh
2kx3PWq9ZlGJ7WbxD7wJ6MUi8iUzWELrLog2nrZMRMeyWiUOU9+j3M2mxdt5
SeghN3fFXa8vqNVLKVVFy1Q0853xu4tW6+ifO2U3tV6loWKV0TznYROl1WWX
ZLLOQB/m7bzcTf2BPqTtkdaxykL3fp1aw5Pvop7NH9gyVLJR1FGUajB8D6Vb
ZfUWFs9BpwXstAq8DlBFav8ME4lcVPBGMIF06Rd6IuuVwEk0D/X9lBzla3WI
JnGOMNu45qMkD7u7MHCEZhxtfT83UYganZqdu9/2F7W3KeQVESxGh5XDIhPY
SeC2RMCUQ3QJyl6YVbidSgqSg3uHDcGlKMbw7hlRfTJQr7uTcu5mGer6u6bd
npwc3v6N8MTZ3kPrnIjT/eEUIF+5fLqKvwKdpJ/wOFCiBFl7ydFR5kr0oGdp
V3KbEk4UUbaVMd9HtYQPmHK9qIHpFrl6oMoD9MIU+b2XQiegVv5XQ7JTNZoW
xyj39+0JqMIo5uVlPUTnVs+aelvRwPOlCUlqsTr0b77yUjH9Kci4GxzTn1CP
njY47z/+8hQoDLPw8xw+QgNr8clqQAdxXPM8kyeb0Nt4H67A33TwViLoltJy
E9pJF1pd3kYP0rO9mIinzShZh97HW+yMUGt+R+ZyQSuayzgmIXiZEVj6VTPZ
8x+jZ3xwIV0TjJAmxbcRdq8NNeF2Jd1KZYJoLI4te7EDXQn5op+0zgT0lEeb
BNouNGQ4IPO0PjMElp7SFjR6ghZcixCwI2eBFbaWqfd73ajkNIn3DoEFrs8o
DUq59qDPpBMepT5jAesHXMxHgb3ox+UcbF84KxiNlDb8oexHQ1W4bznOsoLu
xVElm3f96InMspGfSmzAP83iEdI/gMpo1jtKbLMBY6He69IHz9G+QsUKogk7
FNBhTbNrBlHcTue6cy07BN3yN6XpfIGGVwyG53hxQNb1HrqYw5fos1ec1nQj
HBB1df3wpMEwSrHjK5cgzwnhiRW6+Q9G0HRg+BLxhxMGz2jvV+e/Rqe8Xfv3
XLlATn11wTF3HOXMaLkT+IILTrM33w66MIGWL9ni3LK5ofz5dMpPqSn0C0WN
7NsDbmjLGGYyF3iDSkn9obFx4gHc1p0lar5ptD2irM/gDC9sWBdk52Fm0T/3
dkoG0njBIvNKcpTLHKr1UjsMu8sLCs/pTFYz5tERjq8y8s/4QHGbtC+P5y3K
hGrQ1J7mBzIw7BUIW0JtvNI+iyTxA5Pdz+KHn5bRlVb5Ek6cABB4rH5o/1pB
Rd/evJrdKQCDpR9Laofeo49J/c7GMwjChOD9z0nlH9DDM90UJFcEQX49Ms30
8ie0BOO18/SBIDhWML1nCPiMouYMK+ELgtDYWkD17+IqGnfV9ckuKgTUhwQv
k5I1lGGQMuQLjTBEvmhMPpGxiTbPP3KpxAoD9ScBsbCt7yhu09bE9aIwuEly
cbfIbqNFrDVnFqeFwc/FvEy84weKOWPFXnDiNLRIj5tZJO2g7zT+kFtrnIbd
afPX2e67qIi76buxstNgEEmhvKD0Ex0MPRhJmToNJD+yrj2Q2kd9ksu69KlE
oDrZPJ1H9gB91LST2+8nApcimG81Wv+HqpLkG7cpi8JiFOxEK/9FF1hA/ZKP
KLjQMHU5Zv5Dr4t/FZcrEYXJeTEjl2sk0G+qQV5DKgZJS6JSTb9JwdPt07aX
khgYCnyw9H1BBidC05ZPe4uBNOZ0bkExOZjcedd5Z0QMzsfJqVY6U8J2Y+ID
h39iYPZMa1bOlAqyifK5HAriMHNkj8nSo4a5bzcvZuWLw/qPU3ym9ifBTf2M
+C23M8CXaaJzSE4Pk1MdVp+zzgDD3AlPDhUG0AwwiNHpOwPIrQj3GXVGECzz
nacUPAuKNdolfilMkKn2m9LL7CwU6z4YE8Ayw7/JFIXBqLMw964p1f0nMyxT
1qfEL52FjrOJmtERrGBaiu1YpZWAh5JWbmN6bNCtOvZJFyMB3iSkEcW87FDi
t4WlLpaA+oXbPM1LHOAwIb+dYCcJKt856Cye88Ar337etQRJ8NI4yU4+wwtq
FFYG+u2ScIqjaMh/mw84VS6Xn2CXAt6WS8kzQoKQOE7x+oKOFLDJtmnlPROE
A5/c30OXpeC/4pOPFwhCMFPShkuakoLqhS6p6jZh0FXWi/1KJg3VhT6lGb6n
4fHr2XoDBWkoF4a2DhERuE32HxVNljRYnGhIKq4TBcsLGp3JpjLw/l6tQjzj
WegnHfm8fl0G1H81TFv9OQvyxXhmo3oZoDj9cF5wWwIYx677naKVhVvk53Ie
b0tBjDd9gZ+GLMwSxgf/HUnDFkkpcdhXFtR+TPmYssrCmGIvX+pLWXA9yVSV
+EgOsKPmhhu/ZGHO0vr0KX15sGm5qCHGKgexIwp3ylblYdCY9EL8eTnwsn/c
XaqoCPejhft0y+VAk/JfkCeTMuBHfGf3O+UgnDR5d2tWGVi5WjarJuRguj4l
f7lSBeKaz3NTk8qD+foVwn1LNcD8S5Fr55SHvwfRv5YV1WHP6I2ut5w8uPnz
lKO8GuD+2ePSCxd52CVj19AlxwK3Qn3S1avykJ4tYGJLhsBk1M9S8Qx54OtU
7PM8iYIWZ/xIwjN5ePlyvlC2AEDI6IGoPp8CUD66zSy+pwV1bB/1YpUU4G1x
sW51znlQXuH37TJSAJMdCt8NFW0wvpL3SCpCAdKfm0ggGToQVnpLhWlWAeQ3
nue0XNMHct8+e8PvCjD/KzZ7V8cA0pWOIm9SKoJBn9YFGjZDqHx5uffnsS6c
6/crcM+NYHzX3WAhUxE2HvMkN4SYgeOzUj+WakV47XwuN0LFHFYTF9OMexTB
m+WagmSnOfzhs5p8tqkI2fwsb9JfWIC4vpZjhaESYO/EvFllxkEzc9T1t65K
sNpocf5PAw4wS52lbOFKUG0jMou3sAbLEPlPCQ+UoJe1qNTrng1ElQgG+FOc
AxYGolxSuD2c9MZn3Oc5B8uGZ9jfazjAbfmCpmWFc5CxQkp0JneEmkGGfXPX
cxDEEbatWY6H6e2/UeeeHe//Z2kUw0QAwhP1e4HT56DiVrfc90QCrN8KHXiw
cQ6q/n7a8iN3BRKe79TcPMoQIn+ou0DqBlI6S5l/rypDfvnPd95iHtDOwNWi
knHsC6pOc9UOD9BawE1frFKG/YyurfsmnmAXNML18c1xfoSHXeVNL4grfFL+
Ql4FvrNYrZnw+wCDxwGRxEAFqPItToi99oEiGcUvagQVEB2556MW5wuNAzWS
dekqYNlituv52w8WNwtbM7+pwNEVym45wSBgrht60kehCnJLzO/7yC+Coe9B
/w6fKoiSxdeYR1yErlXcBM5cFTj3KEntLwZDwTuG75yPVaG4PWm0K/YSjN9B
fhqMqUK3gYKTIv1loMYH/In4ogq5khtBp+5ehtC5VzRLXGqw3EVryT10BXAT
t8TvRanBzDf3rWt6YZCa0Sozma8G5rgrTl3bYTBg8vEceZMa+DwKT1+8Ew4K
r0Db86Pa8fvr+4eOIhIYB34Tzuqrww+p++o8ZFEw0hpc1MSkAVy2FAlqvjeA
4lLZvQ8SGqCjwiHI8+EGaMi/rmbR1oDROjmhKPxNqKmXar8SqgG7iVzxm3Zx
kFj1ZUptUQPirOsnQ4PjodeDfdF3TwN4DsquXPgbDwfCOh+K6TCgL1HIIZae
AF6l5dtHKAaIjVOlEm2JoF3gRNdfiQEjmrJq/NkUuGaTyrrbjQHHhljF5tEU
aGF9wiMyiwGZ2M1aviupIJzFKRF/EguzXlIPHUbTgCR5StcwEAt7o586FC0z
4WmkQcykCgIO+R8/y0XkwMKfb2LWZghcaj2v/fxdDvy6nj4664XAhe8C+Ru6
t0EpZop7KReBwT03JxLuXKiLc3r8ZRcB8TMdNBlTeVCSFrz+pwGFcn097wd5
RdBFz5oV/QKF23bfIjvZi2Euo02F7B0KXU8blxMKioHm5fV+cmqA4bdRgq73
SkB3uJ/hpDIA1uy9yrmhu/DstXENy22A+jNGf4iP74EJ492jN6UAK7kB/NQU
5fDWfMs8rxbgjFZ6qJxVORxOZB1wDgCkCJYdqe6Vg/KbGW3+HYDJTTdeAc1K
eDRHeHfGXBOG9J2sdigfwJ33l1kRWi1QKsIwGZyrB7IS1OE3pxbk/ztKZaiu
hws2NGUdologYXpy7QnPo+O+uFRSEdWCsWZf507KBhhqfaV1JkQLHBV5eHaD
G2EnQTCYeU4LmHluB71yawZdmZHR1YrzYHy54z19VBvUruWxVDaeh8Vvwu03
+9qAscLV3rX7PMzLOg1yUbbDIsfBp8WZ89DUxhZanNoOF0mF/4yf1IYJ3fvp
GSUdUPTmqsSTIG2Q/ib88MvTLtiKOJ2QoaEDbs27j4kfngGy98WSSV8HjATL
NwqEeiA1oI4/B6cD+S1+U/SEHpAgnGvLC9CBgRFkaWyxB7x09D7fKdUBdesp
ZjbvXlhi8DtfR64LJm/UX1ma9IFUkiyDDKMuvBtODnt9oQ8iyPYWGnh14b6t
68Tvm33A+fNaSMs5XWDpsU5y7OwD3EL6vS5vXcjUCBIiEeyH4crmf0PDuvBv
jJ9ZebEfuPmvDhvO6QLN1kbDi+1+uJCvkT/ySRd2lBhMvlEOAFUyUWb8SBcU
4v/78V5mALSCZpxmZfXgduGDVELkAGStFZ21x+hBIc3vQuu0AVhxdfm5oK8H
T6Num4zfHYAo3FrqsqsecDml81j0DkCn2uGTzzl6sD3oedPxaABOtDxL8C7T
gwcanW12p4hgI3XT6mudHqyERQVMcBJhj5/228ZzPXgu94hBXoEI5wvG2wIn
9cDdwHqdDSFCNlPuje1lPaATlBUPMSCCHAU/996BHgw+q+NJcyZC9PUPn69Q
6MMv0QlOwwtEGNuvajpg1Af3757kkcFE4Lvodz2cTx/iwji5BSKI4P9V1uD3
WX34822n6twNIjxx22O9rqwP1mev/OtOIgLN246Vv1r6cFKuLq49kwh21tfr
Ysz0wWpPr0IonwgPxjTDyPD6cLesYep3CRF8z/ay1HvrwwvB32Jb94ggFYc0
2F7Sh2wut6seVUT4vvzUkCxaH0JXOkIca4jQqKaxWpesDzy6H15P1RMh5HZn
rG2ePvg6zZmONhJBaUuFj6xcHySkWjv0Woiwb9DWUVevD9PnW99pPSZCR6US
zrZTH9I0tUqftREh4l/zFulzfdBVOljsaicCxkE+pW5cHy6s3b2p0kGEv60N
YrZv9cGSUz1N6XjdyyDTT7qmD/6x/341Hcff8K1zqtvVh/Qlx/GG4/O0n0v8
Z/NPH171bovKHP+PSvDhbdJTBvDUMZtN+hjPUIS4XB27AYwIaxPrjvEmT98f
thE2gM8OSoT6Yz7GciLepDIGcCW1TVD2mC99SjlZnZoB5CxhdBWO9Rj/LHjX
5riP8MGZc7cf65UNpWqkFgagS5641X2sJ66Yb7oWbwCNAtFCesd6z5tz05Je
NgBx6XXlD8lEKKkteFAbbQDU1Jp/924SwZmK47xNigH8myNdT7lGhA9PWCJq
yw0gwszIVt+fCJXs2Ww2jwyAmPecLMidCF7BjE0kXQbgmuMjxutAhHUxujXr
CQNIO/M5gVaXCHWxKTdJlgwgmeGWooUGEQLfnhSoXTMA8uUWBQE5IuxkUdmQ
kBjCY/wNV4dj/7ZuxP2oOWUIehs08PLY36F65GnWHIZgot/3mvh3AH7/+TdQ
I2MImqtX2zw/DsAz2ygXa3VD0K3EHdJOD0BM85/DfzqGYO6xPKQ9OAAUF/6T
t3YyhIPDPjnfBwNAO7VT+i/FEGr8GD7UeAzAmHSwRk2+IaTIZR3tWQ5AZuLW
DK7CEJIcn9bNwQCwIht0NV2G8MHt/WAwzwDwPvwciftqCEMdFAjDSD9IR8/Z
PtQ1glYOi3FJ3n4YtBr/bGZlBNa+h4zNZP3gfGbo0r6LEYRrvwhaWOuD9In2
jPPhRnBCIusaV2sfbJ/Of7FUawRnfmYlJun2QeuQtQozkzEYknyqInfqBXXm
KfbIRWPwEVQrH3v2FCZXX1UKrRnD7C8ToaRrT8HvSb/C0J4xcBXGHDCoP4US
j2ZTNnoTcDg0js5pfQJHbVnxDWACsyRsoasPuqDX0Xz/430TkHifsaeb0gF6
90enjS+aQle4d7SBSytYOkYr8l4zhWn9P05ewq3gzCSf9S3BFGbzXpQ8+dwC
oddvGyeXmsLUckoAZ0ALVFo7DrwYMwUFq+fofFQzkFF9bdSSNoMbGNuH0NgI
9E+L6JnVzGCEkzT13dVG4Aox9n+vbQYJvay4GbQR5JYbxGPwZhBFeF5fca8B
XNpC73anmIHKnFKb1fd6eOpFkaq6bgaTOu38pPU1MMTb9pV63wzi/r7ZjdWv
Ad+vLRXfSMyhK2t/a/7TQ7hS6kn6hNYc7ijeoWEXfAipp14+tRcxh1dhUL9W
9gCefMxQzLcyh8mSNTaS0UrofXbhQ5S9OZQV3B9MD62EwULNLC8Xc/iQylNB
KVQJk2a738/5mQPrFW/n+rAKWH9iU/PmhjnURf01/6ZQDpy3+YSYm81h9g11
knJVKWSb7jK/bTeH0G/0KWpcpUB38iVFVbc5zNMJaR6k3QWyqMtrai/NwSOy
d+XOtTuw6T3c4LpiDjcGnzNdDCyGfo1wpIneAgi6G5sl5fmA2TeVi2S1gA1E
fzheLh/aG0WEdbgtYJXU24auNw/qRMcp50UtYCcpELv6MRfyGcRHSbAW0EDI
0b6G3Ab/j28czf0swO9VB9qMyYLVOzUm3MEWEKUMJ9k/ZoKrXQz6KdQCgtZf
WX5JzgSbUcnTYTcsQJ36r3RydwZott9YLy20gBy5bQE+mTR4Gmz31qfUAh5/
okj+l5kKylIyY4r3LcCgMV8vfj8FpO7NN71otIBQKdNEj5fJwJ4iF751PIe4
cZivl6QlQqYOlV/nqAWYV92gWKRIhFMkb/E3pyygE/LN4qISgORKAnC8swDa
JKmk32HxsO68TI3uW0BakFVJU1Ic9Cik5qWLWELHXrTRKkssiNTcjZ2RsAQb
ZnR+/X4MJAs1+fPLWx778dwYqh4DNowzWo+wlsB2pqA6YCoKvm8KbI3aWMLK
fCHbs+eRgPNUWGBzsgSQWyuco42Errfaz53cLWE+lrBFaRcBt4Z9ijeDLOHQ
VIIVdxh2fP9b9OiSLCE2R/PKB/9QuCE4qGCdYQmM/7V+aZu8Amv5c3x3ci2h
PMsvnwNzBVrij3alyo/z5c6cwnJdBkMPvTLjJ5bQ20xnh/8dDI2L9im3+yyB
oVL9+XRkMLBb+Ye+fWEJ3+rtlZz/XYT3mlnG/m8sIf2aRDqB4SKECSz+Stm0
hCGZN7PiFf6wnLf5cWrXEn7pJR7MT/iBNj3Ja55DSyBbY1siUvoBw5HI/Voq
K6CwHP07d80HqhYCLYYFrAAZ5+3ivu8FtJaxGBYxK5hve1rbeOgJIS9zxB2l
rOCCDltXI84TsB0dR+uqx2t3g9p0Ng94k0tWQ2NpBe/5NoMUhlxBnY4t19LO
CrjYQ8wTEFcoixOPKXK2ggGRvqL0DgL4XTK2kfCzgqJJo5pngS5AZpFHZhhn
BZSzxVXZTxzhwlD1ZlayFUSHVHxfWnaAMfTJ3HymFQiVIT1GJxygUGblkc8d
KwhTkZw69LcDOVoJx6Q2K7glHbDyLNwazC9zPfJ8agWDRta2Q9M4CHp7glSr
3wq+63odqCjj4FHdl6rDUStg4ZTafU9uBZIm93f8PlsB+S/5V5WvzcHw8W0d
/W9W0KK0wSNobA6+fHEFIj+sILZCSflagRlUb7ohS3+sIDn02xzTIxMQSxdM
NmXFwQdNGCA7e/zu7DMsSXDjwEAcWANsDcDT+Z8stSAOhndCVkZT9KFSZnm6
RxIHlnJHRwuUeiD0ulhI/jwOfihUc4hraAOopFymM8DBk8CbvudzzwOhNOLF
V1McPL4XKqy+pwV3g+wDyh1wMLErWKzcqwm8jBydLCE4SNPekhDmRgETRkW7
fRUH2pq5y5psCDiu/HQeuY6D/lnbKVVOLBQ1vqG4lYQD2sBXujNKGtDJSbR1
zcDBq+KuFlZTdZiLaanB5uLAMbFZ0SFQDTgsss33y3BQ492srjKgAsqdsRWT
VTjg7VX9F3SgDDZCwfuP6nBQcHBFb0deGW7/MCvx7sCB5ujyN6FOJWDOplub
e42Djkbz9rRTCqBw+Ef98XFdIi1OsvsFyIOF20Za1iIOxhpKigzeyEGmwrCi
4RccuHpON2wTZKGhqCtebBMH9uqHX8mNZGCMrGaebBcHfLsT3/9ipYFuKjH6
yV8ciOLP097HSoKURthkPoU1zFcRasYNJMC4wlv0Mo018AS00H52OgvJl3SH
pditgYHy7eBCiTicYKXguCttDWGPUqImgkSAWU3O/ZeiNZjERlDV3D8NfM74
Bkt1a2jf6lId+iAMCtWtetR61kB7wuP6h2AhwIyu5LiaWMOd7mk/nwFB0Nuh
XXliZQ0u1FVVRjyCgMd4hl0kWMPzUwIxt7v4wMs1i/jKyxrEvL9HHqXxQnB8
N6NogDUo1tV6XPfngfhxtofzxz52rWfeP2/ABY0eg/NaOdYwVxQiwBXGBl1J
O6J3Cq1h+U4Rt0URKzx/xB9yUGoNp9r3Wr8RWWDhVyhNXZ01BAfUXhFQYIZP
fBU2VC3HfHvIX5y9zARbWq/LCZ3WIBIkthnWzQgUaeIabIPWoJ+f2ND7kh7o
m60Sgkas4YHAhM5+HB1wzUZPvZy0hijRXx49xrQgIzTnF/XumP/f7R5NEhqw
f5xY8uWXNTy9V4Qz/EYJHguta5r/rKH5aHP6/D8KCPy3olRCaQNM6XXf83kp
IM5AbdSc2QYkN8Pv/Agmg/RAT65aThv4ca3X2+whKRTmZHlSCtjAA2thyo41
Eni09PWoU/J4/7jd/fHnL9pBxm7IqmADw0rPfl2rPkIHxLXyAlVtIHujfWba
9Q86F1wkc1rHBqi3/114+/s/lIzKyCXV2QaGskpvdPT8RGklr9auetjA4ygp
VqqRPZTDvOIA/GyAXeoxScCHXVSq6HfGz6s2MJPwafOX5A6q3CP+1izKBhQ0
N8ddnH+gmp+sztTE2YCGh2Che+E2aiNT1+ucZQNWWjvX3ph9RwlWc7Sd+TYQ
8eqbRPbPDdQvjMKe5a4NvG6gEv7v4Tc0ph//40WNDdRLi2yEYL6iNTZ0wvJE
GyC3i/dm/O8TetZRuSnglQ08d/h6Wv/kJ7TaxQVqxm3gKlE78dHpj+iDC03O
p5dsQOql67TPlfeoWMDCpstHGyBN9yj6r3YFrQomv17y1QY2J30OHWbeoZUR
1sVs+zbAybIdgaVYQkWioyQs/9hAs/xPcq/mRbTi5oPOdDJbuCG3/V0+aAEt
T/1vlprBFkachUhxzHOoUJawtzabLfAuf61NPJhBy3KN9mN4bMF3ZtGW7+s0
Wnr3DuuhuC0oXcexuWxNofwVgxXKMrbgTEL/jpV8Cr37YEvhkpIt5GJ/PNMQ
mkRLGjUtNsAWPq8ZxQtFjqO8j31XzujZQqASqsPj/xot7swJ8jSxBd2v+KWk
3VG0qP9z2rK9LRQNM9xWURpGuV7Q8/EQbOHWpVE6xo2XaMGwSp2tly1o+XMz
NTUPoflvkl6Nh9iCZ9Z83bDPIMo+32xPF24LHyIqh1ntn6N5S4trBtHHeFYd
qJ7jiOjtVWnqgRRbuGtE7aQR1I+yfrPJ+5dlC0Jdj278S+1Dc7aiRTEFthAf
IBsg9rgXzf41cf5xpS3wfbybcU/nGcp0dDj5o+ZYr/onyntjT9FMUhE3mSZb
MH90BVPh8wTNoAmNedBtC8XyV3/SjXeg9AylDJ8GbOFIdzHLvqgdTWcZuiv4
yhaa2+h6BC+1oam83N2FM8f6yV1LyTFpRWmFzhvPvLWF6E9z8idNW9AUUf9F
5o+2gJc6tZnm0Iwmyzz7L2XrWC9txuC7uY3oScUviUM/bSF1luuiUXwDmqjC
yEn5xxasReUVPH/Wowngphx1wg7qr5we56etRal0Up530duBOBl//cnmh2i8
QSvugNUOfn1t3b19oRqNs6S6dFHIDugbbFQTKKpQCltZsnpxOyhq++obs1aJ
3nS0y/oqbQertbm92IUK9IZHTYObuh246v5Sj/p0DyX1mUJKwQ4UZCtfvv5d
hsYE/Bld1LWDqs8CnbH8ZWh0qOkGzsoOLqv25s5Q30E7/HAfRe3tgHvrSABX
WYxuExwW9p3twD76PIuCRRHqZuQ1VOBrByzfxe4rzOejxeDf43PRDroonIUO
m/PQN+dC2tRD7SBiLlnMrygX1RWMqnwbawdUo1l27zNy0Gi2uOL6BDswuOqR
2V+SjXbQJGdHpdmBsPHT9xSPs1CJn7kxgoV2MIpx3a+izETd14uv/rhrB6Rm
j+VOR6SjJe/uBfZX2gElVyP28+9UlP5VPd6j0Q7cTigKDSslo3o9LVbn2uzg
ds9PGtx6IhrT2mlI9dQOvmATBHMaEtCdu89Vq1/YQWo9exXe6xYqeXtYNnzU
DpTd+pAMmzjUI2lCzHDKDtrSI+tfWN1EZy4tsW4s24HIJon5ekgsyuDz8VT3
JzsoQ2KMHufEoPrOX8nS1+3gVAofJj0qGu3S/7ktu28H8GAxINHnGrqL/f2F
5I8d9BGcd6J/R6BSiqTvJkjtYehsjLBuaTh6h49u9BKd/fEc8XbsB+dVdIaZ
hajNYg9Ez5lo/c0rKP0JridsXPYQ5nQ+zGz8MhqzI/KwXcQeLjpazTb0hKCd
XyTKEiXsQZszcqz7VTC681Yu317OHmZblqI/vb+IerzA3PqtYQ/2k/Q/fTwC
0TtPta6NaNqDQ0tzav4bf3SmSf/SHT17sM7DXnto54fql+BcUSt7eKZav9VS
cAGNzXKwY7S3B5Fd4y+fLL3RrniC2Xtne1j9dkvUl88LlQr2x970tQe6NrYV
ixV31NMrRAl30R4qA/hqNGbd0LuOYZKiofZAz5Qel7DoijLqxnG9iLUHY9eD
v40nCaiBRjJjQYI9zKdbGTd4OKM35DKpfdLsYSqYNOzjMB7d4y75SVNoD7kD
/3R6Zu1RacbyjcW79jC8ZmTjFWGHelFWf6yrtIerTfS/fsjYonNbLROmjfYg
47bsrPwKhzJ97hwSaLOHF4+pfQ0arFDDhZ6e7Sf20FLHWbxXbok+IQ7XZ7+w
hx928ncUWszRlVD6u+9Hj+vxCh+ocdUMpThrkS73xh7MBywov1aYoMZpM4Fj
K8f4K/i/jBkaohdRLhe+L/YQuUjnpNGvj97+4Wjmv2kPQt/JUj6b6aFvrd/L
0hzaw5Xnhm+EHmqjJCdEBO1JHGDORmPhUsh5VKTLi7GaygFu8JcMxZpoof78
G9s6LA6wWfpLfUcJ0Mxxmfe3uRyAXzSYkTYaQVtvBE98FHCAXB3J7YBGDPpn
db8pVsoBTF0oL9e4qqGChWrl4woOsDRM0ChdVkG1ja5lC6g5wBMtRjxJiDJ6
4ejZjUDUASq8ylVSuM+hqQ2kl7p1HKBO2LeDflYRbXTVdqc1doAA/mgv3yoF
9A1LgpWjpQP8a09MTEuQR/nCaJX+c3YAfJM/n9u+DKolYSai7+kAVakye484
pFGvt1ms+X4OoCrSuSpgLYkmp7+hWA12AMNSxk6u+rPoI+D4qRTmAMSli185
+M+gkzv2n29GOcDCPH9EbZUYul9ZMj0Z5wCVL7mHw3VEUeSkcNvFLAcoURm5
9aRXGHV74lHVk+8AU9cvH04XCaHxAQ/y6O86QNjCd8er8YJojcB6vFOlA3wP
CpFVoRRAxyakrtbVOMDQTeOgIl4+dOdmkPfvRgdIph+SNrDgQdmVm20N2x3A
y/fc+fR7XKhLkYrq2oDD8fylTRmbzo7GGUecUXnlAKXtBoXqZ9jQ6r9POePH
j/nfzJsunWVBRxr/nZieOV7niZj5FjOj225a/51eOo5nD8B6hTChrGy3voZ8
dACRYNJLwY6MqOqLF/N9Xx3APdlkaK+GHo2RNOly2XeA4Y3kTa4fNGjlUkbN
oz8O0CT+9Nx19CQ6lDFZdETmCAF2akNh1dTohiZbivFJR7D0t+UKlaBCGfds
I4sZjvc/IfL7AxSoUlWR3zqbI4Q+2LPLvESO2tktOarxOsLv8N75bRUytOyp
G2b2jCOwBL6ikNv7hxAD70uJyTpCRhz3mOS3I2RNcI33yjlHoL+qw59G9geh
nZKgI2o4wk+FqOtOqoeI3K2AI2YtRzDkO0FLTP6F4FQaN131HeE/g4oJ8l/7
SNjXnaVGU0fA106LRET9RPpMwp6ZOjqCwN59wuH4DnJ3O59dwdURLn5sxxs+
+oFcy2kPZPN2hJD7q1NPS7YRB+XZwV/+jjAYtOBQq7yFqM7v878NcQR7ti8T
JpabCPs19qs9YY4Qrp35uDT5G7LLr/y6PMoRTHp6Pv1a+oo88rgS7ZPsCKe2
LsTnvV5FUqlzZ40zHaE/+eLgH9/PiG9Nq6xcniO85CZNqOX5hOibvElgKXEE
a//WG54rHxDR7d13+/ccoWzlTPC/9vcIWQ6L6sIDR/j8zeeky70VZOWcYmZ3
vSMsnu0+vaf8DimJDIG4Tkd4R0kuevLaIhLBn13g3eMI2sR7uuYv5xG7vqZt
w+eOoNz0JXtRbg5R9pjQlxl2BNYjMXf+phmEhfpHGdOEI8zO6S2V608j2w8Z
/9ubcYTT8pX1J/ankDFjOYu5t8f1s0ifJO+YRJKzg0hL1xzhvNPD1bXL48iF
cxn2N74f40m+uSO1OIbozj1q8txzBDaNLNvujRFEJHLspMGhI0ScPnTO4x1G
SPm/u0qR4IGEHsu/duElstxL18VAhYeie4Tuo9cvkKfu0sy7p/Dw8b37pob5
IBL20L+/kwMPA+tyYxp5A4iNcSr3HT48HAjnrKjZ9yNKW7UhMafxkMBU1jcj
24cwZw+/cj+LBzSpI+MDZy+ypfRNWE8WDw8+j7REiT1DRmZpIiXO4YFp4aFs
r8ZTpCZCYopOAw8qZvSuGUFdiFevz803uni4TWmUeEOyHdF2T1psN8ZDPRmV
r2bjY0SI6qFisSUerBz3H/YatyJ/q4dSouzwIPuUdiblXzPy1mjto6szHpIW
6Qa0XzQhXd+pMToeeJCpEYPy8kakIEv89hlfPPx1bOhaEmxArGa9tLeu4OEn
sRLTjq1F5CLiSyYj8eBKsik2FfEQoeer2nsciwdN0XsFMW8eIBs9z40LE/AQ
XBnFfqhfhbxy+1x5LQ0PsZv1d3NnKpFqSsojlxw8xOlLnByIrEBuVYtYny/E
w61ChhgalXIEvrtT0tzHw3wXLmnnTSnCn3XTabMGD0SajhWN3jvIH8WKx+ON
eGhd/vH64WgxsjDTT9fahocT9wpfc/wuRNrDP3jmP8XD6Ulpkpu6BchtXrJn
Ef14ULQUFDvxKA8J6RFidx7CQ0vJ4cB72VxEhtJ1UOQNHq6QHiRRXctGDjy6
OeIX8FBW5PCSUyIL6SVy+XxZwUOe/nXahncZSJJIaJf+FzxIP/ZI0MlPQyzj
Jk/VbOKhu4Hs68bVFITnk4zTqT08SL3nMZ6ISkI+nU955H+IhzUZ+2yzhwnI
FXJtC1lqJ2AQohUOdIlDEPey8kw6J7jr2ylbtnoDoRr4s/uDxQkq3o6pJCfG
Iq+F7XWsuJ2gJ9luwPx8DFJw43Feq6ATtHeFBgRLRCGuH5jW2MSdoFuDYG34
XyQioRWodlXaCaYaKCYltsORp6Tib9XUnSDRztGfxCgUueV6U7oYnGBDwHLn
28PLiGnfu6g/uk6wHNcS81zsEsIhhBl3MnECiyi3seCeYGQlpkCox8oJRKIW
ew+DLyIPV/ZCBB2cgLYk8Q1XeCASAhbEWMJxfl6c+7q6P0JOQuOtHXCc77b7
UlD1AjLi4tVx/5IT+NCmFs8GeCG3e/pPUkc4wcLbAsw00QNxEhBwvBDjBC+Y
dOu71N0RsejIupfxThBUdMrSatQV2VqePZJIc4KZqAW67AgC0oEomaXmOAHP
owYevlhnxPDvxg/TMifIuS3DkiXggLA4G5xvrHKCD7Hlnx9J2iFvu+/fZqp3
gqF7EH4Lb4Pc5yNbDWlxgmtpiqOBDTgk8LqzyptOJ5i92PVmT8gKUVnqSjzX
6wTo9TGRsSYLhATLsZA36ATYcLfFBbw5kvXn9TX7KScgN3cmK/7PCHHAS411
zTtBU3xHHe6tASL8NFGAd8UJnpTx0up90UO+8Xy+eH3VCYIrRHNvcOgirZGa
/csbThD1oj3dxFcbub54hwV2neDVNzojwSUtRFfj0OPef8fxj2Uq7gVoInOH
zdQeVM7g4wZRms+wyD0HBvvntM7Qum//42KYBuLb5VcjxuIMYu5zkQ7OaogC
99DvBC5ngB8t7gP+KsjvcBGTrwLOwC/9crmu7BxCnI+5ayjmDJ/e8YybHSgi
qWpLW7VSznADRzXBGaiA8P+Xmx2o5gyRC2VyYZ6yyBe7nY+vUWcY+ervV/lL
CmnsMD0nr+sM7wOlJ/51SSDhnLXx2cbOYEJ7tEj+8AyiFUY9t2t5jNc/53jy
EUNOzbmftbZ3hijmlrMKv0WQNyq9EW0uznAWGl4m2J9GPA/C+ML9nYFG4kRz
wyVBpFx5sulpiDNkXsg20nLlR1auSOqShDtDKWuEw+YpXoT/cdzC+WhnYCoX
Mej7yIXg95YCE245Q7jt61C3zxxIkaIK+XCKM+RXXGBqpWNHZkMy8+mznaGD
Jvj2lD0rYvlDqzf3rjNYlq9t/7FkQjLlSnDzlc6AXJNhvrHPgIwF/VzjrXUG
oWxNzthIOoS2wfQ6ockZmhstb1HJn0IMvj9gqmx3hq97ynb+LCeReGnSqi/d
zsBcTSiwEKBGiP4O6pJEZ2i047HKtaBE4Bute/O483F9mXbn+MiQKAmvg58z
zqCRJzr+qJkEeeLTk6K25Az1cXKt9C/+Yn9Vcwpe/+gMuDqd4Dj8H6zyWnBr
79djvsHT/q+FDrGXxYf1KbaP9f3BlGrE8gvb7CWypLfvDKeUf0UWSe9jpT/P
UL4mc4HrXO6/r4zvYH1F5IqYT7rAc2Y0INTqB7baPUnGhsEFqsPbVyzWtrCr
5R/6C9lcIL479HwqYRMr8kHDdonHBbSnhK08T33DugnlfhMUdgH6grObB5/W
sKWE79EeZ1xg6Gmmf83XVSz3u7Lqb0ou0NBr0UDw/oi14z/EyGq4QDGhljli
4T0218lqIkTTBTCYFdNp/xXsZEmdZ5ueC5AkNPidUl3GMr6lPPzPxAXs9Lr3
i4cXsaY8LulYnAs41iqbqGXOY1MdOoRjHVwgatIsjenGLJZ63tfohLcL0LV/
uVDybgqrzUl8ZxTgcjxflC+d0pnE3rDlu5xxyQX+ZL1cEB0ex/bmhZ6YCncB
X4P68sfLY9i/069L2GNcIO3jRm6x8wgWw3ZW3iHeBVb65UTvMb3ChuNuPL+T
6gJ4w+fGvbsvsHuTSt9FCl3gaGrA8akyEavAnH7jQqkLLPnwXqbI6scGWXxh
r7vvAiZ8uo3ydH3Yukyo3ao91ovzqttZix7s+utCVLHZBS7pfAz27nuKPcOw
OxXa4QLivP6caV5dWC9T4wtdz1xgMkpH3xPTgX0/8jdTc/iY79tWz1++rVh+
WjvRWxMu0B34N3n6aTMWb9TUOTTrAgoMRI678k3YomQaU9plF/jyzYODLq0B
O/fS/YPZJxcILrl5/+BHHZb9ZHdozroLEOXLXmDTarBW+uynZrdd4HX2M59Y
h2rs2OCQovORC5zODs7CRFZi3SL/cRSTEsDWk/lu7cdyrHMON3sCBQHqSjP1
nPzuYR1qz7FeoiZAQoGE9h5DGdZmwJzZhYYAQRKe4zF372AtF/0YjegIYFN9
tS7UtBhrshtPr8JIgN3sE/M0UoVY7dPdNAzsBOCqzSgNccvFgsbcid+cBDih
HNvH9TgHq2G1S/WFhwD92/+9/nMmG6vsR085xU+AzqvS0tlPMrEKN8+S9wgR
4GL6DU2y6XSsTLE2aa0IAWJ9jIMw3qlYiRaXf3niBDjdRHj9+mwyVuhj7u9A
aQKcssKRXJaPx/L+bvzPQY4Ailkim9+C4rCcLCMHuooEYDEp24uZuIFllfzy
U0GZABGuUQZRVrFYxvNke/xqBGAuHU1+sRqNpXXk26HBEIC+/vf3AafrWOpL
qtv7CAHKd3sP66gjsX/LAzfGtAnwQJY1aORTKPawK2m9S48AuFI0hJTpCvbn
ZOValSEBBl3IxNjcLmG313tWs00IIGzrijs7HYzdIFv8FGVOgESDKd4C74vY
Ne79D75WBLgdQuP+TjoQ+0mB6b2NDQGatAaG3/b5YRfd9JZk8ASIGw2m8Av3
xs5EuC1yuxDgTtqnwPxcT+xk9vV5KjcCkMhe0MXOuWPHagpmdzwIwPAky8YW
ccO+6m+ZXvYmAMcPNVPe5wTs4MLY1CtfAqhSKdnvTTlj+3a+TrQFEIBp7hSd
iDUe2yEsOJZ+iQDDXHGxHRu22FZ1jZGIUAJccTi/jf9tjW2wtHnlFU6Amf3F
N1/kcdga3+Ahy2vH9XypQy2XZomtupE6iEQTwK1i+54RjQW2vOgBUeIGAaqP
jjTZTcywd5v7+9lvEYDfcab36zNjbO6HX8++JxNA/snnxBqMPjbzkKV7IY0A
jU+6JONAF5vKLPtkMJMAyf69NtcDtLGJEoadzTnHeuFTso17tbBxWp7td/MI
cK5nfWT9nCY2xiHmcXIhAX6y+jny5qPYyJDiltASApR9MS83PMJgQ8onGkzL
CRAfd/3vpLcqNrBro179PgEaTo/xjLsrY30mqevEqgnw51KJy0aSEtZjXbiG
uZYAUru4c/0zClgCGVL9t54Ahfy3deX15LF4bvuq9UYCWCA41uZGWaydwuXK
mRYCnFSUjBJnkMbiDDPK+9sIQOnhn/exUgJr5lZT9qiTAFsWUhu+AWewvXPu
xfNPj/U/fPmLqC6GVTDjy6PoJYDu2IVBSXURbMXzmUzZAQI81yskVfMWxrJi
MlMcBgkQXXHr9Fq3IPZWs0H8rZfH90s0QoD3Cj92/wx5bOMIATjraV+Xt/Bg
vUufRi6+Ps7/IEmtJ8+FnWMLDaWaIoD36Vu0l9fYsQapssHyMwSwdvq+w/SG
FdtF9tUPP08AkUzn+YgtZqxUeLlXwlsCmG/FMgYrM2HvbDm6Nr87zo8OlJMy
ZMDSe7Hhlz4c+9/j1QAxiBYb83bM5sQqAcafS6ZrzJ7E/rBMtFD8SoCev8aG
TRHUWLeXmsbOGwQYrVMVHMZRYqfQ37pJW8f+bWsWeEAgx2q3tWq27hyfz/Cz
faKQFNsmFYh595MAyg+zZcJ+/cOIV4ir0Px37O+0qm6vE0eYAq738uf+HPvj
H418E/4QQ5NZJEX4R4CVgrBuha0DTCQVTjyFzBU6DbqMLbt+Yjau0Qm3UbrC
WVWsxn7HLsZpd5D3/QlXKORLFw1f/YEZ84nhoKV1hYTPNx+VItsYWFFjVmFw
hZuPiiz4IzcxTTa7tG7MrvDp+gvB5J51jPBoHXUamyvozbPG8WuvYW6f9yLr
4HQFFrtTfSfJVzGUXQJHH3hcIThFqunf/kdMqNz8AZ2AK6Susm9I83zAfKnK
3lEVdgX/ydFDOb8VjB2f8aa7qCvY/rl2yDq4hHmVQ7mWfsYV+PN5HOT+LmA0
aHo+dEq6QmwbjTVH2ByG/0B+jkHBFcKDDlsHuN5gSD5VjnqqukLBf03jKrHj
mA/jHANPEFfofjAZWcYxjCF2J3cw6bgCXbj/u2m1Qcw5Je0WjL4r3HUWIG8W
JGKqao7qvY1cIf/L6Y1nav2YpPyLFd0WrhCaN3WUsdKNMQ22SfdxdoVIW5Ln
9adaMcxGmHA2P1f44OeyPDVfg7nZ9/MSBLqCcuILxQr9asyeSkOgX7ArlNJa
0VT/vI+ZFRH26LvqCk4SvW6pu/cwJX+pzQLiXGGCOIr/8DMf47vZcN0twRUW
YjrUtodzMapvbetsk4/xLPQgCVM5mDedD05qZbqC7JVHtGe9MjG0V/SI7CXH
8TaZpt0+8Zhr3+LVeltcgbV3Oph15jIGP0cpwvLxGM9MRo18vQWGr5n8vw5N
N5D9JetYUkqNUcEVk5n8doPiiz2Lzt+DNdpyXimWEd3BelODd9mZqO6znk+I
ifGA0td0F6miudRjlv+0Chh7wtZ+bjYDl42afN/RBWpWL3jTdH1vsyxVle1J
Cee1MS9g5qMa7wweVHG2nNpqKPCGa6/WXWMFV5UXSar7L1pfgCkG4hLSfEr5
xx3On+H0PkBx4URxyU2pc/5zgmZasz4wirbhGkfklHgkXlTmZ/vC4MMd8+Rk
DUVZLkrhOic/ePzPsltwXVwhVOB9kQmPPxSLv8HEmvPL27LaX1KZ9oeYGpEJ
NjdGuZKqC5dW7gZAufdGzHvG9zJs5uxB7I6BgKmcvadz6an0bp5j9inxILgT
PrQtLXpFyncEw2awFQQBGVNioRQSksm0yy9PWl8E6v7iyx9FNs5mxX4tMe26
CO0c+h/2KhPPKJARN+c5g2G4j4yQ+UVRXDDCPzDpSjDcY5Ss1jdaEu3tXbnB
uRAMszfsimX6XUQOmUXYvquEgCTr07u83j+EX4bpMGephYCwtYrIY9N14YJl
LwYljRC4rRrCMPD+o7ByzcOTEcdTqOdHSTem1hnhS5qyfyl1QuBU36/M3xnd
whtB6l/4LEMA/0zY2+9bovDyiHmniX8IqN98fprbTEi4XiGkbTsgBFS1LnSx
MXELXyvIackJCgHOR1scAmUswtweM/XzIcfxU+iPMSyVsO1vx3LP8JDjftdn
LSp+Q2j8rHfK9fgQOHlGYGbZql2oNCMxUTAxBFj/6rgrJTYJBf58eGsgKQSU
npwOuW5fI0TbtxF9Mi0Enhsx2Hf03BHStwu5nJsTArvvvo7Nfr8hxPEsJ1g1
NwRctok3rwZeE1o9/ThwMS8EaEzZq/B2V4Titg4uCBWFQMKOzXIF3QUhK2su
L2JxCDDnO3gAnZuQ8BN1d+87IWAAFwn5HI5CO4J4Ak1pCIwy8hksWeGE+uKv
O9WXhcCOv6CmUIyp0P8A6+tv8A==
      "]]}}},
  AspectRatio->NCache[GoldenRatio^(-1), 0.6180339887498948],
  Axes->True,
  AxesOrigin->{20., 0},
  BaseStyle->{FontSize -> 14, FontFamily -> "Helvetica"},
  Frame->True,
  FrameLabel->{
    FormBox[
    "\"n\\n y [# \\!\\(\\*SuperscriptBox[\\(cell\\), \\(-1\\)]\\)]\"", 
     TraditionalForm], 
    FormBox["\"probability density\"", TraditionalForm]},
  FrameTicks->{{None, None}, {True, None}},
  PlotRange->{{0, 100}, {0, 15309.800000000001`}},
  PlotRangeClipping->True,
  PlotRangePadding->{
    Scaled[0.02], 
    Scaled[0.02]}]], "Output",
 CellChangeTimes->{
  3.40777128722043*^9, {3.407771342090725*^9, 3.407771369137792*^9}, 
   3.407771568277925*^9, {3.4077716386381073`*^9, 3.40777164903872*^9}, {
   3.407771698961006*^9, 3.407771709564521*^9}, {3.4077718174400663`*^9, 
   3.407771857662663*^9}, {3.407771961198779*^9, 3.407771970434338*^9}, 
   3.407772199761916*^9, 3.407772304556909*^9, 3.407772437883976*^9, 
   3.407772558869779*^9, 3.4077726145245047`*^9, 3.407772784164939*^9, 
   3.407773658171068*^9, 3.4077740568186083`*^9, 3.40777487537224*^9, 
   3.407774989606509*^9, 3.407775027889372*^9, 3.407775094295677*^9, 
   3.40777514597547*^9, 3.407775532731498*^9, 3.407775889175523*^9, 
   3.4078231453643217`*^9, 3.4080046466536427`*^9, 3.408004916651531*^9, 
   3.4080052500665903`*^9, 3.408016134547377*^9, 3.4080164891787252`*^9, 
   3.4080167241850758`*^9, 3.408016786738494*^9, 3.408017464129138*^9, 
   3.408019130188704*^9, 3.4080192305479813`*^9, 3.408019380896165*^9, 
   3.40801982862107*^9, 3.408091189946102*^9, 3.408099439737769*^9, 
   3.408620015558855*^9, 3.428658054733645*^9, {3.428658135555624*^9, 
   3.42865815559305*^9}, 3.4286581877658453`*^9, 3.428658656716536*^9, 
   3.428658711135532*^9, 3.428658790943658*^9, 3.42865885411586*^9, 
   3.4286596045141582`*^9, 3.4286598688749123`*^9, 3.428661715942507*^9, 
   3.4286674070613623`*^9, {3.4286686557057047`*^9, 3.428668706877839*^9}, 
   3.428668756854937*^9, 3.428668863221919*^9, 3.428668904851289*^9, 
   3.428669469934452*^9, {3.4286695410368156`*^9, 3.428669583235924*^9}, {
   3.4286696719164*^9, 3.4286696863614397`*^9}, 3.429257208890603*^9, 
   3.429257330726864*^9, 3.4292574866225986`*^9, {3.4292580591823807`*^9, 
   3.4292580712799683`*^9}, {3.4292581622811947`*^9, 3.429258178068453*^9}, {
   3.429258309446083*^9, 3.4292583547062397`*^9}, 3.4292623035852413`*^9, 
   3.429262460781053*^9, 3.4292629080684566`*^9, 3.429263105995425*^9, 
   3.429263815567037*^9, 3.429264289018565*^9, {3.434710235285342*^9, 
   3.434710282985325*^9}, 3.434710315118629*^9, 3.438846141041739*^9, 
   3.438846240916938*^9}]
}, Open  ]],

Cell[CellGroupData[{

Cell[BoxData[{
 RowBox[{
  RowBox[{"Nm", "=", 
   RowBox[{"{", 
    RowBox[{
     RowBox[{"{", 
      RowBox[{"1", ",", 
       RowBox[{"-", "1"}], ",", "0", ",", "0"}], "}"}], ",", 
     RowBox[{"{", 
      RowBox[{"0", ",", "0", ",", "1", ",", 
       RowBox[{"-", "1"}]}], "}"}]}], "}"}]}], ";"}], "\[IndentingNewLine]", 
 RowBox[{
  RowBox[{"v", "=", 
   RowBox[{
    RowBox[{"{", 
     RowBox[{"v1", ",", "v2", ",", "v3", ",", "v4"}], "}"}], "/.", 
    "RatesNOFB"}]}], ";"}], "\[IndentingNewLine]", 
 RowBox[{
  RowBox[{"J", "=", 
   RowBox[{"Outer", "[", 
    RowBox[{"D", ",", 
     RowBox[{
      RowBox[{"{", 
       RowBox[{
        RowBox[{"v1", "-", "v2"}], ",", 
        RowBox[{"v3", "-", "v4"}]}], "}"}], "/.", "RatesNOFB"}], ",", 
     RowBox[{"{", 
      RowBox[{"x", ",", "y"}], "}"}]}], "]"}]}], ";"}], "\[IndentingNewLine]", 
 RowBox[{
  RowBox[{"CC", "=", 
   RowBox[{"{", 
    RowBox[{
     RowBox[{"{", 
      RowBox[{"c11", ",", "c12"}], "}"}], ",", 
     RowBox[{"{", 
      RowBox[{"c21", ",", "c22"}], "}"}]}], "}"}]}], 
  ";"}], "\[IndentingNewLine]", 
 RowBox[{"LNAsol", "=", 
  RowBox[{"Solve", "[", 
   RowBox[{
    RowBox[{
     RowBox[{
      RowBox[{"Table", "[", 
       RowBox[{
        RowBox[{
         RowBox[{
          RowBox[{"Flatten", "[", 
           RowBox[{
            RowBox[{"J", ".", "CC"}], "+", 
            RowBox[{"CC", ".", 
             RowBox[{"Transpose", "[", "J", "]"}]}], "+", 
            RowBox[{"Nm", ".", 
             RowBox[{"DiagonalMatrix", "[", "v", "]"}], ".", 
             RowBox[{"Transpose", "[", "Nm", "]"}]}]}], "]"}], "[", 
          RowBox[{"[", "i", "]"}], "]"}], "\[Equal]", "0"}], ",", 
        RowBox[{"{", 
         RowBox[{"i", ",", "1", ",", "4"}], "}"}]}], "]"}], "/.", "Parm"}], "/.", 
     RowBox[{"{", 
      RowBox[{
       RowBox[{"x", "\[Rule]", "50"}], ",", 
       RowBox[{"y", "\[Rule]", "50"}]}], "}"}]}], ",", 
    RowBox[{"{", 
     RowBox[{"c11", ",", "c21", ",", "c12", ",", "c22"}], "}"}]}], 
   "]"}]}]}], "Input",
 CellChangeTimes->{{3.407822192418335*^9, 3.4078222815129347`*^9}, {
   3.4078223222276163`*^9, 3.407822444434898*^9}, {3.40782256572718*^9, 
   3.407822572878962*^9}, {3.407822701316451*^9, 3.407822730137164*^9}, {
   3.407822843844674*^9, 3.407822844730753*^9}, {3.408096951376231*^9, 
   3.408096987562492*^9}, {3.4080970241612062`*^9, 3.4080970358357353`*^9}, {
   3.4292572399408913`*^9, 3.4292572848927*^9}, {3.429257399410988*^9, 
   3.4292574407504883`*^9}, {3.42925765415749*^9, 3.4292576715553007`*^9}, {
   3.429257709307732*^9, 3.429257738761835*^9}, {3.4292581944003983`*^9, 
   3.429258200388404*^9}, 3.429258408619505*^9}],

Cell[BoxData[
 RowBox[{"{", 
  RowBox[{"{", 
   RowBox[{
    RowBox[{"c11", "\[Rule]", "50.`"}], ",", 
    RowBox[{"c21", "\[Rule]", "33.333333333333336`"}], ",", 
    RowBox[{"c12", "\[Rule]", "33.333333333333336`"}], ",", 
    RowBox[{"c22", "\[Rule]", "83.33333333333334`"}]}], "}"}], 
  "}"}]], "Output",
 CellChangeTimes->{
  3.407822848374716*^9, {3.4080969430654078`*^9, 3.408096989980282*^9}, {
   3.408097024594758*^9, 3.408097036385007*^9}, 3.4080979397414703`*^9, 
   3.408098042683979*^9, 3.408098252208333*^9, 3.408098312136259*^9, 
   3.408099918661045*^9, 3.40810011546605*^9, {3.42925722943869*^9, 
   3.4292572854358997`*^9}, 3.429257344550598*^9, {3.429257401535626*^9, 
   3.429257442755555*^9}, 3.429257499019479*^9, {3.429257658141589*^9, 
   3.429257672230426*^9}, {3.429257718663721*^9, 3.429257739181178*^9}, {
   3.42925819028799*^9, 3.4292582008326387`*^9}, 3.429258359897427*^9, 
   3.429258409588891*^9, 3.4292623099185677`*^9, 3.429262531938718*^9, 
   3.429262675616248*^9, 3.4292629115915413`*^9, 3.429263112371876*^9, 
   3.4292638219001427`*^9, 3.4292642984362593`*^9}]
}, Open  ]],

Cell["With negative feedback", "Text",
 CellChangeTimes->{{3.429257172651847*^9, 3.429257175191217*^9}, {
  3.429258501588065*^9, 3.429258501990074*^9}, {3.4292595070105333`*^9, 
  3.429259508276512*^9}},
 FontSize->16,
 FontWeight->"Bold"],

Cell[BoxData[{
 RowBox[{
  RowBox[{"Reactions", "=", 
   RowBox[{"{", "\[IndentingNewLine]", 
    RowBox[{
     RowBox[{"v1", "\[Equal]", 
      RowBox[{
       RowBox[{"-", "$d"}], "+", "x"}]}], ",", "\[IndentingNewLine]", 
     RowBox[{"v2", "\[Equal]", 
      RowBox[{
       RowBox[{"-", "x"}], "+", "$d"}]}], ",", "\[IndentingNewLine]", 
     RowBox[{"v3", "\[Equal]", 
      RowBox[{
       RowBox[{"-", "$d"}], "+", "y"}]}], ",", "\[IndentingNewLine]", 
     RowBox[{"v4", "\[Equal]", 
      RowBox[{
       RowBox[{"-", "y"}], "+", "$d"}]}]}], "\[IndentingNewLine]", "}"}]}], 
  ";"}], "\[IndentingNewLine]", 
 RowBox[{
  RowBox[{"RatesNOFB", "=", 
   RowBox[{"{", 
    RowBox[{
     RowBox[{"v1", "\[Rule]", 
      FractionBox[
       RowBox[{"V1", "*", "S"}], 
       RowBox[{"1", "+", 
        SuperscriptBox[
         RowBox[{"(", 
          FractionBox["y", "73.5"], ")"}], "2"]}]]}], ",", 
     RowBox[{"v2", "\[Rule]", 
      RowBox[{"V2", "*", 
       RowBox[{"x", "/", "73.5"}]}]}], ",", 
     RowBox[{"v3", "\[Rule]", 
      RowBox[{"V3", "*", 
       RowBox[{"x", "/", "73.5"}]}]}], ",", 
     RowBox[{"v4", "\[Rule]", 
      RowBox[{"V4", "*", 
       RowBox[{"y", "/", "73.5"}]}]}]}], "}"}]}], 
  ";"}], "\[IndentingNewLine]", 
 RowBox[{
  RowBox[{
   RowBox[{"Parm", "=", 
    RowBox[{"{", 
     RowBox[{
      RowBox[{"V1", "\[Rule]", "100"}], ",", 
      RowBox[{"V2", "\[Rule]", "100"}], ",", 
      RowBox[{"V3", "\[Rule]", "1000"}], ",", 
      RowBox[{"V4", "\[Rule]", "1000"}], ",", 
      RowBox[{"S", "\[Rule]", "1"}]}], "}"}]}], ";"}], 
  "\[IndentingNewLine]"}], "\[IndentingNewLine]", 
 RowBox[{
  RowBox[{"Init", "=", 
   RowBox[{"{", "\[IndentingNewLine]", 
    RowBox[{
     RowBox[{"x", "\[Rule]", "50"}], ",", "\[IndentingNewLine]", 
     RowBox[{"y", "\[Rule]", "50"}]}], "\[IndentingNewLine]", "}"}]}], 
  ";"}]}], "Input",
 CellChangeTimes->{{3.401078471851301*^9, 3.401078551036542*^9}, 
   3.401078593759923*^9, {3.401078660261077*^9, 3.4010787237175503`*^9}, {
   3.401079125889319*^9, 3.4010791316291313`*^9}, {3.401079952896861*^9, 
   3.401079963806204*^9}, {3.4010803042982388`*^9, 3.4010803068950872`*^9}, {
   3.4013538846798363`*^9, 3.401354031593648*^9}, {3.4013542891788187`*^9, 
   3.4013543608902082`*^9}, {3.401354498594941*^9, 3.4013545027455387`*^9}, {
   3.401354555874012*^9, 3.401354556001625*^9}, {3.4013583407109013`*^9, 
   3.401358354809712*^9}, 3.401359063863639*^9, {3.401359299156241*^9, 
   3.401359306705902*^9}, {3.401359559615171*^9, 3.4013596027326403`*^9}, {
   3.403095468137246*^9, 3.4030955034306917`*^9}, {3.403095546922202*^9, 
   3.403095900554421*^9}, {3.4030959513272457`*^9, 3.403095951564436*^9}, {
   3.407769716519744*^9, 3.407769777414551*^9}, {3.4077708459016533`*^9, 
   3.407770895921007*^9}, {3.4077709720418177`*^9, 3.4077710057620564`*^9}, {
   3.407771680059*^9, 3.4077716810880823`*^9}, {3.407772126156248*^9, 
   3.407772140050912*^9}, {3.40777235437051*^9, 3.40777237230961*^9}, {
   3.407772460578006*^9, 3.407772464447487*^9}, {3.407772503991912*^9, 
   3.40777250445362*^9}, {3.407772583871553*^9, 3.407772585820278*^9}, {
   3.4077728444324408`*^9, 3.407772859895774*^9}, {3.407773658870118*^9, 
   3.407773659854022*^9}, {3.4077749260944967`*^9, 3.4077749742905807`*^9}, {
   3.40777506223044*^9, 3.407775064676117*^9}, {3.4077751051711493`*^9, 
   3.407775107622107*^9}, {3.40777518579503*^9, 3.4077751956823273`*^9}, {
   3.408004606957705*^9, 3.408004609765623*^9}, {3.408016100242833*^9, 
   3.408016101602149*^9}, {3.408016516166122*^9, 3.408016518691432*^9}, {
   3.408016554808379*^9, 3.4080165925963707`*^9}, 3.408016675383697*^9, {
   3.408019087921917*^9, 3.408019096016614*^9}, {3.408099350699697*^9, 
   3.408099353697167*^9}, {3.428657482803998*^9, 3.428657503156926*^9}, {
   3.428657537023114*^9, 3.428657638963099*^9}, {3.428657991802042*^9, 
   3.4286580164867*^9}, 3.4286586242973013`*^9, {3.428659716434478*^9, 
   3.428659839279131*^9}, 3.428661661757944*^9, {3.428667365001498*^9, 
   3.4286673652487803`*^9}, {3.428669258787592*^9, 3.428669275656073*^9}, {
   3.428669306250557*^9, 3.428669311471181*^9}, {3.429257127233986*^9, 
   3.429257164228558*^9}, {3.429258014489628*^9, 3.4292580205501623`*^9}, {
   3.4292580821049423`*^9, 3.429258116317109*^9}, {3.429258509875436*^9, 
   3.429258636426414*^9}, {3.4292640206857967`*^9, 3.429264023195319*^9}, {
   3.429264141898006*^9, 3.429264142793334*^9}}],

Cell[CellGroupData[{

Cell[BoxData[
 RowBox[{"FindRoot", "[", 
  RowBox[{
   RowBox[{
    RowBox[{
     RowBox[{"{", 
      RowBox[{
       RowBox[{
        RowBox[{"v1", "-", "v2"}], "\[Equal]", "0"}], ",", 
       RowBox[{
        RowBox[{"v3", "-", "v4"}], "\[Equal]", "0"}]}], "}"}], "/.", 
     "RatesNOFB"}], "/.", "Parm"}], ",", 
   RowBox[{"{", 
    RowBox[{
     RowBox[{"{", 
      RowBox[{"x", ",", "38"}], "}"}], ",", 
     RowBox[{"{", 
      RowBox[{"y", ",", "19"}], "}"}]}], "}"}], ",", 
   RowBox[{"MaxIterations", "\[Rule]", "Infinity"}]}], "]"}]], "Input",
 CellChangeTimes->{{3.429257952773776*^9, 3.429258027547522*^9}}],

Cell[BoxData[
 RowBox[{"{", 
  RowBox[{
   RowBox[{"x", "\[Rule]", "50.151093581359426`"}], ",", 
   RowBox[{"y", "\[Rule]", "50.151093581359426`"}]}], "}"}]], "Output",
 CellChangeTimes->{{3.429257979578721*^9, 3.42925802818502*^9}, {
   3.42925808852948*^9, 3.4292581173353786`*^9}, {3.429258517512072*^9, 
   3.429258600245216*^9}, 3.42925863974872*^9, 3.429262313295617*^9, 
   3.429262678060545*^9, 3.429262911736223*^9, 3.429263112423974*^9, 
   3.429263821943309*^9, 3.429264025763843*^9, 3.429264128771793*^9, 
   3.4292642984834423`*^9}]
}, Open  ]],

Cell[CellGroupData[{

Cell[BoxData[{
 RowBox[{
  RowBox[{"numbercalc", "=", "300000"}], ";"}], "\[IndentingNewLine]", 
 RowBox[{
  RowBox[{"GillespieNew", "[", 
   RowBox[{"Reactions", ",", 
    RowBox[{"RatesNOFB", "/.", "Parm"}], ",", "Init", ",", "numbercalc"}], 
   "]"}], "//", "Timing"}]}], "Input",
 CellChangeTimes->{{3.401358798163351*^9, 3.40135882089008*^9}, {
  3.401358896186586*^9, 3.401358904490152*^9}, {3.401359649536524*^9, 
  3.401359651905109*^9}, {3.4077709879574337`*^9, 3.40777098870671*^9}, {
  3.407773448334302*^9, 3.407773448900403*^9}, {3.4286578201441917`*^9, 
  3.428657826341073*^9}, {3.429257181816659*^9, 3.429257182953088*^9}, {
  3.42925789977174*^9, 3.429257899827272*^9}, {3.429263028825879*^9, 
  3.429263028945426*^9}, {3.429264122632372*^9, 3.429264122823999*^9}}],

Cell[BoxData[
 RowBox[{"{", 
  RowBox[{"26.104892000000007`", ",", "Null"}], "}"}]], "Output",
 CellChangeTimes->{
  3.401358974612197*^9, 3.401359088850807*^9, 3.401359361904481*^9, 
   3.401359458976083*^9, {3.401359496988854*^9, 3.40135951786018*^9}, {
   3.401359630558833*^9, 3.401359657975617*^9}, 3.401359688421317*^9, {
   3.403095834893127*^9, 3.4030959023670893`*^9}, 3.403095953300797*^9, 
   3.403097846346698*^9, 3.403097909536069*^9, 3.4030979878420277`*^9, 
   3.403098020106431*^9, 3.4030981110678463`*^9, 3.403098192166737*^9, 
   3.404286375019033*^9, {3.40428721182185*^9, 3.4042872267901373`*^9}, 
   3.4052714721695557`*^9, 3.4052716070148907`*^9, 3.405271713006283*^9, 
   3.407054091715563*^9, 3.40776969977059*^9, {3.407769780496423*^9, 
   3.407769793035363*^9}, 3.407769866521583*^9, {3.4077701717751007`*^9, 
   3.407770195282824*^9}, {3.4077705326714354`*^9, 3.407770534476721*^9}, 
   3.407770652967641*^9, {3.4077709549036627`*^9, 3.407771021193049*^9}, 
   3.407771200191621*^9, 3.407771435809746*^9, 3.407771684508963*^9, 
   3.407771891446494*^9, {3.4077721238220797`*^9, 3.4077721704497633`*^9}, {
   3.407772374802663*^9, 3.4077723899182463`*^9}, 3.4077724784132423`*^9, 
   3.407772518621244*^9, 3.4077726002592916`*^9, 3.407772697848146*^9, 
   3.4077729292431726`*^9, 3.407773591189254*^9, 3.407773760798607*^9, 
   3.407774356426128*^9, {3.407774978770255*^9, 3.407775012684606*^9}, 
   3.4077750787650833`*^9, 3.407775122338376*^9, 3.407775466149975*^9, 
   3.4077757170046663`*^9, 3.407823129488777*^9, 3.408004630580303*^9, 
   3.4080047816286783`*^9, 3.408005212708809*^9, {3.408016114861453*^9, 
   3.408016123437174*^9}, 3.408016211156094*^9, {3.4080166738946533`*^9, 
   3.408016684875489*^9}, 3.408016764218133*^9, 3.408016954631119*^9, 
   3.408019118921391*^9, 3.408019197501646*^9, 3.408019330408907*^9, 
   3.408019573947036*^9, 3.40809086340702*^9, 3.408099360374199*^9, 
   3.408099404238524*^9, 3.408535273092166*^9, 3.408535468349433*^9, 
   3.408606871403472*^9, {3.4086147817901506`*^9, 3.40861480106703*^9}, 
   3.4086161515093193`*^9, 3.408619505320456*^9, {3.408619999739896*^9, 
   3.408620002676442*^9}, {3.4286578153350897`*^9, 3.428657827641547*^9}, 
   3.428657898357531*^9, {3.428658005907834*^9, 3.428658026736166*^9}, 
   3.4286581233532667`*^9, 3.428658635217496*^9, 3.428658832000918*^9, 
   3.4286594333601503`*^9, 3.428659741653599*^9, {3.428659778010127*^9, 
   3.4286597884313393`*^9}, {3.428659829459553*^9, 3.428659849947192*^9}, 
   3.428661695689851*^9, 3.428667383949596*^9, 3.428669121729437*^9, 
   3.428669286410077*^9, 3.428669323397088*^9, 3.429257114498464*^9, 
   3.429257145218505*^9, {3.429257175557015*^9, 3.429257192784505*^9}, 
   3.429257471874373*^9, {3.42925790476003*^9, 3.429257913462737*^9}, 
   3.429258038241818*^9, {3.429258098379064*^9, 3.429258126685957*^9}, 
   3.4292586509450417`*^9, 3.429262322530066*^9, 3.4292626916883097`*^9, 
   3.429262920588438*^9, 3.4292631291991*^9, 3.4292638388494453`*^9, 
   3.42926404658559*^9, 3.4292641564005404`*^9, 3.429264324617466*^9}]
}, Open  ]],

Cell[CellGroupData[{

Cell[BoxData[
 RowBox[{
  RowBox[{"ListLinePlot", "[", 
   RowBox[{
    RowBox[{"Table", "[", 
     RowBox[{
      RowBox[{"Join", "[", 
       RowBox[{
        RowBox[{"TimeVector", "[", "i", "]"}], ",", 
        RowBox[{"{", 
         RowBox[{
          RowBox[{"State", "[", "i", "]"}], "\[LeftDoubleBracket]", 
          RowBox[{
           RowBox[{
            RowBox[{"Position", "[", 
             RowBox[{"Vars", ",", "x"}], "]"}], "[", 
            RowBox[{"[", "1", "]"}], "]"}], "[", 
           RowBox[{"[", "1", "]"}], "]"}], "\[RightDoubleBracket]"}], "}"}]}],
        "]"}], ",", 
      RowBox[{"{", 
       RowBox[{"i", ",", "1", ",", "1000"}], "}"}]}], "]"}], ",", 
    RowBox[{"Frame", "\[Rule]", "True"}], ",", 
    RowBox[{"FrameLabel", "\[Rule]", 
     RowBox[{"{", 
      RowBox[{"\"\<\!\(\*
StyleBox[\"t\",
FontSlant->\"Italic\"]\) [min]\>\"", ",", 
       "\"\<\!\(\*SubscriptBox[\(n\), \(X\)]\) \
[\!\(\*SuperscriptBox[\(cell\), \(-1\)]\)]\>\""}], "}"}]}], ",", 
    RowBox[{"FrameStyle", "\[Rule]", 
     RowBox[{"Thickness", "[", "0.005`", "]"}]}], ",", 
    RowBox[{"BaseStyle", "\[Rule]", "20"}], ",", 
    RowBox[{"InterpolationOrder", "\[Rule]", "1"}], ",", 
    RowBox[{"PlotStyle", "\[Rule]", 
     RowBox[{"{", 
      RowBox[{"Blue", ",", 
       RowBox[{"Thickness", "[", "0.01", "]"}]}], "}"}]}], ",", 
    RowBox[{"Joined", "\[Rule]", "True"}], ",", 
    RowBox[{"PlotRange", "\[Rule]", 
     RowBox[{"{", 
      RowBox[{"40", ",", "60"}], "}"}]}]}], "]"}], 
  "\[IndentingNewLine]"}]], "Input",
 CellChangeTimes->{{3.401354813544183*^9, 3.401354876280607*^9}, {
   3.403095911871726*^9, 3.4030959254067287`*^9}, {3.4030959751453857`*^9, 
   3.4030960092726088`*^9}, {3.407769784377241*^9, 3.407769787304275*^9}, {
   3.4077706643801613`*^9, 3.407770664875293*^9}, {3.4077709049124937`*^9, 
   3.407770917131857*^9}, {3.407771659140614*^9, 3.407771665909505*^9}, {
   3.407772258920426*^9, 3.407772259350528*^9}, {3.407772535478669*^9, 
   3.4077725381628637`*^9}, {3.407775549816053*^9, 3.407775555269643*^9}, {
   3.407775795771761*^9, 3.407775808933799*^9}, 3.40777583966506*^9, {
   3.4080166827010403`*^9, 3.408016690237224*^9}, {3.408016743014433*^9, 
   3.4080167439151487`*^9}, {3.4086193496293507`*^9, 3.408619366338046*^9}, {
   3.408619726434264*^9, 3.408619730673604*^9}, {3.428657843326117*^9, 
   3.428657867667548*^9}, {3.428657904298958*^9, 3.428657910999021*^9}, {
   3.4286690840958843`*^9, 3.428669099286652*^9}, {3.428669130407242*^9, 
   3.428669238801413*^9}, {3.428669322821323*^9, 3.428669411013289*^9}, {
   3.429257138802731*^9, 3.429257139058056*^9}, {3.4292579188109007`*^9, 
   3.429257937759014*^9}, {3.429258138383452*^9, 3.429258141772106*^9}}],

Cell[BoxData[
 GraphicsBox[{{}, {}, 
   {RGBColor[0, 0, 1], Thickness[0.01], LineBox[CompressedData["
1:eJxN13k81U+4B3CiyK6sISFkKylLRY6yl0iIFlR2ItlLKJKEUEK2LCGlrNnX
KCSUfU0hSyRKouJ27/31/Zzzj9f7NTPPzPPMnJlD4KyTvuUaCgqKCSoKiv/9
O3LpFMnnm4kyxf99tEiNZ++4Bbw6QZixSP7rpeTT/28/LZInY/Ps/EdrwrxZ
p2+u33qecPlnkbeBqhcIh8t+UWd+4Uy4l+ZDspiFO2ExGUojuQAPwo/i5ved
EfAiHBvAIXTwziXCGdH0dzMlLxPuGe8RPzfmT7jsjIb9xe3XsZ7xvJ2frGHa
T19/i3IHEd4zHnskjeomYdPwlcKkxluEKxLZJ1REQjFfLK+CXW04YaHY3kP5
myMJD5gzzZ2wgp8vuD1oablDeINn1cpY2F3Mt0Y5oiMOnn5+oLJ+Adbe1sp2
zSqK8IOTraH37twjfPh9p/PhzTGEmewv5UQcgC92SIUmnoWfp/+sPE0fSziz
4vhauxo4+8PuLkqbOMIHJWrqV47FE6Z87fuVJQteno8ejmBLIOw3lq/0xRiO
TKDXPc+ciPoVTsiGFcMPY1ITcxOSCDeVjgc03HxAnL+lKAUPqURYnz59rapu
MuEvGion712HP0tHLyY/hG1OCtxbVE8lvDK/wTZEG5blKgjtPwaHX+TcFWgG
f/u1vd4gFbawsozJK4brXpgLJTXCtKlt5w71k8Xf9und2TmYxEPFN0WRRlhP
WnxLGx08oHkugUHqP/tpkhylkj4dJKF9/Clz4owJbHiAt0G6Jg31NLgR8ILx
IeF0p8zVm7bwIV5ZpUuxsNFm3cvHdNMJq3kNhvgawcfW98uvC4TTOw1EL7TC
HTNWGvseZxBu5I7ZTeeeSdi/miHPphz+aCzSGeT9iPD7nCTT/HtwM5uFbcKm
LMJzXp35nq7wqTsF69k64I2UUyOXfsEL2S7fbm17TNTHq6XDbMQG9jZ4NeBg
95iob46zvaJ0MPziis3m6nz0r34lenjlPfzjlt685kfYWeT5WjG6J4SD4q+x
BRrBdHT5giQL2Ls47QBdJ6y7U/XZlh/ZhCUejn/ctOEp4cshqyccDZ4S6zvu
e4VlXTjsuFHghsw4fKizYq6V6RnhLt/jLiUB8H6Lc0qha3MIVz4QW3NHgcxN
PuN/lGCHdV/Uu/bDuqSf15uvwL6TktdZQ2FVkZALj8m881U/ZXsibBwRXvxi
4j9TaJK2DX1lrubMJfxm4x65Ddtg5tf7esYk4QeXbjPo2MLz3tMslt6w28+j
u24GwXla9ozTlXDUpj2T4Q3w9S3i9Byt/9lPg2QVRRP3lSqPcHj48TpHHbiI
emCWLxQO26b9ejYK1s2r8DF4DHt7rT4Z1MsnXE1vnUtpAxcLqXNfsIPzEhMv
ZxeQte+kvi20p4BwfpZO+8QJOMgrL2OnBcy9N5u16hksfubRs6xuuCXq5O11
E7BnyfUp8w2FhF8wqqiG8MMGS5Rm67SeE75TzXIh3gZuP8LrzlYJhwzEjC1+
/c8UGiR7n+h254Aiov1tqJ4odzycEMGm+4qmGPXmUNdc2gGbvF9ZKD1eTOxX
0trjW2MKYNPFow05pXDwc0qdpWHYcSJ9mUakhLBPaaMJnx3MGbXhl5szzGWV
M696Ed5Ka1XEHwk/4VS+IChdSrhqC6lzq0wp6jPG1pmzC+2mRrfW77kK8/pd
tWOKgjs+mtzgeQRrmIaFeZXDY7VRj5eH4X4Ty3MpP+AuTa2vfcJlhM07P0Yn
O8Ekfy2xuED4lO00k9MCXDV0kjZ7Bf6lH8ZWRFlOmDbdUKwtBf50zIYj4Smc
zzkmtasY9rq4+7ZHGawXzi3UOgpH9vjwFI7DWlP0rCKz8BXtW+UUCzBLktfJ
duoK4v5Y7/WsLFQAjqKOLqDSryD63/d+lmmfiva+GjNjl7WVuK9Vv3Jw0VQS
78XXc1JTTvtgqtq7Y6m18HzwSQ29RXjHlb837ArMnq6S47uhirCq4avtfzjh
Ie5oQx9euNPFM9FZEd7ZzhNgUga3fBT8fug1zHrxS1ZeM7yaO2p+vx9eHmam
4PwEGz3f1cAnUk3YgzTHOK8NS39ojX6jB4fXeC9bnYKDwyw9mi7C3zYOak+l
wSPxR2N3ZcJTdufnLWvglid0GgX98GWZLrbTi3DcogavPlMN4fLwms4/G2uI
/QnZpykoJgG/c7JNsjwATzLkdnzUgRtdxEkHT8L1rOz3LjjCzEcmqKKT4FTR
nRbDZbBhhLJ9UwfsO+e0kj8Cs4x+UqofxXr7KRKsXs7Cw9QrVImstYTvdGXO
DG2DA1fTGAcl4HXWFrWFJ+AZrq23HS1gWhH3vaRrZOM/1paXJ8CSrhtiphJh
6fNfB7/mwf4qn4R3voNPZu1VtxmFpXJGPFpn4GNUrhmRS/CI8JrPZ6hfEOYt
XTVLUIEp+09pdOjBqnw3Fs2OwQaZk5xpBjDJvFKyyRAuNRLNFjSHbWdtWs9b
wT7nBtpqo2AvVUHrkSdwzDHqO8blcHRVpQ3tS3jj9rHHPxpg/8B5vyKGOsIM
I7NetGww7Y5zIdW8cMzFpAEPPvjNw2zjVgmY6+W2YzoKcOoD/r0me+HyH3/y
Uo3hW5o0Yy4n6ojz9OTxzuIYU1j6a1l0gRWczdgQKhkK5/nvvT1zDzbytp3x
TILj3q+ukXgA79gjYefRBl+de53l/h5+n22n8PYDnCG4aFowBftQX5u9xFdP
uG+/uBM3P2yrLU5xRxjeauBjnygNq20vMQqXq8f3gdHmko8qHFuk+uu2Jrxd
/FeVsh38oPvh0NPzsPTNZaU8T/jgdZlt73zJ2l0D/Ob84YHfrr38t2CliQyf
PTnwlt8rO3om4cRfoSV3FmA2XuWVROqXhA2/idXcpIOfxKmambG+JPJ10BNj
2yYDK71WUxlWhfdaivr768NPyx59KT4Nr1WMy9wVCe+myawvioeLjIblpsrg
u+83qecPwzS72gtyKV4Rvl8qvWOSBc4Y3rnWmRP+7sF5bmUTzHbZ6cy93TCV
Io+8vCFMEn4wf/if/+bvLlzuMeAMS9yXVvvtDju+kM+ujoSn++UD+BMRr0KM
Sk3jAewsNy0f0AF3FdBHfuiCZxTXbxwcgL9cmQ5k/QDzpF5fd3oWFkzrMw75
CjfnVlY3cTYQ9lJ/s2ByCOamod555ShsdNS1Z78BvPjeWGvZCe6uWyoyiICb
XnkyMafAwla6m6Tz4SdMx3ledsOreuJO4gKNhM0V3zHSqsMOPl2hPMYwS261
LZ8Z3NC1NXprZiPua5r6yvZ8OFBNop2tBr56++Z7wyH4rcukRNEPeNZaJFSZ
ugn3faErW4Mw7J+x1FUnBz93Cj4VaAvvo9urLXK+iVifUPJgQtwFtPve8jo4
4AaLndvzTfEyLH4wPfbIXbjt6JtTmlWwu/t76UstMIdZW9f1btjv91mKxRE4
6wKv6eIKnPqASSZC6DVh0yfO+6tPwRyPXlyMdoR/dv4elA6Df2dwKXSmwnuX
FiTPZsICwaKFFE/gkJ4Xzr2VsEcAT+XpF7DG970mVX1w3u2spboxuLuz4l3q
ApzzhkcobF0zYcHJ7Y/2CcIukkw0NEfgfs62oo16cImZ2/4lA1h0OeU23Vn4
T6F9qNxteA8/Rwv7O5j5RnSF1TzME6ItvEfpDd67UXN6ZeX/TKFNGj+cH+em
Dvs6ZbylOwfz8gxutc6B1Xud034OwQMy/Y+StFv+i69NEg4X4i0zgi1ja5Z6
T8OTByyUCh1g0nkOK3l3OCPlAknWH36++/5UWDIs5/XIg60QvtxwNWdPOezo
+2CTUzO8wriUThr+zxSHSEOlmyZPLMLvuF2sCxhaCTe+puWr14JTKJk9rlrA
AhdGX026wyM8V49w34A/ONHYa4bAQR4CvPZ34Yq6mdz2OLhG8U7zl0T4mk7k
8eoyWErKuO5tK+z8SeutJE0b4R7h02rXmNqIfIvtkmWWOWCNjYxfsrfD9L9d
09cqwPbvY/i6D8AX2dsEU9RguQF9n516sPVplm+vzsEmbx0WjlrBgds1+G9e
hCef8xsbucJ6vdQm/B6wQdBlkpY37JNnn27oC0tPTzz4cA1O+53EwRAETxxI
2VMfB5+dD1KrSoC7SuN/7kyFf8yrtTK/gcuY+B33rn9L2LiZ+9gxOrjF5MHU
wj//Pe+rHCTGlwzw3l6VdCVGuFVfIWN2M2zfaUghIgnbiHruNpaBNQPZGCyV
4OAGz7MFarC8ftavWB04tfPw9wEyv09emF7RhY8KuCeynIDDO8fV2s3hkMiy
05vOw+MGfILPPeA3ste251yCV7JTn1X7w76MylRh1+FDEZSTdRHwHR77dUHx
8Eu5mUvLyf/q+fd+4gh9+OspPPOpUbKm6F9/LdIVFtnVzjI4StxnVnIC1uWM
iN3F8I5wfvpprmLm/+ynSUroI3H/4ITLOX/VCXHBkn4fFwz44TEeJQOFLfBk
ptReegHEP+7BcEJiK0zVHJT5jcw+nVLJNbLwkbrYFAEleH3O3uHHanAEDR0H
rTFcYXFGU8Acbs68GCp5BpZ/Pe0lagnvKjDvunUBPjxWyvWczJuPy1yS94Bt
wkQlVYNh/dKfey6HwcXxZjqRCXBZuV4pexJZvsY/emZSYHbJ9B/hT1Avu8XQ
l4x5sHpF7n39YjhHaDXiXil8x2Oz6Jcy2JhLapX2BWwVfO/nSitsuZGmm2YC
3iP5dmmWpp1w2fLztaN8sPhrj1bJLfA1ZzqZJCH4xse73EHb4SFryi8tZJ6h
TjU0Pwg/NPbl4lKFpxmaZSM0YP2F9kQubfiLt+ymwbNwbbj8aJFlO1E/PvHU
b0FOcFq14rOGi/B9s3ytJVf4Rs7edK2rcLaZ4PXou3AO3Z0FlXv/5tMihTkW
n9eMgRUiz3m2Z8IsmRmGdCXw6wK13HEyaza5aL6rgPkFzSkq6mAHJvvXsn1w
WqL/DZsx+N5DA0l5yg7CjRUdf5Rp4DhTais2VthnVctabQP8zni9j6UYHMgY
OLZ5B8yoH7BtiwwsPrh7VFOlg6hHYdIRWwV9eCpsjkPDEM6Ola1TNYf1M5np
H5F5cEPuKV4X2Gg60kzGA97pw/Sj4gqc01PL1nQVznVkjXYIg5dMdENY78L1
gvcnN+fD5nLPE5pKYSbXzrnvZbD7ut2XKargBevwEuUa2MaqpZGuBWa3Uorq
m4FTZEWX5ebgAxN55y8tw9fyHi8+/A1/+2my8yhVJ+GOKylhIdTwnA+bbtZa
+IyI5MdRGvjAoKBdJS28xiwioYcRXmKIlDvC0kns38mMlYdV/LBDaEdpmTws
t9GOcYHM3m534kUV4f5wuxvNJNjvlRQFkzq8kV77B+kYfLihgWb1FHxvwp6Z
8xzcbHph6YwtPK4QNL/BA06lW19fS+aM9+p5bCEwVVC3nUvYv3z//h7pY48w
iITTylI/cCTCRk4lMZdzYJHTenE6ufD6U/qWhflwk5FA/cEK+Li2PVtBJSy+
o1si/hXZ+iQeyce1wCdqqfiU3sF/Qk9f2bkI31nd4rnyC7Yw/brizdyF8SIi
0ZvY4IaB0fiDPHBMe1+cmRTM9G03XdVO2HV4e27mLnjN+Of1ixpwc/fP8RO6
8ELbYPAFaziL56magyv85FaW0f5gWC0zqaT0XhdRjyrBzWY/q8j6M1s+XKiG
+YyH+b1ewjtsuX7cnYYrGhnstn6H747K9ljRdxPxO52mPZWZu4n286ktXEwb
4JYg795tCjB72uPN61X+jf97v7KmVLKowm3G+wN0TWCPQxxu3a7wsJD3oFIg
LCszfa00Ag5pNFs7HgOLLx6dEn4IMwe6RdPnwmXUB8r962F2vx0fR9vgwlzD
wg2d/9avSYrd+C5HcwRuX1WY5pqFW+/r8r5egEnZimK6bD2ELxbzHIzjg3t1
krk37YYbU1e/ndnfg/vnYItmDAneXGF8Q+wIzLQqaUVjDJ9ts3/SdwreF+tz
csAe8Z/wSLdWO8Ospu5xdC6wKlVJZa0Hxq8vifDO8YFDpZc8mwPgtgKmOuk7
ZO2hhtX1d+EyLxkX+0TYS+5BZFEGWT43zKdGsuFU39f+yTlwtzxfhmM1WT1u
HxuYa4Uv3At4HzEAx4WyhwtOwh6FM4Zz3+DxwoSKh0y9hMdCStLiWeHLveYm
agqwUDlb7+19MPWjZe9kRXhKUVSKbT8cX9V3vkW7lzjvokePjIvpwiW7a7NK
TeEzUcMZtDaw7tUts0IX4cD+gBLBS/C91ZBkah/4IuNQ/6cA2DGnM048BN46
yPU5Ngp2k1j021MKU9OmS3O/gS16tlVsHYW/83XZuMzBfRwz4hw/4Tedg7yB
TH2E3Z0YHgiJwrS5im6r0nDWZOtbJnX4UDmlpPsR2FQrZSbRG649THd27RXY
zyBNdV0QvO6E7iP2eFjimdqh6DTYyp9XK6y8j7ivTg3RBvdWwronPCaGO2Gf
EJJ8xRD8UN2rlPYjHGbrnME6Ad+a9Wr1nYO9eWRDqX/AOyyHNtmuwHvSrU1v
svYT1vkVwSq1FXYwrZcvlIFD7/Zsct0Hx9K9Gf+t20/k19H0ICPTCL4qqiku
cBl+1tr03vQGHKZz3H8sCn46F2275SFccbW9cPkZ7Oy2f5K9Bt77vPdhWCv8
1rJzdHEUrv7lzH//C9zGqOKrsID1nxlXMa9bgtn0g2/Z/YEDKgXe8dEOEP7j
X2O8fv1/9vv7e0HB5ZUnP9z6kK1RWxj+/DGI5vF2eE+geE+3HHz7/OqpJsV/
8Q+Rvg51q4cchLVK99UXqsI/veS1bE7CPW6KSyG2cEXt3LXPF+AXm+kSB1zh
3sjCjZ99YLby+dygmzC7OiuLwx243mhUZkcsLKF1JelDKqy4VaZfbBr+UpkZ
9XgOZglcFPSmGCS8IuXi+pkKntxOP6/ICutIncq254WTVY9v2icAq91N/S0t
CZ/g3BzCqQiHnfqQHXgYlpK88N3PEKaX/k2fZQ+3iHYLirvA4XyNh2JvwkWB
V5WL78NnlEpzRRNgoSLNG2lktnc42RmTPEjs77Vh7/3nav61a5NUGsI9172B
FySYv6sPw8yJfdqhC3D0D5EMxUW48Pjw8I/lf/G1SKMrabF6NEOEPyweX6Kj
hY8/31UcxgpXx1bRbOKEL8v2tXFIDhHvRdJqut5rOXiGVjwmWh6+nmeR034Y
TnjawLlNB659pXKfS/dffE2SfcLxuXEDuJBrQMzqJCxffXJ63gLuCBwrcrSD
vQY/fIpzg43LUp+7+PybT5O0vfloGu01WM3i7Q7WMPjzRF+O723Y9uZOy8xw
uJQn4k/Xczg2jd20rhbzfT8QocVTBx8RuvnLpR4WC1eTcGtE/qWx59Njm2C9
Byd12t6i3hKhy9TN3fD3h8duCw/AnGdfOOoOwyeF77qLfoDvpzyY9/sEs6f5
J3JNwtwx+pPWM7D4alZ3M5lZurTzRn7CLjpZdJSU79E/yeFU6RpYfv/NxKEd
sCdjqo+1Ekz3+Uba2mOwlMv9dYeN4eLer3uSzWH2m4ezza3eE/VpmI4uOuoI
9zt0nFnjAq9PVZAad4ftL/5ongqE77Bvs6IKhin0tyj7hcHNwS+2+N6GrXtu
bZCMg9u9Y46kJ8DG75k6hjJhSrVuJ6oseLk10Er/Max+80stfy08+o52/6NG
2L9Kfu7sB/htCRdt9Dhc8+vJfudpsvljUlYc5mGbQ+LBsVTDhON2/3p6lREu
blrnT8kKe3U7Kp/75//9/ycu/usYL5w1sFk0dTP65xcK1R7cBuvoPP04IgF3
MwdNG0ljfIep4Fk3Mucc1U80lof/zKx9uV0NpmdJ4TbSgjvTHp2wPgxn1zML
UR2BQz+ylNw7jfknfpsEvCGzjOufqr0W6C+3KKncYQ17qT4LibFDfza5mvgR
BzjF8BaNthtsscOPc8oTvhTeuzrk/S/e3/smgT/C3wdurDjgU3wV/nZDTsMn
CpbTe85PkYx4Z4NvRKnmYn25T0bFxYpgq6pdsodLyOr1zjw9uAJWZH12irkK
DrxlWzTQgPi2Srv3XeqFMzaEUVYMwlHxxiX+7zG+uT/iBsco7Ebf96J6Ek4U
fsl5fRb2ljNbZPgGzzLGL02TmZVrh3MO1QfCqWPKy1uZ4VDmE9EtG+HY+V/U
97hgduf9wl9EPhDvmw7nwOxtCTgidAvf43/++54mWWYfOSUFV757mc2uDLuN
ttvnkOAret9MVVTgde2Roru1YNrWvZtSjsKub3NHgvThSfZDHN9N4DVKMgqr
//z3vS8L62X3Ow1XXfsTRm0Of/W9GsxC5ktlPo0CZKap+55bYQmf2RcgyWEL
XzkQbOwRBFuuqcpfGwzbOfXP2sbAc+4/XbvILGR1M/PIfbL4GpeYLcnczBhP
fz8e5vzGMpGRCI+rrPaLJcP8e1++06iDg6UN056ROefYu0j+VzAP5ULZRBPc
e+0S9+w7+Jfe79pNPfACM02N0hgs2HJTZGyGzA6uZ1Pn4GLFFLM/i3DKwgb2
5d+wzMdzfiMsHwlTTp7il+SB7cxCGIw2w+uG93ikb4HXJ1TepBWAA/yLXdV2
fCTOg5b8UPF1NXjrarngVo1//bVJL3yn+ZzI7BnXsvn8EZjfdFDc5DjGz2gz
7ogzhp9KFHzWNIHTVLhP15vBFcdGhJfs4P6NTT/NPGAmWtJnBS/4t+MZpUu+
sN0hM7/8q7B3/iZtW394t8GgZ3QAPHIy815yCOrR+MDa5XYY3MWrav8iFi7Q
tm4rSYQtT94yuZACj+S7jU+kIn7XYpxGTQZ88OrQzvhncHmDldNQBbwu8vzT
9Eo4RH2LEl0tfCjOcXTnC1gil62i4BX8+LV245Y38N3y5mrjdpjBPaB9fgh+
8krmat0nOPKKNL/jFPLhir1qEfYdfnJmv9iGRZi07yKT0poRwo+r5+8l0cHm
ISfOMDP8Z7+/9TrK36S0Ad6fk90/xQVfY+3WK+GBXwp+kjy8BfY0oX5tLgjz
3VrbmSoMbz5jvewpAheo7KAb3wH3PTphe1kGZl4XYLlxF8wyrjdsrAK7HzX3
btKG2c/Kdg+chtdFccZGmMHnpJvDRsz/5X+Y9Is7sL7qLCyUEDPWYQFzWddK
3ToPU1tmmH0hM4dqevrKRTi42Dq5zwNOkvW48MkTlne/panoD3/98ryqiswU
81c/V4XArGu3/laJgF8YHVunEAnTFcQoaUXDvZ+qiyfI3HZj97PPcXCkw0xp
dDwsqHt7/ekUWLTPf+0XMk8pCwiWpsLhrOLSW9Ph2i4b7qTH/+p7mNSTWS5Y
9wROGi/S3/8UDjqkWN2QC6dPD7kJ58MGrwR+ShbA+Q4KV7LIfE31+F32l7A1
U2xIQxPMsyb/rk4P1rfx14WmoV6y/ZnOXhuwCF/2MWAVXYFlIi3EeteOEt7w
y3nf+i3wxmfK9IZCsN7hhxV9wvBPjSvcUtJw852OkyYk+Lj+DuF2TXiY12bg
wTH4A+/Na3sMYKPRK/cfnoB7GNVE+k7B4sqyjkcdYIEVrW5/Mm9rmGNnuQBz
hz81DPEcJep15W2rtfwtuLvP85deKKyjZt6vEIbx2xt5z6TEkOXL2l57LBb9
8/K71EPJHEybL9CQAHdJfaT8kYbxeRxt0xLpcElBx6JiBkwl/7lk4hn827aP
0z4PfiSjnShbAD+2Ttka9xx2pCicGyHzy6HtRoql8OoandubyuHaM0EdK2Te
QBedKVYBpzlo/umohOsYPFTZa8nyeSO0U+QlXP3qzYvjb+CmsV0yu97CZYc1
HWZ74JbFXUlMvXChGXWdej/ME6fuYDEMb47q30wxAr/2qRPSHoW9nQ+4O03A
g7pBddmTcPd6huW9U3BRj6Papi/w24ypAxHz8P8Aj3fJxQ==
     "]]}},
  AspectRatio->NCache[GoldenRatio^(-1), 0.6180339887498948],
  Axes->True,
  AxesOrigin->{0, 40.},
  BaseStyle->20,
  Frame->True,
  FrameLabel->{
    FormBox[
    "\"\\!\\(\\*\\nStyleBox[\\\"t\\\",\\nFontSlant->\\\"Italic\\\"]\\) \
[min]\"", TraditionalForm], 
    FormBox[
    "\"\\!\\(\\*SubscriptBox[\\(n\\), \\(X\\)]\\) \
[\\!\\(\\*SuperscriptBox[\\(cell\\), \\(-1\\)]\\)]\"", TraditionalForm]},
  FrameStyle->Thickness[0.005],
  PlotRange->{{0.0015839322017609451`, 0.654610281654863}, {40, 60}},
  PlotRangeClipping->True,
  PlotRangePadding->{
    Scaled[0.02], Automatic}]], "Output",
 CellChangeTimes->{
  3.401359518934214*^9, {3.401359632308826*^9, 3.401359659230871*^9}, 
   3.401359694443709*^9, {3.4030959188478537`*^9, 3.403096010199561*^9}, 
   3.403097854563011*^9, 3.403097910779319*^9, 3.40309798973356*^9, 
   3.403098025534542*^9, 3.403098112277697*^9, 3.403098192947412*^9, 
   3.4042863759613028`*^9, {3.40428721266295*^9, 3.40428722809953*^9}, 
   3.4052714732200193`*^9, 3.405271607850286*^9, 3.405271713840684*^9, 
   3.4070540927779207`*^9, 3.407769701005699*^9, {3.407769788129085*^9, 
   3.4077697938215714`*^9}, 3.407769867575158*^9, {3.407770173841411*^9, 
   3.4077701974462852`*^9}, 3.407770535383295*^9, {3.407770656669611*^9, 
   3.40777066567106*^9}, {3.407770962520097*^9, 3.407771022191998*^9}, 
   3.407771203378251*^9, 3.407771436586608*^9, {3.4077716602712708`*^9, 
   3.4077716856009617`*^9}, 3.407771895174741*^9, 3.407772180980734*^9, 
   3.407772262707309*^9, {3.407772396722218*^9, 3.4077724218264503`*^9}, 
   3.407772489153141*^9, {3.407772522346181*^9, 3.4077725387588263`*^9}, 
   3.407772601233873*^9, 3.407772728077697*^9, 3.4077735915080547`*^9, 
   3.407773882803618*^9, 3.407774710039453*^9, {3.407774985581986*^9, 
   3.407775013736133*^9}, 3.407775079930168*^9, 3.4077751323447113`*^9, 
   3.407775518277516*^9, {3.407775551364209*^9, 3.407775556605595*^9}, 
   3.407775743632316*^9, {3.407775827252808*^9, 3.407775842449377*^9}, 
   3.4078231314062977`*^9, 3.408004632275196*^9, 3.4080048000736923`*^9, 
   3.408016126438933*^9, 3.408016219235693*^9, 3.408016693257306*^9, 
   3.408016766326646*^9, 3.408017307939575*^9, 3.408019120554443*^9, 
   3.408019199080308*^9, 3.408019334632928*^9, 3.408019612697116*^9, 
   3.408091015871704*^9, 3.40809936139555*^9, 3.408099405641165*^9, {
   3.408535275456509*^9, 3.408535289638736*^9}, 3.4086072079730577`*^9, 
   3.4086197317119493`*^9, 3.408620010838132*^9, {3.42865785245196*^9, 
   3.4286578696329727`*^9}, {3.428657900546297*^9, 3.4286579115428247`*^9}, {
   3.4286580069842443`*^9, 3.428658027724063*^9}, 3.428658124296701*^9, 
   3.428658176640359*^9, 3.4286586361644573`*^9, 3.4286588333513927`*^9, 
   3.428659433468614*^9, 3.428659742653881*^9, 3.428659791569377*^9, {
   3.428659830475893*^9, 3.428659850077105*^9}, 3.428661698665942*^9, 
   3.428667386606083*^9, {3.428669084785631*^9, 3.4286692395346603`*^9}, 
   3.428669287455481*^9, {3.4286693245661583`*^9, 3.428669411557185*^9}, 
   3.428669447356044*^9, 3.4292571189482183`*^9, 3.4292571939272747`*^9, 
   3.429257473399005*^9, {3.429257913599642*^9, 3.429257938530038*^9}, 
   3.4292580383635693`*^9, {3.429258128047743*^9, 3.429258142303439*^9}, 
   3.429258652179615*^9, 3.429262322737225*^9, 3.429262691819806*^9, 
   3.429262920719331*^9, 3.429263129323921*^9, 3.429263839090335*^9, 
   3.42926404879965*^9, 3.4292641586962433`*^9, 3.429264324719779*^9}]
}, Open  ]],

Cell[CellGroupData[{

Cell[BoxData[{
 RowBox[{"var", "[", "x", "]"}], "\[IndentingNewLine]", 
 RowBox[{"mean", "[", "x", "]"}], "\[IndentingNewLine]", 
 RowBox[{"%%", "/", 
  RowBox[{"%", "^", "2"}]}], "\[IndentingNewLine]", 
 RowBox[{"var", "[", "y", "]"}], "\[IndentingNewLine]", 
 RowBox[{"mean", "[", "y", "]"}], "\[IndentingNewLine]", 
 RowBox[{"%%", "/", 
  RowBox[{"%", "^", "2"}]}]}], "Input",
 CellChangeTimes->{{3.407771374714394*^9, 3.40777137980075*^9}, {
  3.407771944136303*^9, 3.407771948087496*^9}, {3.408016702104752*^9, 
  3.408016703391383*^9}, {3.428657879439618*^9, 3.4286578826204*^9}, {
  3.429257298457121*^9, 3.429257317088685*^9}}],

Cell[BoxData["32.40209214948631`"], "Output",
 CellChangeTimes->{
  3.4077713812584*^9, 3.407771440850482*^9, {3.4077714929558077`*^9, 
   3.4077715484335537`*^9}, 3.407771691555089*^9, 3.407771907630629*^9, {
   3.407771942859028*^9, 3.4077719494023037`*^9}, 3.407772187941567*^9, 
   3.407772287942975*^9, 3.4077724266574697`*^9, 3.407772496738914*^9, 
   3.407772546502729*^9, 3.407772603526495*^9, 3.407772733840068*^9, 
   3.407773603869892*^9, 3.407773889079968*^9, 3.4077747202168083`*^9, {
   3.4077749869982147`*^9, 3.407775015830411*^9}, 3.407775082534367*^9, 
   3.4077751342233973`*^9, 3.407775520356879*^9, 3.40777576346143*^9, 
   3.407823133876503*^9, 3.408004634401517*^9, 3.408004812837764*^9, 
   3.4080161278604937`*^9, 3.408016226326515*^9, {3.408016699222267*^9, 
   3.408016704172257*^9}, 3.4080167691343317`*^9, 3.4080173226735086`*^9, 
   3.408019123628544*^9, 3.408019204339716*^9, 3.408019340073908*^9, 
   3.408019639486628*^9, 3.4080910322592154`*^9, 3.4080994094136467`*^9, 
   3.40853527904615*^9, 3.408607501168168*^9, 3.40861974626511*^9, 
   3.408620012558797*^9, {3.4286578757933702`*^9, 3.428657883166214*^9}, 
   3.4286579138658047`*^9, {3.428658008768499*^9, 3.4286580295004787`*^9}, 
   3.4286581259078836`*^9, 3.428658178170866*^9, 3.4286586378277197`*^9, 
   3.428658834883473*^9, 3.428659434331758*^9, 3.4286597454207582`*^9, 
   3.428659793289321*^9, {3.4286598330573072`*^9, 3.428659852468926*^9}, 
   3.428661700507189*^9, 3.4286673888266706`*^9, 3.428669158415915*^9, 
   3.429257196839059*^9, 3.429257319517177*^9, 3.429257476750937*^9, 
   3.429257942288062*^9, 3.429258042060155*^9, {3.429258132480113*^9, 
   3.4292581487177343`*^9}, 3.429258655970215*^9, 3.429262325103693*^9, 
   3.429262694206469*^9, 3.4292629239666967`*^9, 3.4292631336288433`*^9, 
   3.4292638434463177`*^9, 3.429264054067354*^9, 3.429264166149362*^9, 
   3.429264331283337*^9}],

Cell[BoxData["50.896127740691966`"], "Output",
 CellChangeTimes->{
  3.4077713812584*^9, 3.407771440850482*^9, {3.4077714929558077`*^9, 
   3.4077715484335537`*^9}, 3.407771691555089*^9, 3.407771907630629*^9, {
   3.407771942859028*^9, 3.4077719494023037`*^9}, 3.407772187941567*^9, 
   3.407772287942975*^9, 3.4077724266574697`*^9, 3.407772496738914*^9, 
   3.407772546502729*^9, 3.407772603526495*^9, 3.407772733840068*^9, 
   3.407773603869892*^9, 3.407773889079968*^9, 3.4077747202168083`*^9, {
   3.4077749869982147`*^9, 3.407775015830411*^9}, 3.407775082534367*^9, 
   3.4077751342233973`*^9, 3.407775520356879*^9, 3.40777576346143*^9, 
   3.407823133876503*^9, 3.408004634401517*^9, 3.408004812837764*^9, 
   3.4080161278604937`*^9, 3.408016226326515*^9, {3.408016699222267*^9, 
   3.408016704172257*^9}, 3.4080167691343317`*^9, 3.4080173226735086`*^9, 
   3.408019123628544*^9, 3.408019204339716*^9, 3.408019340073908*^9, 
   3.408019639486628*^9, 3.4080910322592154`*^9, 3.4080994094136467`*^9, 
   3.40853527904615*^9, 3.408607501168168*^9, 3.40861974626511*^9, 
   3.408620012558797*^9, {3.4286578757933702`*^9, 3.428657883166214*^9}, 
   3.4286579138658047`*^9, {3.428658008768499*^9, 3.4286580295004787`*^9}, 
   3.4286581259078836`*^9, 3.428658178170866*^9, 3.4286586378277197`*^9, 
   3.428658834883473*^9, 3.428659434331758*^9, 3.4286597454207582`*^9, 
   3.428659793289321*^9, {3.4286598330573072`*^9, 3.428659852468926*^9}, 
   3.428661700507189*^9, 3.4286673888266706`*^9, 3.428669158415915*^9, 
   3.429257196839059*^9, 3.429257319517177*^9, 3.429257476750937*^9, 
   3.429257942288062*^9, 3.429258042060155*^9, {3.429258132480113*^9, 
   3.4292581487177343`*^9}, 3.429258655970215*^9, 3.429262325103693*^9, 
   3.429262694206469*^9, 3.4292629239666967`*^9, 3.4292631336288433`*^9, 
   3.4292638434463177`*^9, 3.429264054067354*^9, 3.429264166149362*^9, 
   3.4292643334754543`*^9}],

Cell[BoxData["0.01250845208397251`"], "Output",
 CellChangeTimes->{
  3.4077713812584*^9, 3.407771440850482*^9, {3.4077714929558077`*^9, 
   3.4077715484335537`*^9}, 3.407771691555089*^9, 3.407771907630629*^9, {
   3.407771942859028*^9, 3.4077719494023037`*^9}, 3.407772187941567*^9, 
   3.407772287942975*^9, 3.4077724266574697`*^9, 3.407772496738914*^9, 
   3.407772546502729*^9, 3.407772603526495*^9, 3.407772733840068*^9, 
   3.407773603869892*^9, 3.407773889079968*^9, 3.4077747202168083`*^9, {
   3.4077749869982147`*^9, 3.407775015830411*^9}, 3.407775082534367*^9, 
   3.4077751342233973`*^9, 3.407775520356879*^9, 3.40777576346143*^9, 
   3.407823133876503*^9, 3.408004634401517*^9, 3.408004812837764*^9, 
   3.4080161278604937`*^9, 3.408016226326515*^9, {3.408016699222267*^9, 
   3.408016704172257*^9}, 3.4080167691343317`*^9, 3.4080173226735086`*^9, 
   3.408019123628544*^9, 3.408019204339716*^9, 3.408019340073908*^9, 
   3.408019639486628*^9, 3.4080910322592154`*^9, 3.4080994094136467`*^9, 
   3.40853527904615*^9, 3.408607501168168*^9, 3.40861974626511*^9, 
   3.408620012558797*^9, {3.4286578757933702`*^9, 3.428657883166214*^9}, 
   3.4286579138658047`*^9, {3.428658008768499*^9, 3.4286580295004787`*^9}, 
   3.4286581259078836`*^9, 3.428658178170866*^9, 3.4286586378277197`*^9, 
   3.428658834883473*^9, 3.428659434331758*^9, 3.4286597454207582`*^9, 
   3.428659793289321*^9, {3.4286598330573072`*^9, 3.428659852468926*^9}, 
   3.428661700507189*^9, 3.4286673888266706`*^9, 3.428669158415915*^9, 
   3.429257196839059*^9, 3.429257319517177*^9, 3.429257476750937*^9, 
   3.429257942288062*^9, 3.429258042060155*^9, {3.429258132480113*^9, 
   3.4292581487177343`*^9}, 3.429258655970215*^9, 3.429262325103693*^9, 
   3.429262694206469*^9, 3.4292629239666967`*^9, 3.4292631336288433`*^9, 
   3.4292638434463177`*^9, 3.429264054067354*^9, 3.429264166149362*^9, 
   3.429264333477908*^9}],

Cell[BoxData["76.20300474457994`"], "Output",
 CellChangeTimes->{
  3.4077713812584*^9, 3.407771440850482*^9, {3.4077714929558077`*^9, 
   3.4077715484335537`*^9}, 3.407771691555089*^9, 3.407771907630629*^9, {
   3.407771942859028*^9, 3.4077719494023037`*^9}, 3.407772187941567*^9, 
   3.407772287942975*^9, 3.4077724266574697`*^9, 3.407772496738914*^9, 
   3.407772546502729*^9, 3.407772603526495*^9, 3.407772733840068*^9, 
   3.407773603869892*^9, 3.407773889079968*^9, 3.4077747202168083`*^9, {
   3.4077749869982147`*^9, 3.407775015830411*^9}, 3.407775082534367*^9, 
   3.4077751342233973`*^9, 3.407775520356879*^9, 3.40777576346143*^9, 
   3.407823133876503*^9, 3.408004634401517*^9, 3.408004812837764*^9, 
   3.4080161278604937`*^9, 3.408016226326515*^9, {3.408016699222267*^9, 
   3.408016704172257*^9}, 3.4080167691343317`*^9, 3.4080173226735086`*^9, 
   3.408019123628544*^9, 3.408019204339716*^9, 3.408019340073908*^9, 
   3.408019639486628*^9, 3.4080910322592154`*^9, 3.4080994094136467`*^9, 
   3.40853527904615*^9, 3.408607501168168*^9, 3.40861974626511*^9, 
   3.408620012558797*^9, {3.4286578757933702`*^9, 3.428657883166214*^9}, 
   3.4286579138658047`*^9, {3.428658008768499*^9, 3.4286580295004787`*^9}, 
   3.4286581259078836`*^9, 3.428658178170866*^9, 3.4286586378277197`*^9, 
   3.428658834883473*^9, 3.428659434331758*^9, 3.4286597454207582`*^9, 
   3.428659793289321*^9, {3.4286598330573072`*^9, 3.428659852468926*^9}, 
   3.428661700507189*^9, 3.4286673888266706`*^9, 3.428669158415915*^9, 
   3.429257196839059*^9, 3.429257319517177*^9, 3.429257476750937*^9, 
   3.429257942288062*^9, 3.429258042060155*^9, {3.429258132480113*^9, 
   3.4292581487177343`*^9}, 3.429258655970215*^9, 3.429262325103693*^9, 
   3.429262694206469*^9, 3.4292629239666967`*^9, 3.4292631336288433`*^9, 
   3.4292638434463177`*^9, 3.429264054067354*^9, 3.429264166149362*^9, 
   3.429264339988102*^9}],

Cell[BoxData["51.16341661957799`"], "Output",
 CellChangeTimes->{
  3.4077713812584*^9, 3.407771440850482*^9, {3.4077714929558077`*^9, 
   3.4077715484335537`*^9}, 3.407771691555089*^9, 3.407771907630629*^9, {
   3.407771942859028*^9, 3.4077719494023037`*^9}, 3.407772187941567*^9, 
   3.407772287942975*^9, 3.4077724266574697`*^9, 3.407772496738914*^9, 
   3.407772546502729*^9, 3.407772603526495*^9, 3.407772733840068*^9, 
   3.407773603869892*^9, 3.407773889079968*^9, 3.4077747202168083`*^9, {
   3.4077749869982147`*^9, 3.407775015830411*^9}, 3.407775082534367*^9, 
   3.4077751342233973`*^9, 3.407775520356879*^9, 3.40777576346143*^9, 
   3.407823133876503*^9, 3.408004634401517*^9, 3.408004812837764*^9, 
   3.4080161278604937`*^9, 3.408016226326515*^9, {3.408016699222267*^9, 
   3.408016704172257*^9}, 3.4080167691343317`*^9, 3.4080173226735086`*^9, 
   3.408019123628544*^9, 3.408019204339716*^9, 3.408019340073908*^9, 
   3.408019639486628*^9, 3.4080910322592154`*^9, 3.4080994094136467`*^9, 
   3.40853527904615*^9, 3.408607501168168*^9, 3.40861974626511*^9, 
   3.408620012558797*^9, {3.4286578757933702`*^9, 3.428657883166214*^9}, 
   3.4286579138658047`*^9, {3.428658008768499*^9, 3.4286580295004787`*^9}, 
   3.4286581259078836`*^9, 3.428658178170866*^9, 3.4286586378277197`*^9, 
   3.428658834883473*^9, 3.428659434331758*^9, 3.4286597454207582`*^9, 
   3.428659793289321*^9, {3.4286598330573072`*^9, 3.428659852468926*^9}, 
   3.428661700507189*^9, 3.4286673888266706`*^9, 3.428669158415915*^9, 
   3.429257196839059*^9, 3.429257319517177*^9, 3.429257476750937*^9, 
   3.429257942288062*^9, 3.429258042060155*^9, {3.429258132480113*^9, 
   3.4292581487177343`*^9}, 3.429258655970215*^9, 3.429262325103693*^9, 
   3.429262694206469*^9, 3.4292629239666967`*^9, 3.4292631336288433`*^9, 
   3.4292638434463177`*^9, 3.429264054067354*^9, 3.429264166149362*^9, 
   3.429264342170051*^9}],

Cell[BoxData["0.029110724861738036`"], "Output",
 CellChangeTimes->{
  3.4077713812584*^9, 3.407771440850482*^9, {3.4077714929558077`*^9, 
   3.4077715484335537`*^9}, 3.407771691555089*^9, 3.407771907630629*^9, {
   3.407771942859028*^9, 3.4077719494023037`*^9}, 3.407772187941567*^9, 
   3.407772287942975*^9, 3.4077724266574697`*^9, 3.407772496738914*^9, 
   3.407772546502729*^9, 3.407772603526495*^9, 3.407772733840068*^9, 
   3.407773603869892*^9, 3.407773889079968*^9, 3.4077747202168083`*^9, {
   3.4077749869982147`*^9, 3.407775015830411*^9}, 3.407775082534367*^9, 
   3.4077751342233973`*^9, 3.407775520356879*^9, 3.40777576346143*^9, 
   3.407823133876503*^9, 3.408004634401517*^9, 3.408004812837764*^9, 
   3.4080161278604937`*^9, 3.408016226326515*^9, {3.408016699222267*^9, 
   3.408016704172257*^9}, 3.4080167691343317`*^9, 3.4080173226735086`*^9, 
   3.408019123628544*^9, 3.408019204339716*^9, 3.408019340073908*^9, 
   3.408019639486628*^9, 3.4080910322592154`*^9, 3.4080994094136467`*^9, 
   3.40853527904615*^9, 3.408607501168168*^9, 3.40861974626511*^9, 
   3.408620012558797*^9, {3.4286578757933702`*^9, 3.428657883166214*^9}, 
   3.4286579138658047`*^9, {3.428658008768499*^9, 3.4286580295004787`*^9}, 
   3.4286581259078836`*^9, 3.428658178170866*^9, 3.4286586378277197`*^9, 
   3.428658834883473*^9, 3.428659434331758*^9, 3.4286597454207582`*^9, 
   3.428659793289321*^9, {3.4286598330573072`*^9, 3.428659852468926*^9}, 
   3.428661700507189*^9, 3.4286673888266706`*^9, 3.428669158415915*^9, 
   3.429257196839059*^9, 3.429257319517177*^9, 3.429257476750937*^9, 
   3.429257942288062*^9, 3.429258042060155*^9, {3.429258132480113*^9, 
   3.4292581487177343`*^9}, 3.429258655970215*^9, 3.429262325103693*^9, 
   3.429262694206469*^9, 3.4292629239666967`*^9, 3.4292631336288433`*^9, 
   3.4292638434463177`*^9, 3.429264054067354*^9, 3.429264166149362*^9, 
   3.4292643421721983`*^9}]
}, Open  ]],

Cell[CellGroupData[{

Cell[BoxData[{
 RowBox[{"PlxNFB", "=", 
  RowBox[{"plots", "[", 
   RowBox[{"x", ",", "0", ",", "100", ",", "Green", ",", "Yellow"}], 
   "]"}]}], "\[IndentingNewLine]", 
 RowBox[{"PlyNFB", "=", 
  RowBox[{"plots", "[", 
   RowBox[{"y", ",", "0", ",", "100", ",", "Green", ",", "Yellow"}], 
   "]"}]}]}], "Input",
 CellChangeTimes->{{3.4077712827896137`*^9, 3.407771286604117*^9}, {
  3.4077718564672537`*^9, 3.4077718565567093`*^9}, {3.407771965155734*^9, 
  3.407771966270546*^9}, {3.4080167167275*^9, 3.4080167217748938`*^9}, {
  3.4286580466596203`*^9, 3.4286580508139267`*^9}, {3.428668668575468*^9, 
  3.428668702333438*^9}, {3.428668749619362*^9, 3.42866875279452*^9}, {
  3.428669666871028*^9, 3.428669682518468*^9}, {3.429258050594508*^9, 
  3.429258067489997*^9}, {3.429258155961234*^9, 3.429258174224546*^9}, {
  3.4292582968241873`*^9, 3.429258350341061*^9}, {3.429262318326707*^9, 
  3.42926233373392*^9}, {3.429262690166554*^9, 3.429262716414694*^9}}],

Cell[BoxData[
 GraphicsBox[{{{}, {}, 
    {RGBColor[0, 1, 0], Thickness[0.01], LineBox[CompressedData["
1:eJx10r9LAnEcxvEPtdwS9A80tPUPuETSN0vtl6XRHFIk4mK7yxcaoq0GBymI
GoMCcY34gg45FGUNLm1N4R/gmHHPbc9zcDy8jjf3veHmD+t7x1NmVprc/xtf
yy7eCOu4fR4rbIvYFeEiemF3hOcZ7rJHLzw8Q7/KHV2gFx430a9xL92iF154
QJ/lvu6gFz54Rp/jvumiF555QZ/n/nlDz+0aH+jXqcMV7IWnB+g3qK2X9MKt
L/Sb1C79iZ7b/ybfu0UdWsl53H7uHf02d+oVvfBJH32B2vo99Nz+NKDfobbB
E3rhb/xPtsudaaMXfrxHX+Qe3cXrhMeXeJ9wdB5vEJ5t4LwSd7mK84SthvOE
QwUrbPvuD2qquKY=
      "]]}}, {{}, {}, 
    {RGBColor[1, 1, 0], Thickness[0.01], LineBox[CompressedData["
1:eJxNl3c4l/8X/1XITsgue2bvdd/3sUf2eHvbkpVVKCOSFRnJThnZmYWsUMhI
2XtVRlIhIUqIn991/a7f93P/87oe1znn9Xydc9/X6z6Hw+GasdNJAgKCslME
BP93dQgXvtTGNYOyBpgqTYzJI28GrY+c9hqwh/EFF2dWEcRF/kOD+N5bzGox
of+CiTLiR0Qkl7E/jPVNzIomUKkh8ussqQx7k9jIIJHtcxlN5GBCYiN99yPm
729HzvNBB5mb4+aN21/ALqYcetLSGCBgKjb2fm8J823iLsL+GCH5PYrhZHtf
sa6QFjebLlOEENEU0/m7grHnj0ltnsAjTtXGn2J2f2BOf5OK615ZIZ9pRLuX
gjawZOfpt5tE9ghdv1R25P4mpjiSXK8Z5oCoRyvc4A76hYnRpYnG2jghfspw
qXNvG6sg+45olroixfvqnI63fmPOuvSmkjc9kMm6S39P7f3BskvaMpXcriMk
142GCgL/Yg9t2kti130QOUHzp6p/97DIfJWjC2M3katL1iGfAw4wdrpXZp4C
gcjjHAeziN1/GDnX629ER8FIL95ViCvgCBPHLcRsvghFQkgbwhaCCIBgb2Nt
XikCSV+W96xWPAHTAeXXO3ijkGcdLfiw/RMgmVTdN3UnBunOxdSMmk+C7OkX
r6/h7yNzt9+IcgSdgtjMQbeMhURk11KdZVOBEMSpekZfuqUg1HI9xO17hODa
pPVz0CQd4T93aSuxiQhY9eM+9Jc9QmCr/6P9LWLYiyX4XngnG8EPGr4TUzgN
mnNp1BpbuYh3xWgtwd5pYK3V+sjvX4DExuByh16SgF+e+biVZTGS7zwdlxtI
CsUm3296lZYiTarW/tflyaCrsihpxrcSGWGfc4C/ZPA+5ipP4ZcqZOXfZX3q
l+RwLyW66MflF8ip2SX5+QAKaLwyIK+uUI+wNrrwVMlRwm1K7rr2oJeIVNoK
deguJQQgie/1pF8huj6eBwaNVNDgNU2z3dyGOBpsfGULOAMdn0XO+F3sQND0
l9//sFDD/uENOontLuQ9YdDcXBA1eEtRFL3gfIfgfJXG385SQ39pxh3lrj5k
ceHf++eKZ2Ex8/4Ahd8Q4mXY2vYw8ywEibQmzYyNIPuvQ+vv7J+FVBOXstiY
ceSesEqFixUN3Ep1M6bMnULosk7lGzTTgAKJbP4vng9ILlnXQ1kWWnhid+ap
ybl5RCgw6j5bEC20TfyZHLNbRBq/akacnqUFK7Kju54HS4gajjTwpwIdrATZ
PXD6/RUZ6nzvNfmYDqwOBqhjLVcRa8l4x9Y9OrBcqey3l/2JfMvTs3xqeQ5m
/mRdqB7YRG5QnzF80HQOohXHYrINthGCO0Pq/sz0oPdEnZVc4A9y/0eSot0t
elg/95Z113kPYbY2EdecoYfvi6u1e/SHSPF7Oj5RBQYo+LJAoMh9ApWQn2Bl
eMwA/fyZW25Rp9DXTx/SHP1lACNPF9nvisQoxvBTevcyIxD8eik/mU6KtkVp
WGy+YwRC58GBg+uUqMrv7OAVcSbYvVu6eXWdGu1w2nny+RETsJSXFTb706Jq
47odH04ww/OnKWKh9vRot1rh8vhVZiAjutMaUM+Eatbukw4OM8ODE4e25jHn
0R4uE+EeeRaYfa31PmyHHdVOKTNsz2MBuWvOjNv+XOj7kydvNJGywrLOhb4i
c170ko/FwxferCA/FLQxnSeA9i1UNVVMs0JtkDJ/hZMwqmdE8qlI+TzQkx3e
5p8RQwfa7E48KT0Pje2yFs8NJVFDsQbujLMXoO8j79cHHDLo8BMqraTAC8A1
vSAbYCGPGp9xdo9duACJASIEY8QIOhbyKiFCmw0W33KJEmYDarZOVxNczQa3
itgaZ0+qoqsi9StNFOxQ/dTfJqpVHa1YvhzcAOzAprjXSjqnhXrkUFLV3mAH
b2c1TopruqgQ7uWTqhJ2YGZ42nIXM0R/UDqJV35gh48sN97rJRqjz7qoO0qp
OUCPeY5jQtIM9brdYlqsxgGi3NTyHtJ4VFTadTk/gAMILT9XzeVZoRtrtAFP
KjigubgsuzbaDq0qbCXNmueAXAVgfLZ/GfW2ds/MoOMEcXpp9aYwR1SCjkE4
TYsTKoMv6d2zd0G3et+8TgrmBF3b9TDCQje0JsLLMKGKE84GtCWVW3ihvorM
i7FLnKDsI/zRVssblfrV5RvNyAXkzuZCSpW+6HaZN1GkLhfY1obrX3TyQ+sc
zj8MDeWCrAvGbMJBgagf8zv+27VcIEdtn/xsPxiVGbnRFPiNC9iEW9StboWi
f2LYdf1YueFxa0cpRXM42qjc99HHkBuMMHfBaa27aMBf/2vXIrkhOtfea0T4
HipfzXXCo5EbHlJ6WBnfjEP3XAeTXde44V7mm24uoQdoE3sQtxM7DyRGvSXC
VyWhQVO89ZdNeQA/eYLy0dlUVClxRNP2Hg9ErCwO/XmTjh5ohkxbtvBAh49T
VMvAI7TlSMDdfIMHHjcfxQRANnq7YfzAhJsXqubtJB8m56LotbAEQzwvEO2i
l1q78tFDXmF2vXheWBd59GZNuQh9/WmqWruNF5oGzBqtqEvQO+mRqhrbvKAf
aOnirliOgr7YuAo/H2z08e63DTxDCYg/OGPWfCBxSUO2wb0abXsVvauYyAcd
hLLbVDUv0LCbkrFynXxgoORPnqdSj6oIz7FI7/JBrVwJeTHvS/Tkl9hKcSF+
YDHZ7/B1bUE7smQwEXt+EPlYbT1I2oZGmi4OCabyQ8JJ4doHzG9QNYoEB74e
fuhqXvj0yrMTJeqU3+Y64IdsNsecW+RvUepbEunPhARg4aoqxt/zDmUVuygn
byMAyQfzz05M9KH8y1wzHfcFgBnnfJ2BbQiVymIN1n8tAD2xopYeRCMoGJ+7
ML0uAA1Llez5XGOoLglV2xU2QTAIEw7cvTOB4l8TO6wbCMKU0OG0Ncc06njj
6FRgqCAckRh2BJ/5gF4X3C06VS0I+86fPk8bz6HB8xuaCQuCMC6xx3X91gJ6
L/37d0aai1BeM+1wdOczmqq7GFegchEGWjl+zrd+QXNPzgqL+F4EXs7LJQHw
Da1oHB1sLLgIF+NrDKdIVtFGrz5v1bGLYCtX4zXMvo52cnfRDhAKwd305luR
PRvo0MyrOry0EKCsX72iqrfQD4n15p+dhEDwxNbPuqFt9JvG87+e6ULwe8m1
7evFP+j2wdPM3W4h2NahwcW/+4sSvMhFIv4IgaYcxLVWHaAUVx/NUfILg/6V
g3GL70coI1tyWAZeGCTR0tQTr09gXOOxXFwxwsAexjTG9fIUJhIX0VX5Uhjm
bvsImq8SYQrKwS5yK8LwMnlhx9WSBNP4c4O0g1kEFvvJqV5TkGPGlZ7lepdE
oP6jYPllUirM9oqz3lSQCLTvrs+QVVBjbkx2Px0qRKDhPI9hTSgN5jdonvTj
gwj8/vD3pmU0HRZ+11AygFIUGnpslUW76LEERe3xk6golMpdIV7AmLDHm8r+
971EQa5CRK76HwtW/FSBifGJKDDfv48LJWLDqm0km/MHRaEpcCTJS5QD+0Sa
/oyeQAxOndF7QkbKhS05Jh9ZMYqBnrZoHhcdD7bSmmCYJyYG/v8k1JvN+LAN
5ri8ZS0x4Pvyzd5wVAD7fTN66+JlMSBS1a9ZSRbCDoYiVL0DxWDMruMZX6Yo
dlIoNLU+SQx061oVCwPFMZLo4C/7pWIg+hiJyjWSxKgWA2SU34gBFuvssWQh
jdEhN6OjZsQgt7zXUuahLMac4T3VuyUGQ9q3lYepFDD2X54CZ8nFgedGsNK1
biWMV9/tFo5LHHJeXBc068QwoVLn3kxFcXCvq8x/Hq2MSRBeYV0wEQcmf/Wr
0eaqmJydnSevhzgMn7YM7TNTx9Amq9fukeJw871n1H6UJqZ2Dn+mOksc5pb0
lvZ/amM6103tf9eKw61HFw0E0nUxw17DasV+cTDjJ2WyvWOA4Xj1ToZ9OdYL
OBI9whth1mHaJt3/xCF1hoIhnNkEc/igXkhOLwF51j76xCRmmKusyo6hiATY
P7tP8oLHHPNKRjXSNSRA6AE2cibAArvxQ+HhrK0EcFPXrVAQWmO3tGS/sftL
gI9PvQ7FoC0WWiAp7/xAAp66RtXe/GmP2Y62lYg/lYBS21MpsqkOmNIpfcZ/
ryUgjdz60M3eEWOWnI3umZCA5jOE7E/MnbFdB9c/KesSwC9wYb36tis2kbzj
bEcsCfqSUmUTE25Y7ZvwCcELkjBdk7aQ5eKJJW+d0fgtLQkv/l49CGK+jnlz
Zte160mC4KJCMVe+N2ZoLMhz30kS7JbHAp7r+WIi4Q2p+NuS4DOlkKTFfhOj
qFEj5E6ThA25YTHr8/7YysKw788KSXhyokk8TysQ6zlr97mpUxJ0PsYsnS8O
woqV14yjPkjCQd0rWxGFEMwhj1jiPIUU5M6Wh5VQhGMwnJL3jUsKSM6EzkU0
RGAXTnCcrVWUgunKw36ze3exA7FnoXdMpEAQ2fxqGR6Nzdgrbui4SwGrxjA3
bWkM1pjYY0cfIQUN3MQkmgTxWHqb2eDCYynQt/0iShmfgJmwX38W8F4KGDhe
tJQJJGMShv/Oqy1KwVlENPlyXwpGHRp7/8yeFHxiM+QzTUnD1p8z/Js5Kw1X
/hhLh4c9xPrmCj2KBaSBYInzE9/jR1jZGYkP3srS4MQ5yfdmPhO7h7VeQiyk
IXUq8S2tRQ6m9mRacOyeNFj2nnle/ScP4xx0fvwkVxr09E/elY8rwAiOfpG6
N0pDOenvrloowj6JhAXKDElD2rc3jB+Zn2IttlTfT3yThnTy71J5rKXY44RM
fP+RNLT+y63g1y7HAl7z92QwyEDcGN2fyYJKTPqC6lNRTRkIoApVVA+sxuj0
h+j3bWVAKudMrvmfGmzrtk1Ut58MzIUXxBem1mJDlSs7SQkyoFZPWffIpB57
9tHfyaZYBk4++uUzItOIxVMSjfO/loG6CfWvzMpNmBuSrLY9LgPRPZi+780W
jDe7giuOSBbiqJmuNdS2YYT98im487LwAV4dsDC+wRYPuk9ySstC1buS5JqH
HVibkKnPD11ZwB8KOj2W7sJyrBcWGh1loUkqgYlpuxsLjvcyigyWBf+Oed3s
8R7MsmW/zSBVFjzcA5TbP7zHGFjpc5c7ZEFSamhRyWUQ+32p4EzNrCxYv/gz
abs7hI0Fid25/UsWaoKT77LgRrCa8lfrWuRygMo0vCoaGMUSZ3Vs6bjkoEWG
xWf9yjjmRT7VP6cgB5GveYCEcRLTVXRCyo3lwMpYLU7gxxRGknmHVSVcDvSH
RvxZCT9i3Jd8Js9myUFDuHhsWMgchu07Ji/UycFzasEjQfoFzLLcXK96UA7i
exXuddxbxPysdEjCvstBdLp4PTfTEpZEjnQYnpIHPUK57wnvvmAVzaIh7Ofl
gbb9PoF71lfsM8u57VZDeajZsnzw+8Uqdth7+vkDN3kYTX5ra3n4A2MO3rtq
FykPF77+szJQ3MCkhX5wi+bIwxAFWTB14iZm+GFu7rBBHpayrt9UOtrCPOJH
Hg8My0P4GxLx17HbWLRSl1nOqjy0Lo2G5En9xl5nlfUibArwydW6wGPtLzaj
mx1FKa8ABU8LabiO9rGdgwfKH40V4FpZae8H+UOMujL8oMJDAfhjjOjrDAhA
yOZmQ3CUAqTI9pI7PToBmpSuPrrHzW5Cp5JR+v5JcHhlKczapAClLk+29/wJ
4dF5KGj+oQArz4/uV3efhtp+Cdu404owexWz/JNFCkO3eZisOBRB4slOhFUa
OawKM44JKipC35k3/QI1lED8iezBnqkiZBQn7w/vnAHOhH/a770U4ZqB5uIN
8bOAoBuEj+8pgkt7jidDCA3cyBm/Jd+iCAbr5opRducgUb9HmnRCESqnBlZv
/6GH8sOmjamfihBK9vzWl3JG6H5WWV5CqgQMD4oeJIYww6JtrnMAlxJEx6wt
eR7POf+oUji0ECVw5sjJvxd1ARhb735gMFcCh4jlz4T27GDA5m7cEKsEkr8y
S9rGOMFt0IYyulAJbjZlicqIckPUHcMe3GslSHk/KjqeywN5oqoRvFNKsJC2
Y0RykQ9a5qTR35tKMLBmdag3yA9TD/j/dpEjkFHfrS7/QBB+YSy1aTwIiKRT
jfh4HPdBuQSC0hYIrLgbZG+piIGG4a8lQl8EXNur+bYcxOEywfKTsXgEDK0u
MtunSUBw1ZRlYfGxffzJFf1ZSciw7z13ow2BKEqZrx+kpaGW+vWQ6gwCGlk3
zioc3wODbVVxtNvH8cpR3gXCckDMkX7iBR8Ktg0p3vNRisA5fK8lXBkFMU7j
W6FWCCBhQf7GVig4qhVPd+ticGPB/sdmAgr+0i6OI13K8CDJpKS9BAWHjrPL
eusqUKascSXpDQp5P1+8CuZXg4W8i9Niv1EIInZl6B7XON5fLUuTCoPVaL5H
puJa4Ehga2fLi0FPWTnNmyfasGyb+CUOhwEh4pTxtVEX+BJKS/K9MND8EOif
4KQPrq/euL+MwuCUQLBqIJ0hrLDsbC7XYzClZDXCdmAEFy9R1f0bwIBFLIhP
+pQJeNziC6D7igGRUfXBCoMp+K8JHeWSA1iesuJu9MABY+RL+woGgJPz7k4X
nplDI4vGmwauY3tHiGHHER7+6tjdHVAEyK/J/FM+YQWPF1eXpzUBOIlc4rxt
bEDhVoDWF5Nju6lwZ+AfWwgqTSI/cAdoML5aZCh1GViVL3ieDgCItvhJ/Ird
AVqmygZoIgEGmQ5NIhmvwL/TnUkCWQDJ9iz/iIScIOeJ4S+pEoAK+TsXmrWc
AZX9aAq1AGReWRNtPi5wx/k3g3kfwIdzfmpzG1eB/TA80GEKoLgqfIhGwx3a
0s7Mei4B3Gi2b+4r84ATXfw5kQcAPN02/rJF1yDfuu7oAYkynA3y9KHJuQ4q
28qXM+mUYYla/OiejzdEcllx1wgpQ2p3pOR7WV/gbv5695WcMlyUmX6mJnAD
uoxvfO1RU4brtz0qL/DcBOLw+2Vz1spgGJ7ndBXxh2ImZopVV2XIpFIfybQM
AM3qYs/fN5SBikOYvzoiEO7Nt4pR3lcGTe6tFPb9ICDDtuoVXikD4WGf2tWu
UCibCGHUeKcM6zfPKjvHhMElL/JbRuPKYL0RJ0tpFg7x2dyI6w9lsOItj9cm
jAQh6eoc37/KkLFlXWbxLRL6+xCCO0QqQLGjK0U6fheoDnAdaedVoFLwZZzG
u2h4lvKZO09ABdhvNKXhhu+BwcXrURXSKpCu1utL9jkGEi1jtDv0VMCJgh9x
544HmpfNgxu3VaDw3ylW3ZREGKbexx3GqkA2M/VgqGESJLoqfCLPUAH7/ejV
ErpkoGJ8ucZbowJ5RA9HY2tSoP/arq9UqwqIda7O5ManQvxb2X3lvmN9ycIS
B680IPevJ7VZVoEqyce8BdoP4f3ATqLbLxWwO2WUEqKaAbG80owBBKqghG9l
a1V/BCQTL3hTmFVhaG02nM8xEwilq1Xf6avCbc0Iry7iXOiI33g/YaUK0bvk
L948zYXwJVHjJVdVoMiz5SnSy4MTqc/sj8JVwd6xmtizJB8Ot8pvSzeoAlkI
ybJ0VhG80lklVO1UBelBb7F452IIzheMNxxWBdIhiXJ7maewZ1T62H1VFT6X
Oop0LpfAn6rihjw2Ndgd+aBEFF8B9STL6HMhNTBIix5diKgEP3ue7hZ5NYB0
9TeFYc9g+0zh2KSJGhCe+Ps5RLMKNrzyNinvqQErybx/b0ANPO+eD2BJU4MV
+mK1QooX4HWBnUAgXw1w1Wd07xS8gB/9OVRqLWoQ5+i8KD1TCytCWRdvbaiB
rGpCiK57A5RGztZE/1MD1Zyc+s/0jeD6gVkhjUwd5s4Tn7PqaoTluEdaVdzq
4Cxw3qpHsAk+r6Q7LePVgfT1xfO36F/Bh5KkJ8bt6rB1NYrUu6YdTrszyXAN
qIPV15qfusxvQEI4r+/XjDqkbrudpI14AzHVVX9Tt9Xh7ccMdVHzDpBpGjSZ
5NMA0ZO3HmiTdEFiLyWJdYIGNE8+/JQd1gPN99NyhDI1wMVMfaVtsweWDc5L
/3uqASXtxNcWL78DZEzIIaddA5xL6yemlN/DyodLLfPbGuDjwmcYd9gLausx
152sNEE5+LPsOctBuFZ19rSMqybkkLPUSLcPwmOfR9nENzXhrRtJSwLtEGz+
Lnn/NEETuKQtBAP9hyDn6C33Srsm9BDVMijLDMO7doPmpgFNIDFdXpm4Mgzb
EZNGcbOawFrOYh6WOAyXSL6GCO1oQtoTd8X15WHYpSae9uLXAtWHtih/9Ahw
jd6/hklrgQ2XMrtDxQjop50jplbRAg+2TdOrQyNQxMQjWW2lBff3U3pb6UZh
aLbiXZirFug1B1QdSY3CQbaUvfFNLXiLG5BcNxkFY061+78StMCNfku2+f4o
3F7q5erM1IJlh9Xb8SWjUFJs0pRaogXmh/Wbm+2jMOY6a+hUpwWfD4TrvkyP
wpHgla/Sb7Qg0HxSwWFjFAR/rNwmHtQC0i0KLQeiMcA996GbnNWCC9on/8wz
jkGY917Z029a0FtZ3njc2UOFZLhywM6xHvFdnJbiGLhJn7f2OKEN6/yN0dLa
Y8Av2+hnT6kNaQQ/E7vMxmBZziTJlEkbyNzVP+3Yj0Ghwnq5Fo82PH3OytXp
NgYOSjHdSuLaYHvui6WI7xiwo9wLYoj28b0/+E7i1hh8wlr3ubW1AQ248m/w
zhhkKVvSM5lpg4PwqX7CyDGwVN0Ro7ysDXS9upZDUWPAqJ546YSnNsRYXj0r
cW8MJjQuOu8EaMO8OFYqcMypWt2h3yO1QZ0jjqvh2N9Y53Lmx0Rt6J6e65uJ
GANq3YO64SxtOLwfp5R2rDeg93Coq0QbvKevmH4NHIP7BhKrL2u1oeD4pzXi
Mwa6Rv1Ez9q0wXK+1M/8OB8yE1f2/D5t6BEUrg84zrfH9JRi+pQ22PGsE8sd
1yMKl2MWu6QN7EpzjQ+1xkANL389ZEMbCExErjxWGIOTlmOxPgfaEEnk8Fnl
4hiE2JC1WdLpwKdFc+lkkjFQsiua0WfXAXmtfEbYGYU9e9hREdIBQdOgrbz5
UfBz9BO8qKYD+UHKwckvRkHK+aw6m6EOvP4yoCyYOQpbLhV2tNY6MOZygfde
2Ch4uS+m7vvqgMjQK8JynVEQ8rz9/OcdHVAmpv52S3gUVrwY33+O04H6b3GN
vGdGwdlH/6i3QAdCaLYkBQdHwDaw6WrWqA74MY5eS1EZAdYgs8jEOR1Yd1Ti
2GYdgZngjZzIVR3wikv0dfo9DLhQ3jGPU5eA88mgwsPiYTCITkYRyUvwKWAk
iezfEFDFCFuIY5fAQnEy+s3QEPTF9vjyXLoE3x6lWPcUDIFWwmEJ5ZVLUFrL
/f6j5hBAmhvtp+RLgN3mt+GlGQSxApVvIVuX4H5tf2HOj16gdErkv3l0Caxu
0PFU3e6FFd5Pru4Ux30TVxSdEWUvFJQFfjfn1QXT5cu+iRffA31N1YqYpS5U
6Lx34HDugf22Cz8W23XBz0AF7/y5E6bCPYSnB3SPv+N3bxlvdkKtWpPn4Kwu
KDDMS/ic7gSvHrP15h1dYK5smjIS6YD5wfifqQJ68HnMaVksqh26P+1taiTp
Qcue5XOvoRYoyNWSQHL0IDT7vvs72hYIdUj3kSzXA7yhyXSrRTPIL4v/YuvS
AyeiSy+qfryEih+u27u7erBPnxXXIdMAMc/rpX4S6cONn13fuRLrwdmb8OYX
Gn3Y0+m4dXWtDth2nuwMC+mDp+mDtYbKWkg+mPhdZq8P17z2J16Z1MC119yy
eZ76MJDW11XaWQ26oT7+D2/pw4nw1sD7ctVAREi1G5GqD1pXXujJClRBALn6
X+sefSiQc2/ItKoA0/5keZNxfTBv4rvp4VEO4g/mA7UX9SFuSaFoN7wMVmiC
96QP9OEAf+ovbXsJ2DC/2KcSMwAXBvbTk3eKoI+Fro1fyQCqvR+PjbwrBKXz
NyNVtAxg37/OwJWxEFjZZSn97A2gmLDcnKcjH2Z4mi98TDSAb2Y2bJJ6uaDD
x/r5d5YB/Ht5bjz9xhN4yX/7KXWpAcR7Vzzdw+VAxkVMTK3dAKhvRkoMSWYB
TrxDuXzTANJ8yurfa2dAlwQ3cdc/A2CluNxXdfkhMD9WcfpJaAhLuc8py0LT
ITazQID0rCH8qgF7ldFUUGEdI6dnMISgVw6RD4lTYS+LcJ3zvCGM7U9TeUAK
XM1xqlESMIRS/N9TBG+TgJ0tPVVb1BDCZ/ro/GiTYOpJtx9O2hDOvidfmXJK
BK08PsXrysfxZOMJJbIJwFf4vaPAwhDqic+GBybFwCdu5uIqO0Pof23I5xR2
D9KLdO69cjKE+Fiz9D+3ooH4abnupPexvZvWnij2Lrzm+yCy5G8IzpdDZP7l
RIJfCcXZzduG0G2jNpfaEgFfSj3HyWIN4euSEtFT6nDIEsxpYEg0BJeT8jVF
GmFgWj7wiDvdEFQY6bN1I0Ohs0LUFs03hDP3Zej1L4ZAwfPNZe8mQzi9WzZc
QRcIlmKc70LaDIHwrEHs83V/oKk2Lo/rNgTL8tTUuDE/CK95ca1oxBCoHJPG
0Tc3QEFyyahmyhAOkiptTN75wtYLOqnWT4aQ4vdwunnGBy7X3dydWjEE5Otd
O1YWb2CUKZ75smEIHeS/Vq5oX4eh+omWrd+G4H1Xr1/pxDWARtkwilNGMKYf
kqJ51gN25VyvMJEaAUP70cGTajeoepmhznvGCMyvVzpfuXwV2Jr/kgKLEZwb
8p2bW3MGCu8BXxEOI3hJvQec/U6wx1vwkZXPCAqIiokYmxxhIlm3+q+EEQw3
DLNINDpApxYHyzc5I6hHlHuv9lyGmsOdyAnUCKKMxYOCPttDgtsT/AsdIxjx
fae7c90WgtlvvMkzNIKgT3wCop+twW1CSygRZwTW27gHMy5WoK6ydeThYASh
tMzS8UV4kNjtvmrlagQfuN5a8NiYA/uzzFFtLyNIp7ocb8aNgwMm9ae8t4wg
gtzf8vMnE1gZZDp7LtQIqkxrg04NG8PU3fVbp6KMwN1R9xo2ZAQvNh/qzycZ
wUdjYbeMrwaQ+9SjceChEYxK2tw+J6IPCTbKnK+yjSAl2zQqNFYX3N6t7Dwq
NYK1knM7qmHagL/TanfvuREEByu6djFpgYZ06ju/OiNYVZy/EtV5PK/mIdkm
7UZQbZyyFqinBtTmNKdV3hrBTTHZEmZBVTik+HpdrN8IZvVkeibOqcB0QKIa
5bQR2ASOKYwez5XdIk7P9j8ZAQlhcuptCxRql+QZV5aM4Od3z9uyWUqQaPh5
tXvDCNRPSX1Ld5GHEOJGs7rfRlDuqrDw74cseLTEtxYcz7WRpAs17+7JgBa/
TEooiTFYNxbnpP2RBJlPZP+8qIzhXTiJTO07CeBOnXO2oTOG0vAXY74V4nB0
dE9Bgd0YeLLEjEiURWGtzqaQn9cYimb7NKPthWHGXYKKQcgYdH5W7JzIvAj1
k7MLv2SNYak0zN/Fih8K71ddWkSMwcu52OvlJ15IVr1bN6RqDFbqXixj/jwQ
+teCrVXbGFob/k4l8nCD53ORmEoDY0gKjyadXOYES6dTvzLNjKH9omJEZhMH
aLFMWcdaGcP193En5p+wA3d0mJiLizFQ7hrdspQ5DzQI7rGZpzF4/PM3WrFl
AYJfgoRqvsaQevTw540CJlgvOfKUCDQGCZFNzWsnGeGD7dgk+x1jUDWk5XG4
RQ/v6UqVz9w1BubgJq3vpOeg8f3t8n+xxpBuU5dS85wWUmT47sykG4OGd9AS
o/xZSNQd39fOPmY7ttHpk9SQ4BAR8LLAGGL6BYlD3lBCXID4Dn+ZMZwVavM5
KiKHewlz3hlVxvBq/dWZvkpSuFt4f/10gzEM+L14ljl5GsKbFN39Xx3vt260
q8lBDMHLDx1x743BMk38uyLFKQg8UF/oGjKGuzPWRUOlJ8CPZttGetIYDKCZ
ZtqOAHz582cKPxoDY2+LY4jFIXYdNTSnWzIGsoIfM2QXDjBP08PRiBVj2PtA
FB5Ltoe5uVUY/towhqcUEr+sWHcxp3QSnZF/xiCz3mmhULyNOVTUdysTmoB2
XUfwO6ZfmP0bR9VqMhNQO/8uvKx0E7OZomljP2sC/CV6stsmG5jleptSIoMJ
3Bh95tYovI6ZE157eXTeBBo708FtYRUzZT4vc43bBL7gz3+bbv2O6WsEiuqL
m8BSt8Gu/eYX7JI1X8UrWRPgCHXs58GWMC2fcX5h1ARyMhZr/1UsYur3Ioqy
1Exg1rbDvFRuAVPJEeekuGQCTtMmvhfa5jCsdi4nyMgETh55TfiofMSU3t9n
WTU3AfZzQS+Lt2cw2d/f6d47msBtvz+9yOwEJkWRkSTvbgKMdIcPA0jHMQlO
DapSbxN4wvr8n4LVKCYqtx3LGGACrkraZhv9w5iQfv7peyEmYHOiUEXcbggT
cDSM/BNpAlcO7HLDmAYw3luHBC5xJvC438+NtrQXYy+23FPPMIFuQgUKE9xb
7HwLiX9djgn0nVefIPfswphH6n9xF5kAqS+fs1pZB8bwzfF6arkJuL/SH2Ag
f4PRHdL8OFVjAmMXsrbG49uws3TtV30bTUD/zBkCAsvXGJXgteXF1ybwsURW
LnakGSPF9c6195rA26jNXXurBozYI9BafMQEVLhWuo6u1GGE4XzTuVMmoEVb
VuSV9gI7kTFuRj13nH/K6f6wtWrssDJi5M4XE5AxFQnRdq7C9jvEDX6umoBU
vcBzFoJn2O70XK/tlgmUUF4eTvMqx7aIlLqQIxPInJsYYl4pxn6yrChXEpmC
2irJu4/rhdiaeMZrVgpT8MQ8yX+fL8C+a2ooxtOYgiQvwc1D3zxs2Wa7YZ/R
FAolJf6WzD7BPvvmS7mzmYKLg2Ij79lsbD7GsHqGxxTaRFFWtojH2Kcnh8I6
QqYg/JxPukgoA5utqyh7KWEK+Nt4KxHSdCzf3fF7k5wp1GaknymVSsVcOVj5
W1BTcFxnDuq4m4yJTo46v1IzhW4ShdrUv4nY7/i4otc6ptBJKkgxwfwAa1FR
XWo1NAUWTnGGxNvxWMTuHmc7zhRGO/KZmuhjMWpHt9wOB1NIFhp5mzV7F5tg
4pzrdD3maY3olqMILHtw+ny3lykEFt49pLoUjjneTbJ+e8MUDiNyvPyaQjFB
Re3MnlumQFGqTM2dHoJtbBDMvAs1Be/Slk2f7SCsobiRsTfKFLKdexI3YwMx
NRr+9P7kY/+cDYYW/ZsYWc/c2ECGKdxMk9smuOGLDd9+SDuUYwobL+0yLdu9
sQxJA+PhQlP4HLdhGCF5HbP9Tpw0UmYKSSfZfdYTPDHuJ68HR6tMAes26/i0
7YatmvpRjdebgmtAgl5TiitWQyaiN9FiCi+bcyd7nZ2xgLYvcZNvTGEVRLRe
X3XEUL/s91M9ppC2r6CTluGAEQmZkc4MmB73o/JBxT/tsb4FCq3ZMVMIduGQ
4J20xZIfdkZ9mDnO51KAfiSNNYbXC+76OG8KKd6+RPVxFhjbKSnCuWVTaHl+
uikUMceWG1dV5teOzxf3XJiBywyr8CoIW9gyhQR/om/UciaYD7dV2+KuKVy1
61Z1CDDC5Gdojj4fmgL78EfBsjYDjCDxPfKF0Aw2CubbTk3rYt3q4cHLZGbg
F3CNI0VSB4vfl2/+Sm0GF5O/2zx5r4mZVG/+/UZvBrfHnClXMtQxZpdSuRVW
M0iR33IveqSKzbNe9l/lNIN3UYaIe48yVjzCWL/GbwahkyuOUhyAed4b2v4h
YgaD6IpOPiCYFHpP8qeUGUxdrv7TEamA7f3CfDYUzOCpRjptPokc1lb6p2oT
zOAh7UOyjG5pLNru+c8tDTPIcTmtcfulJKZ/zkVkW9cMyJYilh5/EMfoei94
7hibwcf5MdX8i2LYTOhE+W+8GexYBT7SUhfG8mQSVv7YmoE3eeVnmmBBzHVN
XeCvoxkYjd15SrfDh4nk/3PZczMD3/YH+0ZlPNi2eV3x/nUzYNjPsTVL58Ka
KT2/HPiZwT+Vfj3uWg4svIOb+zDYDHbfHqZcPWTDtAI/OByFm8HlTxa+b5dZ
MSrR1DyCGDP4E+F6cYqJGRtfujR/4oEZTDJq5L9KZMCyHp9iO5VmBhi/2IyM
+jnMwbDZhjDTDBoziXHJ4rSYALFvFlGeGZTLCeblGZ7FNpoFZ4mfmsFm/sNu
K8UzWL33IhNJ5fF+dfTjM/wU2G2+x3jSF2bQ274oun2ZFDNGLpbFvTSDc49c
OWMriDF+k5Z9yjYzoCfLvuqPEWKHrnp6id1moDxL/cCW9iQ2FvIph6bfDCJZ
/5BncxBgZanXNlJHzYB2pzzRp+cADS0jUGGYMQO8DmViYflfFNeWlPJo3gzk
PtW+4vj8GxWa4PzC8tUM5Au4kqSct9GTay9kcn6YQadVJwmJ8BY6dUL9Hvu2
GWTvCFUmiW2gzxgmpvP3jutjXma2P7aGRgi7XOQ5gQO7uzfz5cu+o3jV3eCn
p3FwSjgkrWRiGRWxiBkQoMKBYPxRz3mjJZTwGjN7BR0O0hMZw+3OLqIzkeXe
Iiw4+PQUV0JBPY9WPVbqqOLAQVxJJRfV/Q9oVFU/nSQ/DopJDidbbaZR625b
5zoRHCRvd7LER0+gEh9+NshK42Cgk4RijWAMJdkKJW1SxIF88Tsf8/Zh9NNp
GislFRwUlgXVm4UPorXnCypea+Gg4muMJ/uvXjRGUuoQDHBA9Ibt6WhPD2qr
3WXQYYaDtbX8yZDdLlTKDpenbo2D3lolScuADpTs5tettw44qNz5RVCCtaPz
sQFqOldxwEP48bTE/ddofS5pet81HLg9wlu5UDSj8fWPv+r7HZ//1ovioI0G
1KHvovxwMA4mnX7qGYnUoXKLLbEmETi4aK7o96+5BqXa1fswHoODM8s8zU8T
q9AlyjlhfCIONFj6XGa0KtEmruvH/RkOzMl1v8XPl6KJ8ieGrbNxoKox7D8/
W4w6GyRzzhXg4EIwPVelaCGq5MR143IZDvhKFc8QjuShNEG1XZ+rcNBgGTnN
cuMJ+jVRncG5AQcler+mplsz0ZbiCddvr3BgxvS3TjUwA01ucWly6zx+n+ud
7N9S0lDXkV3yH++P/Rk2RhsIU1D0W4zNtWEciIlZ08+1J6J0h8zPNydxoPPM
t1jj7n10hbaC4MYnHGAshw33DmPQNgHE+PcSDhZ7Vr+0L0Sh6dhAQcAqDqib
W+63cEaiHmZ2O3ubOGjz3eEorA9DVdw3NG7v4iA83kOxhe8OyhgWlnF0iAMC
6beXB64EoT/SaVbCiMzBaXvayZUmAH1TUaBISGEOxcxfVoV4b6IZb6TuR9GY
Q0wkO6KR4oN6TXV9ImEyh6M1NmsFg+uo2jpOLI7NHCwfCY5H53mgzITfwih5
zeGbxbNGW7ar6AZT4OgDIXMgHn9xMoDUGe0WJeOhkTSHVQXrvwQmV9As9Uy/
VHlzqKjxTCncsEd9rIR66OFYn5d9tbXKBtXyfsX0SMMcHqcbpzWctEQvROu7
s+gd+7vfmUt5i0N/Zc21ZJuYg3Gdx/b9TRP08Ctd+glLc9h7SrbqescIJZPU
ueZkbw5pnrGe1dX6KH3IHa13zuZQ/vcmx7vvOijnu1oOYU9zuDDTeBZ7qImK
0K3sJfqaw2eyc620FWqogh3b2HagOVT/MMtZZVFBNcpMK/Gh5nDK/U7qqwYM
Nd6JiWqJMgcB3kqDrE5F1BZa7djvm0N2j3j3LT051C1uWy4yxRwahdpvOqhK
o34TAjTfHpnDLtG2CtcjCTScw271Uq45/F5JiLmgKoYmeKR2Pi8+1lso8hHz
EkIfN7zLpq00h1wDkkLmKX60+OSRn/+L4/q+Sde6UMuD1uhJGc6+NIcVt3NZ
6tuc6OuMqwJYmzm8ed30UyueHX3/OedkQffxHLy2kdmwyIpOiIzNEvebwy0F
MXICKSZ0MZC0zm3UHP5ecZxv3j+HrneiCQPT5mDRaV2vcpEW3Ttzw0Vi3hzi
KVgY6uqoUWKrUkhfNodYmd4HcWyU6NniT0x7a+YgO111mtaOFGXdpP1l88sc
5hk4BjIYiVF+Je2+9r/m8LrpVOeU0ilUKjqkiIcADz8M5LDrrwlQGHkREkOM
B17R6y6aXP8Q3fPfzX9Q4GFRezkbh/+L4F0viBvR4uGGn4Q7OdlvxPGFCVkd
Ex5CtR+b5/L/Qq4f3vvMyI6HD9BDqlm8gQRrv24J5sUDemAmOP5jDbmX+itt
XggPEWX3r2+xfUdS5/ivqUniAWfIZXJ16AuSK2irVSKPh5QGRXPqn4tIxc0U
DgrAw/VcBu+3nvNIY1vP3jUNPJwTYC7yCv2AdJIfjo7q4mHuBRUi3jCFDOIk
K2VNjvV1r10g9BxHZvJcozIt8FCic8knMGkEWV7Ltjuyw0O+Eq2NIv0QsiU7
KnfFGQ97r4p9kj72IofhJDRvPfBQ+KZG5QZ7D0I2gKwK+h7XY5AijnWxE6Fn
8u1MCMTDE/Ya879n3yCcjiXZW3fwkINWK8uptiIizz/64aLw4BOUP7NM0owo
7NEYNsXj4XSMLrDaNSAa6loCF1Lw8HXftL1PohYxTrx9MvwRHsq2lS2dfasR
29ma2S9P8PDWvY3uiPsZ4sb7rVa7+JhPPu1lP12G+HmfT6iswIPZ6W30qn8x
Et5i7HL2BR6yyfenVxwKkPun78HNl3iwlmtOlXqZi2QYv2KabsXDm+KNU0eT
WUhh9taWUjcetLiOOvs/ZiBV3/j6cvvw8MUhY8LYKw1pkbQpIhzFg/fyOaEv
fslIT0hyiOs0HmIVhubLBx4gY+/emvfN4eGa2OC2wpU4ZJ7un5jYMh78kio2
eVKikTU7CbLUNTwwOlRvWWpHIu063kUxW3jItVQPk8gLQ9Klq+DOLh7+XOVZ
4swPQTzYf87eOMRDInv9R8/MW4gyuYi/G6EFXDjyvJzJ7I/Q//agsSezgDMB
Wf63qW4ga/PllWbUFtDvb2JC6+qNtPeuaF2it4AMMiV8tJQXkl4vsASsx5yg
aoVJuiEeea53ZDgtwM7BYcmy0RlRjn/KLMRvAQ5ukQo+NVcQev/lOg4RC+DO
Gr1vTnMZWbvMY8QgZQGUmZakOWk2SLuu4xqFggXQabUEP8m1QNJlC6JPggXs
tbM5PhLHIR6ci5y76hagpty+RCJrgihTcrz+cckCykKldivzDBH6XTuLz0YW
UEr1XDWiRxdZW8zZnjK3gABunmm3ZS2kvf/jgwEbC5jSUab7fU8dSW9kvdh5
xQLSTmlxFueoIB4FVt0vr1pA3dLvH6qMgCgnPL78/JoFjMhX7woMKyL0gdMH
hTct4J7IRJkkiRyydoUx43HQcb58BfGl7VJIu765ZGKYBSw9VV8QXRNH0uXT
B+5GWwD+e/C686YI4sE9fjXovgV8ZeNyUqwVRJTP0BF5p1jAY5ahcm4yPoR+
zzjX+ZEF5CnFZbvPcSFrS0mK1k8sYPBr1/wOJwfSPjg0YVRkAVEhepUf4s4j
6U1nfDTLj/Njb3i56ceEuBfpUyLVFvCo88z83MY5BBLvl0g0WMDM6o8Js2Ua
hD6oT5X/lQUMPzr18KEGNbLqRD53vsMCur6q/dQjpkDaDHVu0b6zgEO/Jy4/
L5Ag6Yox50gHLeAh8dZry3ZCxJ23p+pwzAJ4vW+QdM6cQODsad3tGQs4S0rD
Olx3qER/oP71+7wF0Pup+1x32VNaXY4Mn1u2AJ46yfd0Nb+V2oY7zo+vWcDE
3cvIy9BfSuktJ1++37KA7+d6yKTaN5Tcnyqbtu1awD49X0PJ2zUlSA79WXd4
rFdEzMtc/02J/nZrbDmhJfA9XFw2k/mitOpyyJNHZgni4wEyAlKLSm3GSHs6
tSW0CYjK6irNKaUjwdbx9JZwN50kN+r9jJI7f/OfMFZLiBAzoKP5O6EEtHvJ
/pyWIO08+SWpelSJ/lBOxJPfEq6wF2e0zg8prX7zf+cgYgkSd5gO/q32KbWN
1jvipSyhuz6x/UR3j1L6650jPQVLKNIVyluS6VKCVF8ZeQ1L+OTKIlBN36q0
enXTg9vYEshtzG212+uV2kzFSJjxlsARgctquflCKR27VnDG9ljfDi8rWVCl
BOd+TO9dPY43zcPn6pUocdsT3fO+bgmtbHPPkoMLlUjLz8t887OE5+illUTV
PKUR0E8ej7AEMwVqFeI7GUpOHs91qrKP7SE/kTNJ95RiO7ybnYYtIbG9V8kL
56o05v07a0jOCgxkkCSRYF4l14Eju+LT1sD9aptUljtHcSXwluubGBuoOHNe
VgaNUQABPT4uITsQ8uemL45QlqdISf/qc8UehpW7T567uSBbFNsUTMF1Gcwd
e1/6vw2R4Y8k8+zZugwdK4X2UaQLUlN+CTkttQ5wdE4rmYBbVVKH+lHngs8V
+M3vcvksLlW8uHxQXUDZETbuNd1qry0UFQUFktITTqB67W787kizcP7EEM+l
ESdIO/9Nmb46/uIk7brshSfOQP8kMO10rbaAvA4WJ2DrAid6b+YNL9Ly3Q1v
kTcXdoWe85IXTn5P4j584Snwat0VTqySblLvsHHKxxdRmlZchdiLpmdWdXLZ
bJ1J9ShvucHZaNH02Zh+1ir5vP5DeXeYPfGSilzpLPMalVMpDZkHlLH1yiwU
H9CbfTyeIPo84O9Hu4ilhyfoQo1nJ2djPWEyZoy7336fOu3dXbUgCy8oEv4z
yMD7kHJS3nHLmPkaRJTOaE0PGpOdqvDa1129BjLRXp+1M8qIAxbvHChaX4dh
fPq2yMLOySj3xcwfzdeBwCF6aewkAUHMzoxrFZc3EPy/hzPYE/cg8n/MilN9
HfX5f0wu/tzkgY7P/+ckkjrS2rL/McWC4Y/vNL7/n1tv+Tj8/g/70KVOnqT9
H09qTraz/Ifzn9mk6/2HZYPdsOr/sANDZFIA3f/4XHUR8d3/cI/O26Ck/7Bw
CJlz2X94dylR4cN/OKEm+zN27n+srNuK1/0Pb3+Z78f/hy2YuBu9/8PcoWXx
Bf/hCaa+E1X/4ZgXP/xa/sPry2KXx//DeaHGEwv/YVPmG5fW/8PEtWlte//h
l3oN0qfp/8f/Bw1iLBw=
      "]]}}},
  AspectRatio->NCache[GoldenRatio^(-1), 0.6180339887498948],
  Axes->True,
  AxesOrigin->{40., 0},
  BaseStyle->{FontSize -> 14, FontWeight -> "Bold", FontFamily -> "Helvetica"},
  Frame->True,
  FrameLabel->{
    FormBox["\"x\"", TraditionalForm], 
    FormBox["\"frequency\"", TraditionalForm]},
  FrameStyle->Thickness[0.005],
  FrameTicks->{{None, None}, {True, None}},
  PlotRange->{{0, 100}, {0, 23201.2}},
  PlotRangeClipping->True,
  PlotRangePadding->{
    Scaled[0.02], 
    Scaled[0.02]}]], "Output",
 CellChangeTimes->{
  3.40777128722043*^9, {3.407771342090725*^9, 3.407771369137792*^9}, 
   3.407771568277925*^9, {3.4077716386381073`*^9, 3.40777164903872*^9}, {
   3.407771698961006*^9, 3.407771709564521*^9}, {3.4077718174400663`*^9, 
   3.407771857662663*^9}, {3.407771961198779*^9, 3.407771970434338*^9}, 
   3.407772199761916*^9, 3.407772304556909*^9, 3.407772437883976*^9, 
   3.407772558869779*^9, 3.4077726145245047`*^9, 3.407772784164939*^9, 
   3.407773658171068*^9, 3.4077740568186083`*^9, 3.40777487537224*^9, 
   3.407774989606509*^9, 3.407775027889372*^9, 3.407775094295677*^9, 
   3.40777514597547*^9, 3.407775532731498*^9, 3.407775889175523*^9, 
   3.4078231453643217`*^9, 3.4080046466536427`*^9, 3.408004916651531*^9, 
   3.4080052500665903`*^9, 3.408016134547377*^9, 3.4080164891787252`*^9, 
   3.4080167241850758`*^9, 3.408016786738494*^9, 3.408017464129138*^9, 
   3.408019130188704*^9, 3.4080192305479813`*^9, 3.408019380896165*^9, 
   3.40801982862107*^9, 3.408091189946102*^9, 3.408099439737769*^9, 
   3.408620015558855*^9, 3.428658054733645*^9, {3.428658135555624*^9, 
   3.42865815559305*^9}, 3.4286581877658453`*^9, 3.428658656716536*^9, 
   3.428658711135532*^9, 3.428658790943658*^9, 3.42865885411586*^9, 
   3.4286596045141582`*^9, 3.4286598688749123`*^9, 3.428661715942507*^9, 
   3.4286674070613623`*^9, {3.4286686557057047`*^9, 3.428668706877839*^9}, 
   3.428668756854937*^9, 3.428668863221919*^9, 3.428668904851289*^9, 
   3.428669469934452*^9, {3.4286695410368156`*^9, 3.428669583235924*^9}, {
   3.4286696719164*^9, 3.4286696863614397`*^9}, 3.429257208890603*^9, 
   3.429257330726864*^9, 3.4292574866225986`*^9, {3.4292580591823807`*^9, 
   3.4292580712799683`*^9}, {3.4292581622811947`*^9, 3.429258178068453*^9}, {
   3.429258309446083*^9, 3.4292583547062397`*^9}, 3.429258664705454*^9, 
   3.4292623409764423`*^9, 3.429262720289876*^9, 3.429262931114332*^9, 
   3.429263147099174*^9, 3.429263857315989*^9, 3.429264068901366*^9, 
   3.429264187386092*^9, 3.429264351584815*^9}],

Cell[BoxData[
 GraphicsBox[{{{}, {}, 
    {RGBColor[0, 1, 0], Thickness[0.01], LineBox[CompressedData["
1:eJyF1LtLQmEYx/GX/gKHliDoQoNbEV3t9pbdr16qISxICqSlyKWaziARZA2B
DUF1KAqHiCgICqHThS42RUM4BI7tLY0V/t7t+aEgjx/4eh49Hk9ZeD4wW6CU
Wv97/s/co0bjBWZtHtflcT1xIWYDcTVmo2zLC3uIg3CTbBXCbJatw3CLbHsO
bpXtWoTbZKsVTC3bjuFzEyc30bfLjifQE7t30XfI9hyiJw4l0XtlZ0/RE6+d
o++U/XaJnvj7Gn2X7PIb9MQTt+i7ZX/eoSd2HtD3iLYyj+iJf57R98r2pdET
v8KqT3ba9LKV3/T9sitNL9t6f0E/IHsB38ciLnlCPyi7yJwv2erYnO8h0Vbk
Hj1xxvzew6JV1FwvxLEU+hHZqSv0xHFcz8onO3GRm5r44wzHI/46yU2H2Db/
V7/sqSPsI947wD7imX3sIy7dwb6A7KVt7CN2bWEfsb2BfcTWKvYFZSct7CPO
LuN9zLjfO8R2BPtGZetpTOZJ7CM20yE291k1RlyF4zIX47jMFdjH7MYcJ0av
mV36F1iLI7Q=
      "]]}}, {{}, {}, 
    {RGBColor[1, 1, 0], Thickness[0.01], LineBox[CompressedData["
1:eJwVl3c8lu8Xx83ISlb2HhnZ2/M890F2No/NQ7I3ycjIVvaIbNKgspWQ9c0s
klEoMrKFEBnx8/vrfr1fr/u6zvl8znWd+9xcDt5Gtwjw8PCqCPHw/v90j/D6
+lN9CiNxMFwTLYUgyt3TeWXMTUiso5UZexEgjgx0lF7MfciwITH7rzplhO6J
tVM37QjC8duHRWxSBdnHiPUYM08gKlUe2L3L15GJCXz+ec4ZZFGCuNfaVg2x
UVhTaaKdR77/eK70qF0dQUZby9SZVxDyLyv6L7q1EHHOpyPJbOsI08JAMOKp
g3B6phKMc24iq0aE8/xiugipDYqJKmMbwSOgePOHQh+5RyhRW0u7g6T+VW8W
jjFAjir4tEyzdxG2eiGGhHRDxM+Aee4vwx+ktUd5O7zaCLlZSHgZmP8iyYbB
2mguU+S76t/nC/mHyKD6fyihO1jEZG0D4tmOkTubkmKnc2bIx7S5CaHiE4Sa
o81jz8ECuS73xWeI8xR5TmRHb3lsibROD5D6lZ0hawfZdKkvrRHmLrthsgw8
8PqXyEsSZItkupi4VNESQNZb8DiRsEeGW/SkI8cI4DVDgeuCqgNCcUkLzyib
ENz8cSHKTjeRmEZ07h8GYggrMqSE2VtIB6m8Y+9XYrD4StLwW8EZObGSFH+U
ewHIQ1xEMc9dkNsEAn0oZlIgl0Qx+fW6I3WmXFlU30iB9yWN8GqIJ7L5nAU3
m38Rpjg/MrNqeiNO+tR/o9nIwZ3oesLnPF+krIzsvekMOfjtTP5Ie+mHzPwh
ShMopoALqSYLFkP+CLbgUOADJxV4E9u/q1ULRDK2dncL5qjAirSxQbrwDvJJ
ZbPdq+wSPH7xbKmSNBgpD/gtfDGDGjRE6xV2Oe4iKkWbl/12qCGxZfjqtaEw
ZLZ3/WDK6DIYicpFCmdHIKwsS/+9pKUBFcFerci395Dm6wsV9AE08ORe4NGt
nijE3Gs2NXyMBrZx4oGP56ORrM4pK4NsWjAneOiRdCMOkVz/qvz2Dy0USz7s
ISmIR4bpxgW4sXTwNvv3h9DTBITS5dPuLgM9dO2O99/BS0Jepn+ctL5DDwql
XcZyZcmIdkt/e/dXegh/6X0BZ5WKxFG9f5CTywBeBK2F95LSEV75Tl+8QwZg
5tm0YkrLQLrs28xcLa6ASbH7HZayTOS0oYlHiZkRYmacK4P2shEfxe5LHVGM
0F3xSM/KKAeZb/98fH2dEWb3q34LdOciPQNro3qtTCCqZPQZu5mPyBsctI/y
MoNBnC6v/rNCpHKc8KV5MjO0/qG0tQspRlJmWWMcbFng1XKrL665FMFzEvRZ
7mEBQuZFidJPZYjfuoy1hxgrPJ5AeDn+PEaw+3rSgXhscJfcsSoi4CnSF2rF
eezCBvxnVqzmw88QRXwXisjPbPDv6/tnllCBsFHc+5lYxg7apRHa9vYvkZT0
5GEqcg6A8dRfH+mqELwrea2Z/hwgGOanIjVXjeykWQzocXPC94t+oLRYi7wY
tYN0LCccuL9W5f5Td94fnF6P3ueEB/gvioPoGpAv+X5l5rucEIh7LDYa8xpJ
nQlizBfgAitNha2yr28QTa6IlGkrLjBUXBMOQb9Fmp8+CHF4zwVnvO/9rNRb
Ef/V9O3yv1yQVdEwn7X+DhERyXVaFuEGT4KLUzLP25Gi2nIjj2xu4HtskYp9
3YmY7VX2VfVzAzNZl0F2SxdCLVeL+f2PG8KiHXrFPv2HRLW+Ewp04oELHzN7
w3l7EKWz/0qa8niAbosob8i5F9lTHmA4HuKBNv6StNrWPsSp9wtBpBwvWJBR
904WfUA4yKaDutx5IVFI9esl0UFk4sbCJlEJL/A0v61uGRlCtEe2phJJ+eDV
VWFpb/HPCCH9vsFHFB9ExKRvmvKPIK1mJz1UvnzwRtPorZ7gKCI6TVqfOckH
lZULY2wW48gyxyXBL5T8cPeDxCer+C9IiQN9MaMKPxy2uU6Hdn9FaFa4HhRW
8oPXQ2e29IAp5IPQVfzZGX4QWXO7JbP8DYnxFL3DTSsAC3Xfm5k9p5H9HcWb
z0IF4Fhq4b2S1SxSLaM8uVotACs+A9cO0XOIS5CGvshPAQjUdNywFJlHpv4Z
K9XeuAq8qxs8hqI/kUywrN2NvAoy/AdfGFUXkRvROAHZxqvw/lnn9/VbS0gb
qSdtC5sgxOKdyLlMrCB17FR/4/QE4eSKWnE5zRryVLr6u1GEIDyhmHiebrWO
pOB+P1mbFYSwbCHTK6ybSFRgxv3Xl4VAwXmulTJ7CwlMkvKOUhGCx1krzk2p
24hN02155nIhSLvXI/VeZgcxGGJgWxoTgonjXVr3K7vI9Z9v8OuIheFx/9VB
e8I9RIT6aEDLWRi6LgyRXjj5g3Dy51fT5woDixzHzbKLBwgdCpU11ycMuHjN
HA+ev8iJc7hNsJAI9P26yVAYdoRsh3GoqFmJnJ8/u1im9mPkZ2YH/+UkEVAV
cvXdpvqHfGgn2H7+SwSWIqcyGb6fIW3jj8cC2K9BU8FWoMkrPKhbv/4W9K9B
SNdVBarb+JB3JT5qouYaQHS+rAIHIaRcu+pcPncNkq/zNt4iIIIo1X4dHxpR
EFRLSgjeIgI3b3J60gBR4FyRYv2zcgEUelOfycmJwbxlV7/zLXIQmRZPInQR
A4T1Ne/8Ywrg3P3s8ylXDD5aTKysbFECKQedovORGKhOPtvDWVBDeJ5l6iN6
cRBnSX5vQX8Zgvhe3Du7Jg53XJ2M5Scvg4fSDacPtuIQXBz4dj6YFpx6Cswl
7oiDDFY3ytiMDnCGv7RzUsWB/FCYcQ9NDybOKWI3O8RhSbzti+jVK6CUOfz3
iEsCjOtbjHlCWUCanWsdpygBP1oC8XNesoJohe90j5EEfIgjpndcYwPudpqu
jGgJCJIwU/ZV5wRW7ZsNf/MlYJ/84fj1Q05gGK9/atsgAUs/SEmU6rmAbN3k
gdCiBEhyX23NR/MAUeCTsLR/5/t3PdpMp+KFU7x97316SUgXxlfsWuaFHYYc
ky51Scj2Z3yN38APUyqTbJbPJaFvaZt3qvX8nNXO3FfrkISXvvefvx8RhlyO
nwfiE5LQ8Vb4HvuuCJidbH4mIZWCvaAo/xQTMXjttofZ5ZCCtnFQltARB4bJ
wxczclLgReZ7SL0jDmONRHGNzlKgwagsFmEkCVK8ZLslEVKgO76nHkQhBRkZ
l3BJOVKg8srdFDUoBQbezIo3e6WAgdrnE7mjDAxeFd+kFpCGmmaFD36/5EEk
R8bqBCMNfHebb9z8qQBJxEp9y1hp+DOtw8f4UxG059XK2uKkAXvL4ODXKQoq
DHQuVRZJgxeRqt1jZgyQthvczX4tDZunfy6pAwI9+VZYjyVpCBopQrTGAfjI
7P8zO5WGNd0Hadt3lCEmyElclUEGkgdG/aU4VUDV1JeMWV0G6lIT11BRqtBB
Fd/W+0QGNkcv0AemqwNHWJJw/TsZcDCmGrvopAHh6+m5ReMy4OZh3v1WWRPQ
fQV+t4llYcXC/Ir6JW0okC37gWOTBVJGqE7H14GT8mc3bsjIQoahyO7XYx1o
vlfHz3NLFsS5d34qX9QDpu03mVRhshDWca//B6s+BNm+wzvKkgVuVl/X16wG
IKvUNzX8XhZkB0stRDQMoX5vOiWcVw72Zv0tbn81BpqbC8euKDkQ+0Rt1phg
An6fV1xMTeTA7UWmVCxiCuJVuyoiMXLwavzNR+82LKSyHlZfKZAD/hZ9mIoz
g837p6yEDXKg3XNKHGBqDi+dLx5MLsjBv9+m5jPElkD+hcqx+1gOIged7xKv
WILbdbrPNbTyoM1jxn/xsxUIcnG8iFeVh142V3KbJht4OiVtJ/NYHr6IGTQ0
buPgiKNtUOCdPCznWufzJtmD3i0NFPNXeYjJErwSK+IA+1sWTGdkCsBPpc/7
+O5N0JZZiP/NqwA4rtfpT0UcoSjEY38BowDlzAF6AvOOoEEcMdrnpwC2Xvf3
pWydoECbVKUlSQGaZKbR5HzOsJ2aXvPqqQLUh+ql7P92hlzm8uSMKQVgX7zZ
+KzIFVbE+jWsVRRhOko3b1vDE1C3jV7rWSvCch1F+w9VL0hr/sarHKgIjc/I
rklqeIOC2iY+f6Ui1IzkEFjV+cB9S9rWrctK0LYgXyCE5w8zxQVC88JK8A6v
OV+xyB8kF/kejakpwUKWWHIzBMCUt3zg22Al+LM1R+6TeRuEY23Eo+eUgEvG
eDTJLwgiB5aKbh8rAQXJgc4f2WAYu+RD6UKPghAz59+leCFwNy9q7YYWCn7Y
f8aXLw+Fj9XPyhlqUfDthuCnYLEI4PwjTnvxAwpOU/4QZFBHQoBi873jnyhY
/CxzPSwpEti6P9rOMqKBiE5+aiT5HnhN/WasjERDvKqnn2BTNHRxhMYX5KEh
YF5qzUYnBhhuEe2nNKCBkESig3c+Btq2GEb9V9Agdm0jtoI5Di4Ro5LRBhgY
PH5eYPw2ARy1u4/F3DDwgzA+csYtEZpS9dy4YzAQ/wM/NIzzPuCY7TVImjDA
Z/s2QCH3AdSIxeF/5kAgO9QvObAlBcpmrAVI5RGIOasU5LuXCpnJUrqIAQKR
pUTurnxpELg+m/sqEoE0KQ1N8T9pgH6mJH5/DoHG/45qvr3KAFEsDbbzEAFz
7jsYF65MSIvaQ5+QAqwHL41czcmEKIkPN6W4AIrOaPLtErPgVmpQdakhQCH1
d1fjxIcws3RT5Z0NgAnlsYL4pRzAYvTHJ1wBhJXtC/xyckDzF9/xpSiAnhuy
MUh1LojojKqH1wEUZOv3557kwc4F0RlLWmWwVtf95n+xBNxtmXwDOZThLfku
3yiuBH42EhFlCCsDQs3bmfy2BMYdvwn2qyrDo/GkSlbvUmjqSrgtF6AM46Vn
vSNrZRAevkBBN64M3JIzHNN8T+FgfKhYbE4Zhm3DsRWZT8HnWrOkzi9lkGgN
7v9J8Azsv6eZRxGrgKT2VELl4jO4rogp35ZRgcCUXl2/1gog389VGnyoApce
3OtNqHoFp/Lq+huPVeDJQ4pDPUwV7ITuOpDXqoAuhS3rm09VMIGvd1/rgwr0
PX2z43BQDU8pCSe7z1RApRgfvSZSe95QPQPbXFQh6XGfyHR9PQSYKNdWK16H
T9JogxXkLTjnbL4f0rgOxO/nM2UL34LlVP7EL5PrwJPGMrpz9BaUcftnwt7X
YVoooLfkTTNQebzQe/74OqjHPapGybTC82j6jRIKNai4Z2zsimqH73Wr/Bkz
ahBKQ+iU+rQLopx/H/ivq8F/r9qeaI13wVXWwz7Tv2pQxcJiNEr4HwTEkroz
0ajDzrUgI3Xcf0BhLlBdoqYO1ltPNlUZ3oPSP0e56pfq8Cr4iTrOvxtmaz1I
09+qQ9J7kxZsYTfEOQVM+vWog252cfpcTzeMfIoOlZ1VB3Rz5MgTxh5wKytr
f0erAfVZ3/qiX/dAnsasxscQDSi56J8YM9ELcLLMWBWvASyObNxMR72wVLO1
mpqlAc3jAhfIWfpAkvnsgXGVBgRJESsfWfZB/wbb8NScBmRebLasG+kDr1K+
0tZNDWD9XD/2fbMP6LDX/IqONSA1H8OlS9YPuHYUnQO9JtDwDWXsYfrhb7qV
+aqmJpQxeogwFvdDkfpNwQ+mmuDOq8At1NgP14/djl46aMLF65JeXgP9kOYY
UuBzVxNItE2fxe70gyxTlKdRoiZo1J9mmRAPwPfBRIz0Q03A0wyb0r0yAFfl
Hs0eVGuCgoyhbpP8AAytl9ROtmqC+XdODn7NAQgoeR7V0q95/t3TzniDHQBm
0xrjwi+acDb7UNTdcQA6LjbxRixowphcbTriOwBObe1/cNua0P3PzlsqbAAo
/Ht7VP5pwoZ1W7pawgDUCXzK4SXTgllpn8mAjAEw+/7F5cIVLbCpGEF35A/A
R7XYbDIeLTjqqgwofDwAUC3VRSWmBd7lY9N1lQPQyDi/SaOkBWkJnRNnNQMg
FJXGckVDC1yfJ36Jfj0AResYTRZjLeAwxbfEtAwAremvAA47LaAI/HAg2j4A
CW35pTzuWhDp7Io17RqAEwHtIYE7WtAkqyla+34AfNL/HglHa4Gl/ActlZ4B
WDx6KiCeqgU3DoxjSXsHwNLR1EQ6XwtkQjQ+EZ7z0CDhPflnWpA6Q31V+vx9
Fbm6V6h6LfisyVX26Hy/NyW4KWjXglLBX/bS5/FEyC6RqH3QgvqJpUKi83xK
/N9JaX3VAtO4wCKy83zppt1xugta4Bm79U79XE+iOnOy4ZYWCG1Hubw913ta
3ffW9FgLTivEWG+e++HHdGfJgkQb7LuqXa6f+7UcxUdrS6sNbKibWzbnflpv
jCIOHNqQjpa/WXPut1q7+CM3OW34os0nQxgxAM1Xf3R7qWpDrdCSPnHAAIhm
JO/46WtD0KeJYVWXAWC8taYT6qwNh24HCiF6A5A0lBsU4a8NvGZqTgEwAPjy
Gk+iI7SB/199ZLXEAKyRlZ8+yNGGnc+Rrb8uD4BtgJFw2mNtMKYTKd/FG4DR
aTzzrGptOP4odAG2+qG1xqa2oFcb5Jxu+tb190Mq9orjqwNtwLoIvxEJ7Aei
ju60WkIdkCZ7OZ5l1w9BggHvGi/pwC3FNRtDzX5wOBlmaBPQgRtoiqpPV/pB
uux+/5CZDjx891SMtboPnpMr7I/c1AFedSN2h8w+YLu9zP3VWwe0DMo7Ke/0
wQXN63d/xOuAurRgZTGqDyZ//RPdfqMDbTPu8zsdvRCu4Jt1mfEGCFDN6hbU
9IBnypwyE98NqMmZkrdO7AHrBcMtTskbkFI+k5pr3wOKyZLa4jdugNhstGQ2
dQ8czO6e6UXegEZnlpALrt3gkxDonrRyA0Ijb7MykbwHh6+hKiRvdcHuyqez
RppOMBTZ2KLq0QXTGFSj8XwHwD3rQoZRXUiQX21drO0AdmH0X75fujDmd6li
z6ADvoWfvrrOpQdSiLKeIns7mPDfY4pK1INC34y8GdZWULsdt31ioQ93eLVz
7lm+BoKIwkN+J32A1C/lLqSvoSOhgcDQTx9WTvqSxl43Aqpgnu7JfX0wZF/+
qE7fCNL/YRR0z2fJStExhoWJekhPOO7QozKAJ3538tjDasGHMr77Jp0BuK/X
OcdL14JeBs1AELMB/E7+QpG3UQMUBYKjZfwG8MFaDv8/2xpIqDZb3McYwMTI
59DMh1UQ8aX+YrG3AWwYPKW7llQJtlYIVcNtA1DttXpkeLkSULMDNP2hBnA6
ejq3nFMBR6tzLLvxBrBkIbToXvEcAv9dEtUoMTj/X5c4mZh+Cl68HkZbwwZw
7VfNKW3SY9CtOMASfTWAZ45mRPpXH4OIaLQV07QBePc0+/7pLoM1uTxH1VUD
MLdjXwwnLoNbOn2BOfiGIP8E42aWXQLWfrz5iKQhcCUzwvRGPtCJ25zKyBvC
9aCSRCaTfPj4K9teBGMI9jTri5/f5QHaleQqk7Yh4LS6O8tyHwE7bq1hx94Q
KC9u9km658AXNh7GVWdD+DMWLd+2+BBSvlmF/vA0hHaJ1cv5Dg/hDDuo/DHY
EDwGm+gkb2bDrG7N0JN0QwhguywgEZEJueSrEgU5hlAcEY0pJ88Eg36u7IxC
Q7AFbx2FvAzovJ5pFVFhCOYrUVk179KhTClwxbzTEPTotxj42NLAURBFQPHb
ELwvK1+T870PrMsBtwgODOHga9fdwL5EGCt/1ff3xBCodF3ZxXgSQY2TI3WR
1AgOPt6xnpyPB/4rBKztnEbAI2ocV5UYCzNjihGN/EaAo7tzyfQ4Bh5m+M+/
EDGCO4z/fbvkEwMkVIvPc+WNoPPvt4I0h2hYIeqT8TMwgkr84VMnt3tQ0oX3
yAVrBIOE2eFmu5FgHqlwYmttBB0jux+PwiOh/7iyS8fFCFrCmqRNURFQuZOs
zxdpBPQbkycjf0LBoaanjiXOCMrfb/SYiIcCs9cZPU2SEZzMPxGP8Q6B+6s+
309zjOD4uLs98zgI3GeNXSeqjUD3tpokk2YgzGb+SjJ4bQTGgtvvyHJvA1Yj
vqav1QiaE5Uj6jcCAKqaD5r6jWC4YKvov8f+wHCXK+7RghGkHNNycKr7QpJY
S8XlNSPITHEdJ3vrA/gLJoOJ20bA+Tw1c1nMBza0EuhC/hmBlZmuuqyRF3Rd
2SqzvGIMIZlHinvJbiD/IaFnhM0Y1vxKLYiqXOFVOPeaNq8xPJ1Ia8sbc4Hc
RVMJJQljwC3aDjdJOwPVoy2Tejlj8A0ZC/zt6QTRNxKDhDHGUDsRZ0rz6hZ4
1be2s+gYwyfuaP1AlCP8dMIuZBoaw+AodsM76SZYMG9foDA3BhaRuK62OQe4
fo9H78TRGBIeYR4O59sDs/7979/DjcFpjZ1bKssW0gh48UxjjaFgaG+IKcoG
iF+/4xl8YAwmkzoyxUHWsM362+1drjFcZaD/mhtuCU7D91Nkis/jU0bFPEq2
gG/RvHWvnhjDhn1An2G5OfSsmR0W1hnDaUOX/aUVLKCKfrMyvDWGyIdzXyvp
sFBr+ABS2o3homc4u5CmKRQ0tcWHfzz3qzKFl/I/Y/CL42OwWzIGZH38ohSh
IawotCt83TCG0U+NH+vsDcDml7mN/q4xLI56SGg/0AdNk6RyBM8EynSSMoMV
daGNhL/vzQUTOPMrnOblugFSLe3rYpQmYDZOKBh4WQfYuXclOZlNoOD10pU5
Si3IGk/C5nKawOcO30w3pvM5K5E/hFrABHQ/pVcHX9OAvS2LTjxpEzBX+23J
6qUG/e869Od0TSD1Ed3Xu9oq8PTDtdI1YxNYVq4txhQrQ9Rk3s6uhQmk0D1t
7jwEQP0JyL7gZAKDWyE334QjwEQ4v3TJwwQMZqfuK5pgYJ9aX57JzwSyGorZ
16XQUCMi+E043ATEG6x1c6iVIFnxoYhMjAl4BDBGHFIogpsmYTjmvgnoLVyQ
wdIoAI/jNKfhQxMgeM9uOy8rBw/z050Cq0yA4rrdzuIPKfCvOH0T0WACOhFZ
oVWsUmDwxv1iYrMJpIs4rDnjJIFsVO1lfo8JiKgnNfcfi8PybN2/8o8mcBL5
CCEyFof3mxz6VSMmcPt+xbtnODEIIzv63TFjAhs3jDg+/RUBS0Zn1YGf5/la
99RnjguDLP9Y1uiaCSztVisdtwrBtnKV3NK+CazxxlRpV14Fx2CHMPJLpjCR
PcpW9ocXlOM/DdHRm0KTwuBLLnZeYM9GcbKzmEL/qyHlRj0e+FrD8J+4gCkc
Jw0yn/ZwQUNbNJ3iNVNQiErJEqbigrSP27dUpUwhYZHrpo01J2ivDJBiEVN4
WyV+XMHEDgL7cpZ2aqZwgadNU32aFYiInrxw0TGFFmb7QIpXLNDGEaEXamYK
LLbajjhvJpAwk8oq8TYFgRBh/A1/eqC6VbJYcdsU4u82jEUl053fY0q5+lBT
qMBzfH2thhbKU5Ynu+NN4Upujrj3JRq4V2Ai/CnZFN6ZdIQ56lwG28rOuxOZ
poDG82USTqUGxp58jvViUyA8y5yjsKSCP6OkvntPTAHfQHGGlZISRuZud/17
YQq3Y6XkCwbJ4cE//VvUTaaAOxPlXw24CKfSRC9khk0hN9Ptx0t9YsiVH2nt
+GIKLk8Li/x0iUASVTKkM20K1MxJvv9hCcFJFbVjv2YKyR2NL9nu4wOeBhnR
r21TCB9OcsHU40Ge9gR90IEpMHp/YZH4eIYMGQYopBBhwePqmmL10AniYqqi
w0SOhaEnw1/WXY8RAgtqm/LLWBg9Vr4eSX+EyOJeRjazY8FpIUVuNe8AGb4Z
kqHGh4V2GdlH7v77iJuzZvmwMBZ0GUmJSi3+IMVeP3uX5LEQbieW0HdjF1H0
q5v0RbCQEyiZlm++g4zdjlw/UcNC5YXflAvevxHSMNZLtMZYeFKcGFIUtoWU
Ra5xFllgwddx6z/89V8IKqZJUhCHhZg04bNI9w3E54EJFvHEwmFoY4Fv2SpC
lsrtMuCPhWlTtURNsxWkPGM72DTkvC+FzQwRsy4jE4+SCt3jsRDfNfCfxchP
xK/Qsno/GQulIhz9D7sWEIrSq533srDwWeMW6kLHPALP3//MKcXCGskDpiuz
s8jUi4x97udYuM2SJP4QfxYJqMaRVlVhQcXxgJHYegZ5/vpE+H0LFhrkW7uU
db4hKs0DaP0uLHzBTuu1/5hEvr/L1Z/qwwLldcLXWnETCHW3tP/2OBYuLnSK
Cl74glT2EcSGfsfCZd6E2eXpMeT6x+GHFxawMLbxYDX2/SgSNOrRzLqNBXK7
jB8ZLZ8Rmq+KH5/tY0F8YU24emAYeTlFOiP5DwvzE/gfLn78hMzNleNrkZlB
zCg/hjr8I3J30Y92jNoMLkYp2MgfDCAMq8Bnd8UMulZG/T1i+hHt7e+at3nN
oIIwr5v5aw/yc7fSEk/YDEjT1Z268rqR8IMgjwcSZuD3xnfkk9d7pO6ULq0U
YwaGl03IV693ITcIFkpF1MygtjyAwl+tE1kirq1/o2MGDitR3rbGHQgzpe7X
QXMzuGXe1usm+A5poGZZNbczg8hv1rndyS2IHt3q0cItM9CpKedZJWlGolhi
2Y/8zOBv9USghMIbZN8ML9Up+Dy/T2l3RPcaEdes0LORCDO46fNRDtXRgBhQ
+s2+SDIDR6JffwQS6pD/tH4ZMGaawcMk8wSvqFpENs6lM+aRGUQnKDA/vF+D
sJ3Zltk8NYMcykcVkdGvkDSlKZqBl2awtfHzycrMC4QoyDRatt4MZufjPL8Y
VCJr2zqOlzrM4DScoL/e/xlie613LLTHDOJDzZbCuZ8in11V1FY+moEscvYw
dqEcaZqX5++cPNez7pd2P7cMEeFoeHht1gy2eQ3j+u6XIsVWYiR5S2YgmHdq
3PGgBIkb41vx2zUDPtZNqnLPQuSQutT8x6EZnLSQ1J+05SMeuqz9OnjmoDyo
skx9NQ8x7qGp5KU0B+qLaoeBqBykhyCFOZ3WHG753qMLXMxGFJGLD/4xmcO+
iMmbxNIshLPpzP0LvznMChfhrehlIFl7Id9VrpnDvWV9QgNMOkIisX+jWsr8
/DvcS3gBnYZsVmxcSwBzUKVbE5IcSEIclpyL9tTNwYCdbW6G6QEyzr1AZa9r
DjFqg4/JohKR1vzJLQVLc7B5HNf76GEcIjZhgnuKMwc+Il7GOIhFyuiGh2mc
zWGuTz4P/zQaSUzuqV33N4fIxEhep+p7yEm/Mrd5iPn5vBzTZVQaifhceJfx
PtIclp+NlD5Xi0AWVOQJJeLNgT/qlIfZKQzBRtT7FyabQ3XOuhS2LBQZaBH9
eTHLHDRRhm6f/gYj6L8VJoF55kBgU/CC0iUI4fUtkdF/Zg4b2rpz1g9uI7mv
WJ62vDKHOIEvaTOoAIR87SHD1QZzwD4yGici8EfC+Wnis5rNwWv6Zfv/O9eO
Q/IBXqc5PF6/sTDV5YM4FZO6ePaaA95Xk0v/gryRyW/RE5OD5sCjRt9n8cAT
6TAJeVs3ZQ7Z+a/+6F9wQ6TT/whyzJ37Fae1UO7ugjwb9Ml7sGwOZp3Y0uhV
J4SZbIPs7y9zuBHGFnsv/BaSou4c6rh37kdO00VNQUcEP3p+ffjIHJi/f3yX
ueKABLTbWKPxLeCwmA2RarFHrORN0AxUFqCg1Gd5KGyHyH4q+0ZLZwF8nQO+
s+Y2CLXT7+DLzBZQlpVWoldihfRkprym4LeAqWai9rMgc6RUaNqETMQCPE0k
BzJIzJC7ncK7JJIWsHeIFtN5YYpIbPWJEWIsYGz3ZWDSNWOEIu7KEN51C8hB
X/q4cdEIWWJ18jjVsgA50n89HAcGSGd9A9mJvgW0hn4qd13RRwq0CSsOTS2g
UCK2LA1PD7kzZ6hxYGUBJS1Ci8QyNxCjoJLFPXsLuPKFg1UyRhsheYrm3va0
gLbGZ1HtHhrIPCqp45e/Bdw/1ie1JlRHWkenbNeDLUA8KJ6ct/o6kuMm+G8l
wgJIDBf7FrxUET/8oPyl2HPeY8EFKasgurk9Cj8fWAAbWdPWEJ8yclWMfmIu
3QK+aLi0LjADMm1dRzddaAE+wTMieM4opGkXr37qsQXkoT/3JlYqIhn39Q0n
Kixg4BcpeRSpAuLJVbQ1Xm0BWBLlAIcIOUSzaSN5tNECvI7K9ZopZREefSWR
zy0WYMIWGXetTho5XUwcGOq0gK0yjyR/dymknlaAZGDQAkjvbtPWXpFAUipv
P+kdtQDiu3Mj3qTiiIvye9XuSQsIogsgZKUVRVQnaOa7fpzXc7m6S1haBGH3
to/sWLSAJRE9PcRPCDkkrmFvWz/n/yr8Sj9cRcYKTltbflsArfPTtUaMAJI4
kH/4+p8FrDn+RQ7deRFH+7WcBkJLKOhDo3E8PAjmr7xs3UVLiDy467K8yYUw
pcaPVV+yhLWfHntWg5zIHt8Xv1f0liD43jdbIZQD+dTKe/kFiyUQ+v5kkwpj
QyqN/aufc1nClecSto+LWBC7e9Qbj69Zwi0W1ESgPCOiyGh3v1TKEvQf7KGc
XjEgdNWvrhYrWIIhZ1DenCI9sqV20lOAWILOC/NTjx+0yMB37Vt5apbw6md6
V9kjGuSJ/yPCXB1LsNO31JJ0uYxEkq2UZhtagoJu/cCMFjUiIx87k2ZjCUoy
9zm3oykQ6k+jd1NuWoKttDlP4ksyZO0WN0uSqyV4PBTi/rpDinSf+LxN9LYE
M4d3liSmJEhJZrtZ/G1LIKtyn3X4TIyEClHtx4RaQlrVPTxdJyIE22mdFXXP
Es6+x7xTpiFEyLcOh8OSLaFsU5CtqgIPKQutEPuXaQkMIV9SEg9OMYqkFil3
8yyBc5vFM6D7BDOSRfrruMQSnvT5tN1oPsK4cTXphD6zhDc/Xhf7jv7FEFQ5
Vx69soRuhTOcF9UBJk/xysWQBksI57zZcODyBzNgHNgT1GkJVX/LL6sE7GAc
Zvn4/vZagncKmxcv12/Mkcd49J0hS3BFh5yVfdjCZBzGzO+PWYJj0vYbg3u/
MEJx0sqB3yxh8wHLfxq4dUwXzc/iP3OW4BkkNFF7axVjWZx5GrBiCRzDo5qr
KcuY+007Lf5/LEE4rqf7oupPDLdaGfPusSVoOBkQR/TPY5o/Gwb7EVjBpf2c
Z2NucxgjW/yJ36RW4Et/y02EbxaztlYj63vJCmpZ7s+n/ZrGRN3BZW/TW4F6
Xro6Tes3DDMR9Z43qxU41GubfambxGizedd6CVoBQ0muPjXVF8x8BTv1ppgV
9Aaz0/t7jmFCZIe8PGWt4B396431tREMzX9hgxsoK+jg8jK2ivmMqdS/JuKh
agWMy+pivXLDGJXv3++va1lB5wEmv+bCEGbKJWnVzcAKcDZNDDUDHzBkUetP
XW2swNMl58a7j72YMqp84tWbVjB+dfkyNXEPRjFf29HFzQqW6ufed9m+x4wI
HHUt+1hBjYJjsO/XLoxbQwWX8x0rSB5vIV/w6MQQKFtELoVZwfFKqewFtg5M
3iDpj1sxVpBmK9s4/eEdZmDJucAx/Tx/Uhl/+sC3GAf/K8cLOVbwSKFzjCbh
DeborMfiZpEVRGMNfDraGjEZSYFN8+VWIMwy2OR/pQEjxMR/xeGFFZi2tT+s
S63DdD0Zvz1XawWqAX6U4ny1GEvJ2DFckxXs1/6QynhRjbmv8zPdrtsKRk5h
jwj/BYZ7InN75oMV/MzjahfafI5pdlTVtx2xAmnYF9MkfIYx+r3zanrCCgpo
rU7d0E8wa2FlFDY/rCBqJxz5+ugxJorMyP37ohVIzHFkEjKUYZhz8AesNqyA
hi0vM7u6BKNdg4u3PLQC3gjeoBrHAsw8inpp8swKfhVdj7kulocJ6W+/bnHB
Gu6qFamf8uZiaLDejycorEHSQXrxscpDTOU8O4E5rTWMezlsycVmYVS8h3Bf
mazhs8NXij+rGZip47B2LKc1MN5MPNTySseQ0U/fNb1mDczspDN9uckYshO7
i05S1jCJ2FVyuz3AXFyYzw5UsIanWyZUqzcTMaQDt7jjEWsom5o6Q0fHY0hr
V6py1KzBq+TUI7A7FkOS6670XOc8HrFdD8PVGMyFiM3eJkNr4ExRff/peRSG
WHdvdtLGGmRyCTil/0ZgiKTveK7dtAZM1TZzSXYYhojl6PDI1RpuPODc67YL
xRAShMWR+1hDwIU7NN7GwRiC1TMa1kBr+E0g3FHkeQdDMBxVLHLXGpKU/hNN
eXEbg/+GWAQdZQ1KhyXtz8kCMHix5Gq2KdZAvOsjssvtizlzT/nslWUNlfG3
bF9Ve2NOjS7bRuSd5/+gsTBZ2xNzqpC1llpiDSVaAaV7NO6Yf5xX7pQ8tQbj
xMWr6cSumBOSPMLal9YgXXOUp8fhjDnZZE3rrLOGafPhPgObW5ijVu6K+bZz
f5j5oFHJAXP0+InM7ntrUNQlvmD2FYc5vH+1i/CDNUzpyf3nzmKH+ev7Qo/u
szWgbccl699aY/6ai37j/WoNKmURHd9jLTEHSK2zzLQ1QANndMxdc8w+v/Se
2oI1NBZvB8bmYTF/9hQonbesIc7deYFd2Riz96310Z0/1kCwI3b13ntDzF4X
wp9wbA1ft4Q6+hwNMLsVXXW5+DYg2ZjLVoDoYXbS1JAKEhvgqbR/yrOsg9m5
0/fhLaUNpHB2xAW0amF+2+qYD9DagK4x1RvOVg3Mtoih7zqHDZjNcJ1Qi17H
bNGO/TvmO19/gfN2RZ4KZvMIe59CxAbuqQdXo/mVMZtzkwxskjbQ9SqLcrMA
wfzqs358Td4GOrEoByw3GrNR/UMMg7GBakIhiroJRczGQ4dWves2QMzqg6/T
Ko9Zc3QZ9zawAdHQi7Rv/0lj1nTW7SOxNlBr/s/V21QKsyrptZlmbQNS0qDK
OiSBWWH6HVLqYAOygu9YlG6JY1bwAkjqXGzAhMo1Y0tcFLO8vJ/Z5WUDlR8H
v5h+EMYsDQVzjgbYgLbfFPpVtiBmsSBCYS/SBhafIKvNL/gwP6MJeojibUBp
4GnywjYP5qdbrBF9sg2MfKDf+GrOjVkwJP3Bl2kDbspdZcuznJh5+Qfuso9s
4P0cnfA1Sg7MPAfVX/ViGzhrYr0smcqKmbuQHmP2xAYGz0xJSlSZMbNjDwuD
am3A+pTR2kyaAVNQG7JG1mQDO5KFthfU6DAWKbZyhW02QCki/FI2kgbD4K4S
I9ZtA8LZ886G89SYEQ3+z50fbEAsrvLkyjAVJoWXjN1kxAbsHp5N/sdKgdHB
33RbmrCB9WYTGvYnFzGkM5/fBP2wAXIFtyA6RxLM++ZGIvIlG3gYL2qOb0qM
icx5ZFi4YQPFVSypZf6EGHRAWJHYrg1QNaOsL7fiY44M7Nc7D23APs9yslkI
D/P6mpq8CZ4tEPlNc9QF/UP7kwnGLl2wBecnxEqT347Q4ssUI0GUtuDfKNPk
GfwXvfHfNjs5nS18jzUgdb2xj64oGXMvZLaFzS9VdyUM9tBOYU1NYly2wD6f
IZ8euYPmtiwg7hKwhdchpz9eTW6jf8hGGpmI2oI6d8Qqfs0muoDWsXhJ2hb+
pXg/K91eR5tva2wEKdlCl9zRfRPvVTT9oLACuYotrJ2uiTTyL6NHKi7FFWra
wvL4P+zY5UV0StzuiJi+LSjd5qMRE1lAa9/8ytFlep5vEib+ie8cmgRaPEys
beFmu5LKYusP9HvW4rdLDrawZB/XoTnzHR15GHUh2NUWLpsFPhZUnkKjvjgZ
k/vYwufu/+R6f3xFH9ZplxQG2oJTdqrgbMM4+nWq6C+xMFuIod149axlFO3n
QaPYFW0Lt156ZLVsfUaLau3Hmdy3hUXv6mssusPodb6p0aU0WxBIebOGLhlE
Pydo4wzOsYUspoOZubUBtOOPUk/yIlt4ON5pQh7Qh+ZqjW0uLLeFVu2TKmHZ
HvRMriuJ+AtbcLxoOy0u8h6dd1vXpKvWFoTptkpCDLvQZkYSpSZNthC7afp2
uLQDTSdGv7nUZgv3ewU/1Uu2oYfJDxWDu22BtGjMRcC1BZ288j2e/KMt0Mkc
jmbPNqG1uzvGCkdswZv78U3BzNfoC2XlXOKT5/ud5mSkhTag/wtP8Or6YQtF
mkyRO1l16EgrjxaTJVtIYkG5/pyqQaPkDUiXN2zhGREnbUdGFfovnbRp8K4t
hHhyFd9++wLd+PtKGfmRLZws/X2ixFOB9hs63izEs4PYRq3Dk/6naNEXP5TE
SeyA0seqVOx5OXot/r+ELko7+Jb1La+vqQz9zPHZuAmdHRT355aLH5SgHZUf
cC8z20FgKx1FQFsRmpPd2zuYyw4Ypof8RKfy0d+PjFrJr9oBfU3th3LFR+hH
X2UvFonaAcgsiz2YfIjGNjBjxWXsYEbHyECgNgtNk35a1qVkB6f+gZGqrRno
T57zWyYqdpAsS/qTez8NnaTdg1rWtAO3u+I3fjWkoDUFKhOD9e2AbWdM7fnA
AzQxUcoXcqwd1PcdzpjxJ6LzmDiiIqztwCB6qZTnYxxaXKzm2q6DHSx9ZXFM
qYhB91xXnnRytYNZkxqhuLdRaGvLkZgpbzsoH4qq9jyIRO943xTXC7SDIOkw
Gt62cHRC7N63zrt28J2H6bbKZCiaPT82XibaDph9BQRVFYLRDTUMUhWJdkBx
Sbpx9GsgWrvn2Qxr2nm8GUREujoAPftN/n7aw/P1+QGMQs1+6MDf/TJEhXaQ
+8g/aW/XB01BYjV357EdtIcGRUfVeKHLWDeS1ivsoOfXUwu1Hne0vGSYvF3N
uf8eTxcouV3RQxpUP0de20HLnzc6du+c0I42xanq7+zA2pc1xyTDEX3kJ67U
/N+5nnS/vYx8B3RaQufStQE7cE95rowew6H5i4wySoftgFX0jvVnb1t0a/0C
mv6rHTin1HTyxlqhjfoDVhOm7WB3WJhWZM4cvTJDnH2yYAdV109ytMOw6PC9
h+CzZgevPNu/RRiboGnJrm4sbNvBqjmXv4WtEfo5x9scswM7oFJMIlnKNUBj
ZLRVP/yzA55Fbmbjf7potyeedzgIcPATD6Hmu6KDlhGX1bUgxsG9pY/Zs3c0
0Xgtp9yZpDgY+Pbp6hijOvqDWu/fj+Q4oGxQOPq1q4p+OJw6dOESDvx5W9Cv
CFXQ9lbm5UCDgxymyiE6VUCLLHGGhNDjoE3ljAFjhUbv+6zqNzDioCoVlXsr
XBHdeVzLt8mCgyfc5PWSK3LopLiQYwEOHGQpVBSvpcugzS6rfrbnxoF4Fc2L
gNtSaO4C8mf5fDgIsUkV1EmWQP/iH7s7fhUHRyGlWd+ei6GbaguMLong4LlK
gHllkgg6GnXrqpYYDhZKH1z79E4Qrdd77TRKEgexFziDp6UF0ExG+6OtMjjw
Evw2w7rOi/75va1iXx4HUvtyuKApbnS1c3yEOAoHHwjZyb3/caJDdvRN3RAc
sOpV8VMUsaPVwhiFy1VwcKAY4x6UzYKmJp3Dm1HDgYYdknIywYj+llHx5YoW
Dka12Z4q2DOgn7L5vTS8ca5HMcExVoAO7ftcMeqBPg5MqwoJJvlo0CgpQvNu
IxyIOUb3dGKp0SRtH66dmeKABYe//8SNEj2imUWoYHGu922Al2QIGbpw1HrS
zxoHoc001WxjJGgXW77ql3Y40BX1ZuDxJUZLrf6KWXLAQWEeXkutNiH61P+1
JacTDjr8Lqt9s8RH95+Gi1u6nut3yfuYIH+GykrUuJDlgYOHgmtp1+hOUHZ0
1N8HvXEgIVRYsoIcooSKJ2pJ/M/r/Yhf6Gv9PmpPsDReORAHUUJXf0y57KHa
G1xtQoNx8C3qM2W8+Q6qbYNlIOwuDr58n3vhlr+NauUdko2MwMGnZx+qGKg3
US3WkY+jonCQuXFZhk5mHdWcJUkdG4sDwcDq191FK6imjz/vxifgoEGlAPrU
l1BviHJWEx/gYJnnH7e+wE/Ua5QWNikFB8G1+joMSvOohoDjrpR0HHSHX5ww
DZtF1b18JZaehYNfFUOZnqPTqNqfdgWZOTggShHxT/87haphpbn4MA8HZjzi
f7YdJlBVJu9v5xbiILosW+QSxRfUy/dX9Qsf44AncjounnAEVSGdfLWsAgcT
N0kotTwGUU/Lf+M/q8bB430PmgKiPlQ5Hfbbi0YcoFlrJvty/0OV3SDVrGo6
r/+V5PqBuk5UaUxzQ00LDvxYPPqH9ttRRXvsKY2d5/U463tuej6UFIh8Pnrz
Hgczq3Lm1rFvUPmO0c7Nvef1pR8NWFRsROWOLUP74Pn50SigVNCuRWU21Oz2
TeLggZX+uO7yU1TGhgPuw3ccHIajc7aelaPSeOkHB3/gYPb3ZE1wSRkqJSv4
6cgiDlbXeFZSNItQCQEqFt9/4wBX8Smh+zgTFSY91rZ10R7wqbc/R+ndQzk3
HCQyKNoDu7OnSuVNC9R156kvFmh7+Pum0aghH4viZn7HUwj2oL92hYCEywT1
PSLqHY+GPeCZcFmbLOmjDHUof4ub2INpkfni6akqSmme21zHyx7iX12NZlcQ
Q12i1uOPLLOHgpTMRMH7BKg37uVdq2QO8OKgp+jpg2dKO96tjfODDrDHmHZk
fvhH0Sw1NJwk+SaY9f9gTWhGKzo6WRg7WjuCKY62e/3UWcHmftn8EtstGMRk
dbGNZMv/u0UWXrp1C0jluN45xj6R67Nm2op/5wTB5B38vypfyYaXZDJnhTnD
ZEJzdvX3tzLf80WMJnRdgDrm82LE6yfSfD/Fr6tQu8Led+WHagG5Urka38kn
hlxBcXet+uOzWMl6h6c/nhS6walrKBmlv4HE24Fvno9s3SHNh6lJvYtb3HlN
jLRbzANICAyFNquGRfHMtqwZdj1gXd9ay6gs/tr7GdP4zDpPQPT1+r7EKImI
sX97pxnlBeM72oJ2mB6huMoPVTzXveHGfih3FylOUOXOL1MWch9IVpTf/yg0
KPDlqWa7op8PWO9/bG0lluGfvTtJ7DniAwSh77cPzKp426qCjVoUfeGXKiU5
Y8Jfbpp4/busBb5gky5jvE9tynW88Tct89gXMl/8fj3MVcPRVFX7gv+mH8x7
G1CJPZlgW2MoefzxPz/IIMd9FXBgYN2eKiw9vzrwR9Yad+jFzVxzFi6Qf87P
ppN+j2C4mX14ca+enTNFkj+P0CVu5t+e3G87zrl0iEf/Ri0X8w7es+GdcyaU
mu1BHXMy7/LXnGGv+cOK+7D7PS0O5n2/LhsOUX8Yi33+kjyZmfl1zuMF4XNO
uVxnUanBzBzYGuMqf84doMB2SsDMvE+scdvwnM88OZPehTIxH+R+SIo+520R
gQzX24zMf9vGWpbP+UOpXPHveAbmpoVG5b1zrsXNplPpMjAHkeb04on5w5Io
H9JNw8B8aGgxynTO7/UE7x8W0zMf/Zxe0zlnGoYWUuNOOubmi+0+5uf8Db9n
kuYBHXOIaMm+4znTMQTp4UzpmI/uOBCEn3MmI4t90Totc3OBasL9c46TTxJI
ekPLHNLJS5VzzpL+6fP4MbTMikvEWY/PWWwoT+zUgJb5mGyZqeacK5bqqyPY
aZn/B63Gxcg=
      "]]}}},
  AspectRatio->NCache[GoldenRatio^(-1), 0.6180339887498948],
  Axes->True,
  AxesOrigin->{20., 0},
  BaseStyle->{FontSize -> 14, FontWeight -> "Bold", FontFamily -> "Helvetica"},
  Frame->True,
  FrameLabel->{
    FormBox["\"y\"", TraditionalForm], 
    FormBox["\"frequency\"", TraditionalForm]},
  FrameStyle->Thickness[0.005],
  FrameTicks->{{None, None}, {True, None}},
  PlotRange->{{0, 100}, {0, 15090.900000000001`}},
  PlotRangeClipping->True,
  PlotRangePadding->{
    Scaled[0.02], 
    Scaled[0.02]}]], "Output",
 CellChangeTimes->{
  3.40777128722043*^9, {3.407771342090725*^9, 3.407771369137792*^9}, 
   3.407771568277925*^9, {3.4077716386381073`*^9, 3.40777164903872*^9}, {
   3.407771698961006*^9, 3.407771709564521*^9}, {3.4077718174400663`*^9, 
   3.407771857662663*^9}, {3.407771961198779*^9, 3.407771970434338*^9}, 
   3.407772199761916*^9, 3.407772304556909*^9, 3.407772437883976*^9, 
   3.407772558869779*^9, 3.4077726145245047`*^9, 3.407772784164939*^9, 
   3.407773658171068*^9, 3.4077740568186083`*^9, 3.40777487537224*^9, 
   3.407774989606509*^9, 3.407775027889372*^9, 3.407775094295677*^9, 
   3.40777514597547*^9, 3.407775532731498*^9, 3.407775889175523*^9, 
   3.4078231453643217`*^9, 3.4080046466536427`*^9, 3.408004916651531*^9, 
   3.4080052500665903`*^9, 3.408016134547377*^9, 3.4080164891787252`*^9, 
   3.4080167241850758`*^9, 3.408016786738494*^9, 3.408017464129138*^9, 
   3.408019130188704*^9, 3.4080192305479813`*^9, 3.408019380896165*^9, 
   3.40801982862107*^9, 3.408091189946102*^9, 3.408099439737769*^9, 
   3.408620015558855*^9, 3.428658054733645*^9, {3.428658135555624*^9, 
   3.42865815559305*^9}, 3.4286581877658453`*^9, 3.428658656716536*^9, 
   3.428658711135532*^9, 3.428658790943658*^9, 3.42865885411586*^9, 
   3.4286596045141582`*^9, 3.4286598688749123`*^9, 3.428661715942507*^9, 
   3.4286674070613623`*^9, {3.4286686557057047`*^9, 3.428668706877839*^9}, 
   3.428668756854937*^9, 3.428668863221919*^9, 3.428668904851289*^9, 
   3.428669469934452*^9, {3.4286695410368156`*^9, 3.428669583235924*^9}, {
   3.4286696719164*^9, 3.4286696863614397`*^9}, 3.429257208890603*^9, 
   3.429257330726864*^9, 3.4292574866225986`*^9, {3.4292580591823807`*^9, 
   3.4292580712799683`*^9}, {3.4292581622811947`*^9, 3.429258178068453*^9}, {
   3.429258309446083*^9, 3.4292583547062397`*^9}, 3.429258664705454*^9, 
   3.4292623409764423`*^9, 3.429262720289876*^9, 3.429262931114332*^9, 
   3.429263147099174*^9, 3.429263857315989*^9, 3.429264068901366*^9, 
   3.429264187386092*^9, 3.429264361067709*^9}]
}, Open  ]],

Cell[CellGroupData[{

Cell[BoxData[{
 RowBox[{
  RowBox[{"Nm", "=", 
   RowBox[{"{", 
    RowBox[{
     RowBox[{"{", 
      RowBox[{"1", ",", 
       RowBox[{"-", "1"}], ",", "0", ",", "0"}], "}"}], ",", 
     RowBox[{"{", 
      RowBox[{"0", ",", "0", ",", "1", ",", 
       RowBox[{"-", "1"}]}], "}"}]}], "}"}]}], ";"}], "\[IndentingNewLine]", 
 RowBox[{
  RowBox[{"v", "=", 
   RowBox[{
    RowBox[{"{", 
     RowBox[{"v1", ",", "v2", ",", "v3", ",", "v4"}], "}"}], "/.", 
    "RatesNOFB"}]}], ";"}], "\[IndentingNewLine]", 
 RowBox[{
  RowBox[{"J", "=", 
   RowBox[{"Outer", "[", 
    RowBox[{"D", ",", 
     RowBox[{
      RowBox[{"{", 
       RowBox[{
        RowBox[{"v1", "-", "v2"}], ",", 
        RowBox[{"v3", "-", "v4"}]}], "}"}], "/.", "RatesNOFB"}], ",", 
     RowBox[{"{", 
      RowBox[{"x", ",", "y"}], "}"}]}], "]"}]}], ";"}], "\[IndentingNewLine]", 
 RowBox[{
  RowBox[{"CC", "=", 
   RowBox[{"{", 
    RowBox[{
     RowBox[{"{", 
      RowBox[{"c11", ",", "c12"}], "}"}], ",", 
     RowBox[{"{", 
      RowBox[{"c21", ",", "c22"}], "}"}]}], "}"}]}], 
  ";"}], "\[IndentingNewLine]", 
 RowBox[{"LNAsol", "=", 
  RowBox[{"Solve", "[", 
   RowBox[{
    RowBox[{
     RowBox[{
      RowBox[{"Table", "[", 
       RowBox[{
        RowBox[{
         RowBox[{
          RowBox[{"Flatten", "[", 
           RowBox[{
            RowBox[{"J", ".", "CC"}], "+", 
            RowBox[{"CC", ".", 
             RowBox[{"Transpose", "[", "J", "]"}]}], "+", 
            RowBox[{"Nm", ".", 
             RowBox[{"DiagonalMatrix", "[", "v", "]"}], ".", 
             RowBox[{"Transpose", "[", "Nm", "]"}]}]}], "]"}], "[", 
          RowBox[{"[", "i", "]"}], "]"}], "\[Equal]", "0"}], ",", 
        RowBox[{"{", 
         RowBox[{"i", ",", "1", ",", "4"}], "}"}]}], "]"}], "/.", "Parm"}], "/.", 
     RowBox[{"{", 
      RowBox[{
       RowBox[{"x", "\[Rule]", "50"}], ",", 
       RowBox[{"y", "\[Rule]", "50"}]}], "}"}]}], ",", 
    RowBox[{"{", 
     RowBox[{"c11", ",", "c21", ",", "c12", ",", "c22"}], "}"}]}], 
   "]"}]}]}], "Input",
 CellChangeTimes->{{3.407822192418335*^9, 3.4078222815129347`*^9}, {
   3.4078223222276163`*^9, 3.407822444434898*^9}, {3.40782256572718*^9, 
   3.407822572878962*^9}, {3.407822701316451*^9, 3.407822730137164*^9}, {
   3.407822843844674*^9, 3.407822844730753*^9}, {3.408096951376231*^9, 
   3.408096987562492*^9}, {3.4080970241612062`*^9, 3.4080970358357353`*^9}, {
   3.4292572399408913`*^9, 3.4292572848927*^9}, {3.429257399410988*^9, 
   3.4292574407504883`*^9}, {3.42925765415749*^9, 3.4292576715553007`*^9}, {
   3.429257709307732*^9, 3.429257738761835*^9}, {3.4292581944003983`*^9, 
   3.429258200388404*^9}, 3.429258408619505*^9}],

Cell[BoxData[
 RowBox[{"{", 
  RowBox[{"{", 
   RowBox[{
    RowBox[{"c11", "\[Rule]", "33.535157860527534`"}], ",", 
    RowBox[{"c21", "\[Rule]", "26.088204232116055`"}], ",", 
    RowBox[{"c12", "\[Rule]", "26.088204232116055`"}], ",", 
    RowBox[{"c22", "\[Rule]", "76.08820423211606`"}]}], "}"}], 
  "}"}]], "Output",
 CellChangeTimes->{
  3.407822848374716*^9, {3.4080969430654078`*^9, 3.408096989980282*^9}, {
   3.408097024594758*^9, 3.408097036385007*^9}, 3.4080979397414703`*^9, 
   3.408098042683979*^9, 3.408098252208333*^9, 3.408098312136259*^9, 
   3.408099918661045*^9, 3.40810011546605*^9, {3.42925722943869*^9, 
   3.4292572854358997`*^9}, 3.429257344550598*^9, {3.429257401535626*^9, 
   3.429257442755555*^9}, 3.429257499019479*^9, {3.429257658141589*^9, 
   3.429257672230426*^9}, {3.429257718663721*^9, 3.429257739181178*^9}, {
   3.42925819028799*^9, 3.4292582008326387`*^9}, 3.429258359897427*^9, 
   3.429258409588891*^9, 3.429258669421093*^9, 3.429262345747549*^9, 
   3.4292627245663977`*^9, 3.429262934578578*^9, 3.429263153444371*^9, 
   3.429263863740552*^9, 3.429264198147505*^9, 3.429264361166893*^9}]
}, Open  ]],

Cell["With positive feedback", "Text",
 CellChangeTimes->{{3.429257172651847*^9, 3.429257175191217*^9}, {
  3.429258501588065*^9, 3.429258501990074*^9}, {3.4292595152471247`*^9, 
  3.429259516532517*^9}},
 FontSize->16,
 FontWeight->"Bold"],

Cell[BoxData[{
 RowBox[{
  RowBox[{"Reactions", "=", 
   RowBox[{"{", "\[IndentingNewLine]", 
    RowBox[{
     RowBox[{"v1", "\[Equal]", 
      RowBox[{
       RowBox[{"-", "$d"}], "+", "x"}]}], ",", "\[IndentingNewLine]", 
     RowBox[{"v2", "\[Equal]", 
      RowBox[{
       RowBox[{"-", "x"}], "+", "$d"}]}], ",", "\[IndentingNewLine]", 
     RowBox[{"v3", "\[Equal]", 
      RowBox[{
       RowBox[{"-", "$d"}], "+", "y"}]}], ",", "\[IndentingNewLine]", 
     RowBox[{"v4", "\[Equal]", 
      RowBox[{
       RowBox[{"-", "y"}], "+", "$d"}]}]}], "\[IndentingNewLine]", "}"}]}], 
  ";"}], "\[IndentingNewLine]", 
 RowBox[{
  RowBox[{
   RowBox[{"RatesNOFB", "=", 
    RowBox[{"{", 
     RowBox[{
      RowBox[{"v1", "\[Rule]", 
       RowBox[{"V1", "*", "S", "*", 
        FractionBox[
         RowBox[{"200", "*", "y"}], 
         RowBox[{"1", "+", 
          RowBox[{"200", "*", "y"}]}]]}]}], ",", 
      RowBox[{"v2", "\[Rule]", 
       RowBox[{"V2", "*", "2", "*", "x"}]}], ",", 
      RowBox[{"v3", "\[Rule]", 
       RowBox[{"V3", "*", "2", "*", "x"}]}], ",", 
      RowBox[{"v4", "\[Rule]", 
       RowBox[{"V4", "*", "200", "*", "y"}]}]}], "}"}]}], ";"}], 
  "\[IndentingNewLine]"}], "\[IndentingNewLine]", 
 RowBox[{
  RowBox[{
   RowBox[{"Parm", "=", 
    RowBox[{"{", 
     RowBox[{
      RowBox[{"V1", "\[Rule]", "100"}], ",", 
      RowBox[{"V2", "\[Rule]", "1"}], ",", 
      RowBox[{"V3", "\[Rule]", "100"}], ",", 
      RowBox[{"V4", "\[Rule]", "1"}], ",", 
      RowBox[{"S", "\[Rule]", "1"}]}], "}"}]}], ";"}], 
  "\[IndentingNewLine]"}], "\[IndentingNewLine]", 
 RowBox[{
  RowBox[{"Init", "=", 
   RowBox[{"{", "\[IndentingNewLine]", 
    RowBox[{
     RowBox[{"x", "\[Rule]", "50"}], ",", "\[IndentingNewLine]", 
     RowBox[{"y", "\[Rule]", "50"}]}], "\[IndentingNewLine]", "}"}]}], 
  ";"}]}], "Input",
 CellChangeTimes->{{3.401078471851301*^9, 3.401078551036542*^9}, 
   3.401078593759923*^9, {3.401078660261077*^9, 3.4010787237175503`*^9}, {
   3.401079125889319*^9, 3.4010791316291313`*^9}, {3.401079952896861*^9, 
   3.401079963806204*^9}, {3.4010803042982388`*^9, 3.4010803068950872`*^9}, {
   3.4013538846798363`*^9, 3.401354031593648*^9}, {3.4013542891788187`*^9, 
   3.4013543608902082`*^9}, {3.401354498594941*^9, 3.4013545027455387`*^9}, {
   3.401354555874012*^9, 3.401354556001625*^9}, {3.4013583407109013`*^9, 
   3.401358354809712*^9}, 3.401359063863639*^9, {3.401359299156241*^9, 
   3.401359306705902*^9}, {3.401359559615171*^9, 3.4013596027326403`*^9}, {
   3.403095468137246*^9, 3.4030955034306917`*^9}, {3.403095546922202*^9, 
   3.403095900554421*^9}, {3.4030959513272457`*^9, 3.403095951564436*^9}, {
   3.407769716519744*^9, 3.407769777414551*^9}, {3.4077708459016533`*^9, 
   3.407770895921007*^9}, {3.4077709720418177`*^9, 3.4077710057620564`*^9}, {
   3.407771680059*^9, 3.4077716810880823`*^9}, {3.407772126156248*^9, 
   3.407772140050912*^9}, {3.40777235437051*^9, 3.40777237230961*^9}, {
   3.407772460578006*^9, 3.407772464447487*^9}, {3.407772503991912*^9, 
   3.40777250445362*^9}, {3.407772583871553*^9, 3.407772585820278*^9}, {
   3.4077728444324408`*^9, 3.407772859895774*^9}, {3.407773658870118*^9, 
   3.407773659854022*^9}, {3.4077749260944967`*^9, 3.4077749742905807`*^9}, {
   3.40777506223044*^9, 3.407775064676117*^9}, {3.4077751051711493`*^9, 
   3.407775107622107*^9}, {3.40777518579503*^9, 3.4077751956823273`*^9}, {
   3.408004606957705*^9, 3.408004609765623*^9}, {3.408016100242833*^9, 
   3.408016101602149*^9}, {3.408016516166122*^9, 3.408016518691432*^9}, {
   3.408016554808379*^9, 3.4080165925963707`*^9}, 3.408016675383697*^9, {
   3.408019087921917*^9, 3.408019096016614*^9}, {3.408099350699697*^9, 
   3.408099353697167*^9}, {3.428657482803998*^9, 3.428657503156926*^9}, {
   3.428657537023114*^9, 3.428657638963099*^9}, {3.428657991802042*^9, 
   3.4286580164867*^9}, 3.4286586242973013`*^9, {3.428659716434478*^9, 
   3.428659839279131*^9}, 3.428661661757944*^9, {3.428667365001498*^9, 
   3.4286673652487803`*^9}, {3.428669258787592*^9, 3.428669275656073*^9}, {
   3.428669306250557*^9, 3.428669311471181*^9}, {3.429257127233986*^9, 
   3.429257164228558*^9}, {3.429258014489628*^9, 3.4292580205501623`*^9}, {
   3.4292580821049423`*^9, 3.429258116317109*^9}, {3.429258509875436*^9, 
   3.429258636426414*^9}, {3.429259519654018*^9, 3.429259754568324*^9}, {
   3.429264152106296*^9, 3.429264152929736*^9}}],

Cell[CellGroupData[{

Cell[BoxData[
 RowBox[{"FindRoot", "[", 
  RowBox[{
   RowBox[{
    RowBox[{
     RowBox[{"{", 
      RowBox[{
       RowBox[{
        RowBox[{"v1", "-", "v2"}], "\[Equal]", "0"}], ",", 
       RowBox[{
        RowBox[{"v3", "-", "v4"}], "\[Equal]", "0"}]}], "}"}], "/.", 
     "RatesNOFB"}], "/.", "Parm"}], ",", 
   RowBox[{"{", 
    RowBox[{
     RowBox[{"{", 
      RowBox[{"x", ",", "50"}], "}"}], ",", 
     RowBox[{"{", 
      RowBox[{"y", ",", "50"}], "}"}]}], "}"}], ",", 
   RowBox[{"MaxIterations", "\[Rule]", "Infinity"}]}], "]"}]], "Input",
 CellChangeTimes->{{3.429257952773776*^9, 3.429258027547522*^9}, {
  3.4292597265191*^9, 3.429259763653063*^9}}],

Cell[BoxData[
 RowBox[{"{", 
  RowBox[{
   RowBox[{"x", "\[Rule]", "49.995000000000005`"}], ",", 
   RowBox[{"y", "\[Rule]", "49.995000000000005`"}]}], "}"}]], "Output",
 CellChangeTimes->{{3.429257979578721*^9, 3.42925802818502*^9}, {
   3.42925808852948*^9, 3.4292581173353786`*^9}, {3.429258517512072*^9, 
   3.429258600245216*^9}, 3.42925863974872*^9, {3.429259525597316*^9, 
   3.429259764132752*^9}, 3.429262348259282*^9, 3.4292627265969543`*^9, 
   3.429262934705068*^9, 3.4292631535072117`*^9, 3.429263863868742*^9, 
   3.4292643612235117`*^9}]
}, Open  ]],

Cell[CellGroupData[{

Cell[BoxData[{
 RowBox[{
  RowBox[{"numbercalc", "=", "300000"}], ";"}], "\[IndentingNewLine]", 
 RowBox[{
  RowBox[{"GillespieNew", "[", 
   RowBox[{"Reactions", ",", 
    RowBox[{"RatesNOFB", "/.", "Parm"}], ",", "Init", ",", "numbercalc"}], 
   "]"}], "//", "Timing"}]}], "Input",
 CellChangeTimes->{{3.401358798163351*^9, 3.40135882089008*^9}, {
  3.401358896186586*^9, 3.401358904490152*^9}, {3.401359649536524*^9, 
  3.401359651905109*^9}, {3.4077709879574337`*^9, 3.40777098870671*^9}, {
  3.407773448334302*^9, 3.407773448900403*^9}, {3.4286578201441917`*^9, 
  3.428657826341073*^9}, {3.429257181816659*^9, 3.429257182953088*^9}, {
  3.42925789977174*^9, 3.429257899827272*^9}, {3.4292598043856983`*^9, 
  3.429259804519373*^9}, {3.4292642220902576`*^9, 3.4292642223379498`*^9}}],

Cell[BoxData[
 RowBox[{"{", 
  RowBox[{"27.823853999999997`", ",", "Null"}], "}"}]], "Output",
 CellChangeTimes->{
  3.401358974612197*^9, 3.401359088850807*^9, 3.401359361904481*^9, 
   3.401359458976083*^9, {3.401359496988854*^9, 3.40135951786018*^9}, {
   3.401359630558833*^9, 3.401359657975617*^9}, 3.401359688421317*^9, {
   3.403095834893127*^9, 3.4030959023670893`*^9}, 3.403095953300797*^9, 
   3.403097846346698*^9, 3.403097909536069*^9, 3.4030979878420277`*^9, 
   3.403098020106431*^9, 3.4030981110678463`*^9, 3.403098192166737*^9, 
   3.404286375019033*^9, {3.40428721182185*^9, 3.4042872267901373`*^9}, 
   3.4052714721695557`*^9, 3.4052716070148907`*^9, 3.405271713006283*^9, 
   3.407054091715563*^9, 3.40776969977059*^9, {3.407769780496423*^9, 
   3.407769793035363*^9}, 3.407769866521583*^9, {3.4077701717751007`*^9, 
   3.407770195282824*^9}, {3.4077705326714354`*^9, 3.407770534476721*^9}, 
   3.407770652967641*^9, {3.4077709549036627`*^9, 3.407771021193049*^9}, 
   3.407771200191621*^9, 3.407771435809746*^9, 3.407771684508963*^9, 
   3.407771891446494*^9, {3.4077721238220797`*^9, 3.4077721704497633`*^9}, {
   3.407772374802663*^9, 3.4077723899182463`*^9}, 3.4077724784132423`*^9, 
   3.407772518621244*^9, 3.4077726002592916`*^9, 3.407772697848146*^9, 
   3.4077729292431726`*^9, 3.407773591189254*^9, 3.407773760798607*^9, 
   3.407774356426128*^9, {3.407774978770255*^9, 3.407775012684606*^9}, 
   3.4077750787650833`*^9, 3.407775122338376*^9, 3.407775466149975*^9, 
   3.4077757170046663`*^9, 3.407823129488777*^9, 3.408004630580303*^9, 
   3.4080047816286783`*^9, 3.408005212708809*^9, {3.408016114861453*^9, 
   3.408016123437174*^9}, 3.408016211156094*^9, {3.4080166738946533`*^9, 
   3.408016684875489*^9}, 3.408016764218133*^9, 3.408016954631119*^9, 
   3.408019118921391*^9, 3.408019197501646*^9, 3.408019330408907*^9, 
   3.408019573947036*^9, 3.40809086340702*^9, 3.408099360374199*^9, 
   3.408099404238524*^9, 3.408535273092166*^9, 3.408535468349433*^9, 
   3.408606871403472*^9, {3.4086147817901506`*^9, 3.40861480106703*^9}, 
   3.4086161515093193`*^9, 3.408619505320456*^9, {3.408619999739896*^9, 
   3.408620002676442*^9}, {3.4286578153350897`*^9, 3.428657827641547*^9}, 
   3.428657898357531*^9, {3.428658005907834*^9, 3.428658026736166*^9}, 
   3.4286581233532667`*^9, 3.428658635217496*^9, 3.428658832000918*^9, 
   3.4286594333601503`*^9, 3.428659741653599*^9, {3.428659778010127*^9, 
   3.4286597884313393`*^9}, {3.428659829459553*^9, 3.428659849947192*^9}, 
   3.428661695689851*^9, 3.428667383949596*^9, 3.428669121729437*^9, 
   3.428669286410077*^9, 3.428669323397088*^9, 3.429257114498464*^9, 
   3.429257145218505*^9, {3.429257175557015*^9, 3.429257192784505*^9}, 
   3.429257471874373*^9, {3.42925790476003*^9, 3.429257913462737*^9}, 
   3.429258038241818*^9, {3.429258098379064*^9, 3.429258126685957*^9}, 
   3.4292586509450417`*^9, 3.429259777273491*^9, 3.42925982368721*^9, 
   3.4292623675637197`*^9, 3.429262745770528*^9, 3.42926295369223*^9, 
   3.429263171838818*^9, 3.42926388278894*^9, 3.429264389168565*^9}]
}, Open  ]],

Cell[CellGroupData[{

Cell[BoxData[
 RowBox[{
  RowBox[{"ListLinePlot", "[", 
   RowBox[{
    RowBox[{"Table", "[", 
     RowBox[{
      RowBox[{"Join", "[", 
       RowBox[{
        RowBox[{"TimeVector", "[", "i", "]"}], ",", 
        RowBox[{"{", 
         RowBox[{
          RowBox[{"State", "[", "i", "]"}], "\[LeftDoubleBracket]", 
          RowBox[{
           RowBox[{
            RowBox[{"Position", "[", 
             RowBox[{"Vars", ",", "x"}], "]"}], "[", 
            RowBox[{"[", "1", "]"}], "]"}], "[", 
           RowBox[{"[", "1", "]"}], "]"}], "\[RightDoubleBracket]"}], "}"}]}],
        "]"}], ",", 
      RowBox[{"{", 
       RowBox[{"i", ",", "1", ",", "1000"}], "}"}]}], "]"}], ",", 
    RowBox[{"Frame", "\[Rule]", "True"}], ",", 
    RowBox[{"FrameLabel", "\[Rule]", 
     RowBox[{"{", 
      RowBox[{"\"\<\!\(\*
StyleBox[\"t\",
FontSlant->\"Italic\"]\) [min]\>\"", ",", 
       "\"\<\!\(\*SubscriptBox[\(n\), \(X\)]\) \
[\!\(\*SuperscriptBox[\(cell\), \(-1\)]\)]\>\""}], "}"}]}], ",", 
    RowBox[{"FrameStyle", "\[Rule]", 
     RowBox[{"Thickness", "[", "0.005`", "]"}]}], ",", 
    RowBox[{"BaseStyle", "\[Rule]", "20"}], ",", 
    RowBox[{"InterpolationOrder", "\[Rule]", "1"}], ",", 
    RowBox[{"PlotStyle", "\[Rule]", 
     RowBox[{"{", 
      RowBox[{"Blue", ",", 
       RowBox[{"Thickness", "[", "0.01", "]"}]}], "}"}]}], ",", 
    RowBox[{"Joined", "\[Rule]", "True"}], ",", 
    RowBox[{"PlotRange", "\[Rule]", 
     RowBox[{"{", 
      RowBox[{"40", ",", "60"}], "}"}]}]}], "]"}], 
  "\[IndentingNewLine]"}]], "Input",
 CellChangeTimes->{{3.401354813544183*^9, 3.401354876280607*^9}, {
   3.403095911871726*^9, 3.4030959254067287`*^9}, {3.4030959751453857`*^9, 
   3.4030960092726088`*^9}, {3.407769784377241*^9, 3.407769787304275*^9}, {
   3.4077706643801613`*^9, 3.407770664875293*^9}, {3.4077709049124937`*^9, 
   3.407770917131857*^9}, {3.407771659140614*^9, 3.407771665909505*^9}, {
   3.407772258920426*^9, 3.407772259350528*^9}, {3.407772535478669*^9, 
   3.4077725381628637`*^9}, {3.407775549816053*^9, 3.407775555269643*^9}, {
   3.407775795771761*^9, 3.407775808933799*^9}, 3.40777583966506*^9, {
   3.4080166827010403`*^9, 3.408016690237224*^9}, {3.408016743014433*^9, 
   3.4080167439151487`*^9}, {3.4086193496293507`*^9, 3.408619366338046*^9}, {
   3.408619726434264*^9, 3.408619730673604*^9}, {3.428657843326117*^9, 
   3.428657867667548*^9}, {3.428657904298958*^9, 3.428657910999021*^9}, {
   3.4286690840958843`*^9, 3.428669099286652*^9}, {3.428669130407242*^9, 
   3.428669238801413*^9}, {3.428669322821323*^9, 3.428669411013289*^9}, {
   3.429257138802731*^9, 3.429257139058056*^9}, {3.4292579188109007`*^9, 
   3.429257937759014*^9}, {3.429258138383452*^9, 3.429258141772106*^9}}],

Cell[BoxData[
 GraphicsBox[{{}, {}, 
   {RGBColor[0, 0, 1], Thickness[0.01], LineBox[CompressedData["
1:eJxN1nc81X34P3ARFdmErOyZ1SBkVEaIkHWTvWUkkWTvETIrsjKTjBQhoiir
pNCwUnaikFHpe/9+3/t7Xuf8cx7Pxznv67re1+c9Pjy2ngYOpCQkJDNkJCT/
7/uB5arPq5ztyiT//3NSRUMyYV2On47gVJckn/23OQnWVFTXdjDiJTgn4yqX
wrwQwR++yGfaR4kQHLfZsbh3jxjBAzQGD7OP7SfYo8lwX/GWIsELQ3e2n1FU
ITg3nvVTA8UJgj9deGoTMaBBME+kMB8fw0mC44/LDqsFwvraF1ni/LUI5vN0
v/1rpw7qZzO2WT96mmCB7EeGJrL6BGuTDR/KVYEV8r4vdO4xINjZtEmjTtyQ
4B/r5zjfl8H1DFokwXUw/xPBjrSTRgRnjSpVHQ+BM6LkZDk24MbZpOsl+cYE
m2m7dZ83NyHYzTJUXczHlGDzfc3F3FRmBH980Z+tkwl/XcmpIj9iTvD47elA
qiH4B1tWrPU9C4Lv0T8I+dVmheehLmJsLGWNfjQpWO+gtiF4jvVIQJwi3K4d
z0xlABc+ujvTGgyvbQVvX1axJfhO9IGjFzLg+N2X9gQswPPt29VEJOwI9hEW
/eSoCt/xTEuT+mhPcLWZf5bXMHyZov21MaUDwQ381akqUnCv0japIlsnrPcr
236LiToTzLuqV81a5oJ8fb8K2x/Bh0TdSjz9XQne1c/br0fuRrBsxTD1nnDY
UHU/f0o8vBU7f/z88XMEd5Sy5GXehz3KXnKlvobXDDYsWqTdCb7lH31n22k4
0yWvpSoMdswMMs9W8CD4xqXPI4GG8AWVLr0rZjBLlrWb61U42vrm2nw2bGmi
xCsj6kXwGx6qjF0acOuXQjPOQZhSLpCjaRIOs/M5/EX6PMHuSteXQ07BL7y+
fHUzgivWCv/GX4IpYvSYMufgzrAUJjkpb4JDzUJWZ0/DX+QueIoYwq0u4uGe
ZrCG4OyLIjf4YAE99/j+CwRPvgu2k5KArzkmlySEwNksduljxXDGZ1ba8Hk4
38fpkMYifF1xWCGayQfr81bkk1Ah+LXc0xgWM1iq5srW/C+4+rBYoxrFRYKZ
lZymv9DBXtpmEiWSsFBm9x5/FXiV+9XgeVX4Ya97grgnfCcuTemOF3xunyl7
ZqsvwQFHPQUlOuDgZTkmgzXYWLVW0N3OD+evIe2mVzQs1bFnaE8RXP/+sfjJ
MTjiUIdSwPNLBMtTpQcdiPEn+GTKoSaZLNj275p36yh8TjifrOsPnGTQnejC
e5ngNp0pSZdUWGuEW3SoDC5X4UmJqYKzXK/HH7gPu3DpM/5thOMVLJdEv8Ju
VG8jnxgEYPzaQsKAMay3PqZ90Am+177sMnUOnr2szm4bCM/8/ecclcIVgp9c
X7jHZQ737SxRfOUOxyUqlDy6Db/W5W8kK4cXyKR7dgzCB2K2HfgYHIj9d40p
82EWnH5d2DS8DHbwbFWhuAvnVfuwpb+F5yW24icOBhG8s7tLx0UHLmkdGpzW
hxd7yJ13OMJWF9g5mv3gdReNXPkEmOqKV8K9efjsxAdxWpdg7K+hnwxM1+BD
cl02w8OwfLzih8s8IQSzJegH0RyAL3QdKZQwhDe8RkfNvGFKgRi5MzFwrvt9
nW4id/UV7SyKhX2VmTpvlcBXQ0R8ikthb/JyE5kaOLKIzOVxNzyvWz7BQx5K
cPia7YYwFawo6ZFUxAw3hfq9K1eD/7YFBA3rwOzUFD9yzWA/Ecpm7wD4V5a+
VlEsvP3QXVn7MniFrVfyB5FFX/iXbzyGW43j0vi34JmvG/kzTGG4r7IUfi2I
wzUKJ8ZY5GFjtqZoGk04lMvotZcBrJtSvHLGEP42OVc0VALbZQm4vu2CS5T0
mKeIzLT73qfmRTiI1eT5A9Jw9KNmm541OVz1ymF2dB/8/pTysWpeWPT6wteb
EnCz4E57F1WYliRT/7QDLBFfQV6RDKtKOfPeeAbLSN2zlGSIIPhDDa9nPQ/c
bhrfFhcKn1B1sfCOg6OsP2ikENn59SN9lmy4rme10igXfkjpsnC9FJ7da8Lb
MAgXzK9fdaeJRL/Udw9UccNVDGTVmnIw5Vyi65MzsKC17fQjL3jE0veL7Bx8
+89f6cxvcK6k7Cua41EEZy70/tIk8iPxuKjCs/CVrVcm7y7CI24Teh8j4fKu
crrkq/BBv9ek3lkwr9KhjcP34GYPM9mMapihVrKysxb2ZNIL8ngJVya3tP5k
jia4UUJe66oILJeVSbpoBUuMqrPTOcJvaW0atK7CESrPKZxrYP/YjDMvmmCy
8/Ik+s3wvqAPA36v4UWntf2zLDH/6xBNFTmDeaZjovCmLNn7twZwQN4jr7Nn
4DAG0g0ON7jXin1/5TXYOWnZeTAVjjq/rsORBtPGx2Skp8PNXrWJLblEv8es
Vuq+gAf7+mKae2CfM54fbWfh3YHdtec3Yd88pgqaY7EEcwm+o90bB7/NEas4
nA0LtimEJXXAKQ2kavNbMJPMZKwXVRzBnY/v5mYzwup8wryP2eGc5e/9fPww
5ayx42kZmOZZx/GU0/CDzibKXF/48OVJsZAgmP6AN51KD5EVJDba3hPFjz3i
4sQWT3Bg+ZMdjuOwMBtbyfIk/GWr9/4wYwLBl2jI3N+JwcZeU37hWjDPLy7H
Tk84SLtvUrYaFgxS2X+jF15Q0pc8/w5+pe6tHP8FbuFM2i36G14qc11WlbxK
cJ/hRHnbYfiCZXZzngGccHtVhN8EptbQPi3kDB/ZY21y6Ry8yqElGJ4D+/Tn
dXi1XSXsB54In3PXnsGNZ2/qPeyEnwwtSfD3we7SR/NUR+FW7d2UlUKJBMfs
7Ljqpgy3zK96MKvAa0HSUeNGMGnYP7Xv7OGmFwy0LzzgndVTfq4+8PFoOb/q
RJht0IFDJAMOZy4yGKiCo1yb3bY1whnGD8YLe+Fvi0Ke+m/hzK87q9ilknD/
PL9YXnAKZgkXdqawhk3r6Iunz8NnaCwKwsJgxj3floyz4PE7lyqpG+DpOgUX
rSfw0HLz4dyPcHHEh2MGm3B8AjdXAnMywf0f5INTOeDvv1xYRSVhwcWqrY+q
8H4xvexkNfj+YNX8yFk4VVNWXcwbPndX5Z50FBwbULXCngIfeRKp8jMTpnC9
l1RSAvt1n5zamIZvdQh+ZZmFmx7URvH8gO2qcpP46K8R3LvQ8yOJCbYSJJ3I
4IQtrqnTUHPDR+hzT70QgKUfLV79LgRXDgRzf5OHfTj0VulNYNNzfd6U9rAk
JwX9ui+sYSsj8CkYpv5abfcgHhbhXPrGkgD386zMWd6Egw3uzTpXw08XNdxX
auGF2stWyZ2wuOFySN87+KxtplXBCHxilrUm9jNs3rk9T2MJZnfNK2yiSsH6
TvR6IbIbfsBr+V6KBd4iT2scNYTHbUvnlc/CVnZPPwxbwfQGvhnbbWETxtRQ
L1eYO64r7thF+MZ+fsmUCPg5lUF3zzW44sQLkfUceHdnzaZJC1w2/89t5W5Y
esfY7euv4WLyWylmn+By63yltE24UPoZt91v2N6zaUmMOpXgQb9GhYsc8JCq
42sfTninZ8MRuoNwZYCLVpIOrDM8EmtpANtz1OcoGcG5FqfoOD3gqZGurqex
8Mx4kGPwNVj7zyP/2Xy4yOh6X28h/O2uf93bCvhA8ISzQBXsMbUoPP4A1s+r
vbBSTzTfkJrQoKcw/VlBU85nsPA1R4prXXDhZqd6Vw+8uEK9y/ItHGG5Ytz3
Hv7Nvl1UYAzu+1qaPvwTdr5NcZyEKo1guuPfjRL2wf062937+WE7/rnlGhH4
RNYjDWlVeHyIeu/es/Ck7xi1hDWsPrss0uUEM9JePNvuBb+nuNV+3B+OLfN9
KhMMZ3QwRrBGwDLkMwkssfDEqY/VutfghjGXCqZ0WMuYltc4i6hev5/nsx/C
aR4Oc+E98JV7xQei+2CJJvo/0q/hMKMXuSlD8EnXirODRL542XBF6T28Nio/
6TwC1xgUfuNfglX26ARPLcOHv7bRrP2CP/kyFKj+hn+ccLqjQJtO8MMzNYoW
9LBN0MFlSyZ4cn+W3wQPnH326Ms1aZhcNGz3ojJsfv4H6xUVOFLQno1fC44m
d8vffhZe5j08dM8XDt97/ZpBIFwip5ZCFg6/Kdth25YAx6wPe0WnwKT5B2m3
PYZ3MYh7u3XDoSKJdh1Ebmd5bC82BXOK2vqLTsP3eLY1xv+GnRiF6w6xZBBc
5SWnmEpky+Defb6ssNooq5cSJ6y4fj66kci/EgWau7ngwhs6JI7C8CiH0ObE
YXiXzUiinAosNX/QmfcYUT3trQpRRD6+p95r5iT8x8WUQdgdJj+Q+/cwkU0P
R6vJErnBqzq94jL8MGtg58dI2Jet7shkFNzBlOAyHQ+rmjh/WrgLuzlcFiOt
gnvNxqQP1sGf37sf46yHSfxczNNaYZHPHNJlvbCs1s/VPyOw16jkbY05eD6E
81jXGpwbv14dRZKJ81agy/4LGfzOR+0k225Yxf5CVK0KPGfxqadUA7Yrz6db
JPKuQiuOBEN49Uty9aIVnDqhyv/bCabIbKG19YEd6Emflgb955CTKgNnSMoy
JuDUYyE6zGswMzMlsxzldYI33D7rDQjCtscKjO0l4NdMB0hppeG1RK1gWl34
cMNb0sen4XMHZAN0rWABv3L5z16wEZ9NjEUSPC72SkzoOiz8hlthVwHc1+hl
3n6bqD5lqT7Xv3B8lwQXCeMN1JdGWxxCZB+Zz3nZLPCz6c9cjcLw2e2hNc2i
MI2vfswzCfgQU4lwkjR8Q3Pv1zsyMKNdfnO6Glz1plP9tDG868NyqIcNLDnx
wv2PI0y2580B+nPwn7vaGuO+cF0c9WJZOHxGYP8iRyTcaV9E6hFPNN6+7k5K
HjxS3fzuSQtMJz75mK0VtnxGl7M5By9MTxSnLcOXnsTumSVyWIsyX9u2mwRz
3r9huI8Jfqju4n+aF/5tkji2UxieUtvnoqUHl+WnZ9w4A6erBsqz2sLDfrFd
1LFwJK2VIEcqTLG7NmW4EL75ojzKuwp2OujKptcM13SW+TwahgMSThlNT8Jh
FaKip2bgZ28Y+B23YN8gRa5ssiystwJ55QdUsHWA+WcKNlhIYedMFB+c862j
P4AfHvDgHFkXh0mz90i2aMD5pLuKWS3gyxQRSWvWcL3rPv4FZ7iL1nDcxQU2
baM1fhsAD3tXF/qGwDXdu/wvhcGVodH1FUQOKH7ZFhkBO1GT73wTC7+iuN74
7DrsaDDgltxIVP+xvpcWrbBhZ5jfEGU2wftjPaQc98PkFy8VGsrAf8jVAnmV
YCZZwcoxImvU7NB9rgbf4Bb6WqAJ39SzLHigBXP8MfJlNYV19zT67/eBC45Z
CR2Pgp/pnrM2z4G1Z79HPiqAn39pWTtZCNMa0J6QfArHbDstO/wMzmilcqRq
hz+OvA5vJfJy0uMyzi/w/RxDy+/f4Andtxp7f8LiuRHRC5S3CLZPsV66xAzX
V5t5H90Dp7U0XNVi+88kWiq5+vIF2/jgsqSZc2WCcFTpvkdV0vDv2wxc87rw
ydpDveIW8E3BcJnvZ2Eexm+CznbwHf1Tm+b2cD7NlH2fKzxno2l+8jxRfPEF
GvVguEOC9Wp4CGwemdcacRV2E7hiuysR/uF33JjkBmynNzKunQP/yZg8w3kb
fnnrw46mO3C9JutKaRMcYftmyeElPMHVvS//Hfyqbx/7xVH4ycvxx1VjsI+t
bhrHAuzEeEUkYkcOwcaO9m82mGGFf7aLn+KGZctLSq4IwrOFSVvjRN5sLOWe
2w/LH+LSlJOG+68FH6mWgQcXI8Y4DsKM6SRHYxTgB7pjAeN6sDcdq62yMTxx
q0vY9hK8oXVes+Qy3JAw8J7iCiw66OroH06UL3pvY+xdWKa8u5/YUvQzvq4t
cDbrw/XkVqL68mVKNEZhYSaVUCvaXIJzHFh7I4m8+z7ZYuVe2IupIbiB9z+H
/Pt8vE79s48PviXxc5ezBHyk5IfIQ3lYcDWX8YMCfHq/U2mjEXzm2/KH306w
u6kMJ6sHHJqtFqzhBV94aVI96g9b7yDf8TcGJlFquv4nHu4IJrnMmEA0fugq
7WIfbLK0qlkyCb/n+8sivA5PTx3g39yAnymcvPKJMo9g6boz2Ybc8HBW8CAZ
Pzw1Ixb6SxBW6ShoLxKCs4V3P1EWgVfUfrdIysBa/7B/OXMIzhkTK9A/Crfc
PPrOVQVuamKsHD0OK7fQhSypwf6dNQnWmvDja+tHHLRhvlMnSvl0ieY36VAc
rA+P16pZ7TSAl4e/8phbwB2uN+kMbGCLQ1sUK0SOE74fEu8A535lCZs5959J
tFVMbjhwZrjDEVnvlmS9YImDylWaPvBgoriZF5E/fU5s0LgIv5lIWDEKgbd6
HacMYuBqUifrlFj46Tub+e2JsLVct5l8Onwu8ccrlVuw3sOb/ZmV8GtVhyO5
RPZ/MyqcWAWT6kfL7GiAv3/flkHVDAuPUbzVeg4XDp2obn8Hs6e/51n9CLca
GFb8XoZXKg+HttHmE5yRlDK2ixVus9x9ZUMIjt4U9coShyu1/CgeEzlo3SjR
XwrOf2IgrKIK35Ef9U0ksmqw9UaVGkxTU7/XRwNe8atfuaMFs2tTvbuhDYcH
BgfN6BA5jivCxBD+eeRgobI5fC15vFHOgej/Fesf4p1h9dG79CG+8MDER70D
IfDUkELbm3C49g4Jc3gKPDc2yCObBrNIiqtOZP7nEG2VHMMEjehs2CLw5S/K
2/C3BOPW7xUw5Qv/ie1V8NAY9cZILcw4syhzrQUe0PHdPP8EnkrZXnC6DX64
wBec8wxWmU46Id0Oz0en2o12w0fb0+Lbe+AVUcYS09fwU5dw7p/98AnrGwGM
Y3CtpMgIsSlGJ7r+EvlMc0sd3yJ8W7SuM4mkgOCgOYksGwr4cgsdWfkO+O9x
q686O2HBLjmONSo4ku4PBTUrfNPlbfUUL1yfLDK9xAe/Eo6yqxKCY7e+HVCT
hou9W3g+KcNjljb9/cfg+aOOyTc0YOkT35mfEbnw5ftmE13YzT6TykEPXjq+
emGcyME50zddDGGPiClKF2fYoLnnC40fXCZXmugXBrccuploFU7Uv7upCyLR
sFGBUM8qkZ/d6uULjCkgrN9DzRJec1fhtPfurCXJcLceV34NkQuHKtcGMuBs
KsVxv8z/i//vfZU3VjeWDdsW86f634LP0pjadBXA3ya1JLXuwnW9z9l2VsG8
A/km25/A2YetH453wg8EUin/DUjwALVdHmc3/HlbXfqfPnh+ojhxRz/MluJb
eXEQZjYYatnxgSj/Gf9fQ59gx4Kpinfz8PXeZveir/BjPyrdxz9hpcBcMvU1
+MnRlu69JLcJTn6V2slDZI27HKuB22HqTVVaO3KYQumDlhQFrKnIS8tGDVsa
zC4m7YVpcpv97IT+87/vbzabbyzfisJbayYufjKwIb1RrbIczMnJ7ul7HI6g
bl16rAN3PA+xzNaFU7aEr0vpwTExipWHTOE4XQ3jcCLvDZie1jaHWwPajpcT
+WbuD2rWs0Txkh8N7rKCe1U0/w44wXvoPqVFusD/UBsXbnjDvjrOExcCiPIZ
rj09FwhX8Np9NQiBx3eOTIslwaN2a4neRL58/bjC7nRYqnJO0DEXJi/bxZJL
5JLCXxNGRXB9urO4bDN86D19D08nnE4fEUraDbfFaQf7vSXqN+uLR/KD8IhN
38yhEbisvE/aZhTmvqzE8f4z/H4iUlhzEtaOk30kOkfUz6umcha/4SrGKpkg
2kKMp7HStqSD4372rCWywd5+p4cjOeCE7zvm/QWJ7Kl5nkMcPhBZVtkrAU90
CHzvUIWXvYs9dmvCM5vyfAFEPsXQ/JPTGOZQMgzzsoDffc/xDraEd+1a1eC1
hb//NPj53Rv+e4W+hfcSLG3PQFEXCdcpX2kVjYLlbFvS3FOJ5kPVppiXDotF
htjrZsIfmBmoxbLh4ghOG4tb8NLj8wIzefDqX59qtzv/OeSkikh9ka/QXViQ
7r6yah1c5KkUQtEOP298OP+6E+4erN2u2g+bBHj1eL6DT7D75t8kssjXF9U0
o3DkiaPxw0Q+0ynpcXQCjiP3USqdhE9zRglwzcGzfBVKW0swTShdzr4V+NaR
CInTP2FHbf6Ejd+wsYYuU8u2IoIjjgxfkSaHL6XZ7PChgPkFLqiWMMBmJTUd
O1jht40Ud3r3wqN8NjOf+IjGG5lEt0rC0onuSdNy8MYmpdt3efh2fcB4gCIc
2F585IwKXED9XI9dA+YaMuSI1obb5N9e/2IEO9wmiZA3hdVcpAs97OH5P0GX
fwUR9SNha6IuEg6PLij7FAOvevVX+8XBCp+DpF8SeaZFQ0/jKtz9d/jh6WR4
9qKnU8Y12OBHXmVnJvwyvicsPovIzY9WuLPhhyuPGr/mwinUplSMt2GRnxbq
w6VwAPu2rZ67sLafVNivWljMJct27SE8Lmf89E4drF4l/iW5Ho7eWTOn0AZz
/1qPsOiAg3Y+Kz3XDy8wsBrSzMDr7lyX7s3CPRGy36lXYct/lHuY/8BpAup3
o6iKCZZ4yTrmRAff7BV4cIoF1r90yzedBx7lWYxYE4ONKQOLWaRhSemnzsUy
cGr3eVMbWZhtJYVc8AjMrdOuPUPk3C/39PgU4btJ3CfvKcEGko/qPqrDHx8c
CyY1hBVfF+k4msAnGvbVK9jBfFnchqVOMPOA4XiyM2x0qq9VzQeOX/tkbXUJ
LrLYpKALhIU4n8qlBMML2093hoTCHf4GinciYRMeLW67ZFjvlCTPrUy4l8T/
tvDNYsJ5G5F4tlYsC/bfqP8WWAC7zP/+pFkC+3nQx1eWwlp/JqmOVsAj3Or7
lWvghno/54oG2DZs12/OFqL8ey2mm1/AQU/8FYy6YCcz/dI3vbC4PsmHmD54
SiTdLGsM5pQuOfplFnbskAt4Mgd/iBsgV1yE/95xGmxbgo8+1STZ/QMetdjw
yf8JUxw2V+P7DfM/zjZO3F5CcFJRb9XNXbDoxmaeER0sMaUpV8oABzn+iJNg
hs/GBySGENnU6+NCPC98yajpFZ8QfOUkDW+PFBwh5SS0KQ3fdI8tGJSHqzUn
9rOpwtS7rz8OOQYXXe2Z6iLykkc0BelxWO5ggu2NE/Cr7+3sDGpwA08Vw2FN
uGaGnFdDF85srXi1ZgJXKuzXyLWHf5nQjS84w1PBDn7f3GGygHDxVi+Ya8mO
qtmXqL9MMVLkl2CSVx3WdEFwrJKVuGAmrLrbWD/7Bmyk0G52NYuo/6ulg5l5
RPklcmuTi+G1i5Shb8tgFVuTbQLl8PmLTEMUVTBv+TTt5/uwxTuXrPEH8OFu
1sP6DXBp71+hc0Q2oQ/nlXoMD5W+IlkgcpPHXo+edqL+D1V3avXC918lSCj3
E3lJttF4kKjfVSwH3hO5tUhVWnYIdqyiNqcbI5p/Jvd0+QS8W1g/d9cXWOCA
0OeEBXj66u+Fuz/hh31eMkZrsHkC22TuJlxBlhitva2U4EDxVLJjZDCDlEPq
b1qYZa1bapYRVqU8G5XBCktE5rLz7oP3XNMyZeaBo1y/mZcIwM8sjb56icHM
CslFFQpw0L2MhyHKMHWsfnK1HRznGrLu6QEz2ToWxhH5fwCJlncQ
     "]]}},
  AspectRatio->NCache[GoldenRatio^(-1), 0.6180339887498948],
  Axes->True,
  AxesOrigin->{0, 40.},
  BaseStyle->20,
  Frame->True,
  FrameLabel->{
    FormBox[
    "\"\\!\\(\\*\\nStyleBox[\\\"t\\\",\\nFontSlant->\\\"Italic\\\"]\\) \
[min]\"", TraditionalForm], 
    FormBox[
    "\"\\!\\(\\*SubscriptBox[\\(n\\), \\(X\\)]\\) \
[\\!\\(\\*SuperscriptBox[\\(cell\\), \\(-1\\)]\\)]\"", TraditionalForm]},
  FrameStyle->Thickness[0.005],
  PlotRange->{{0.00003933020218010783, 0.04771836525759823}, {40, 60}},
  PlotRangeClipping->True,
  PlotRangePadding->{
    Scaled[0.02], Automatic}]], "Output",
 CellChangeTimes->{
  3.401359518934214*^9, {3.401359632308826*^9, 3.401359659230871*^9}, 
   3.401359694443709*^9, {3.4030959188478537`*^9, 3.403096010199561*^9}, 
   3.403097854563011*^9, 3.403097910779319*^9, 3.40309798973356*^9, 
   3.403098025534542*^9, 3.403098112277697*^9, 3.403098192947412*^9, 
   3.4042863759613028`*^9, {3.40428721266295*^9, 3.40428722809953*^9}, 
   3.4052714732200193`*^9, 3.405271607850286*^9, 3.405271713840684*^9, 
   3.4070540927779207`*^9, 3.407769701005699*^9, {3.407769788129085*^9, 
   3.4077697938215714`*^9}, 3.407769867575158*^9, {3.407770173841411*^9, 
   3.4077701974462852`*^9}, 3.407770535383295*^9, {3.407770656669611*^9, 
   3.40777066567106*^9}, {3.407770962520097*^9, 3.407771022191998*^9}, 
   3.407771203378251*^9, 3.407771436586608*^9, {3.4077716602712708`*^9, 
   3.4077716856009617`*^9}, 3.407771895174741*^9, 3.407772180980734*^9, 
   3.407772262707309*^9, {3.407772396722218*^9, 3.4077724218264503`*^9}, 
   3.407772489153141*^9, {3.407772522346181*^9, 3.4077725387588263`*^9}, 
   3.407772601233873*^9, 3.407772728077697*^9, 3.4077735915080547`*^9, 
   3.407773882803618*^9, 3.407774710039453*^9, {3.407774985581986*^9, 
   3.407775013736133*^9}, 3.407775079930168*^9, 3.4077751323447113`*^9, 
   3.407775518277516*^9, {3.407775551364209*^9, 3.407775556605595*^9}, 
   3.407775743632316*^9, {3.407775827252808*^9, 3.407775842449377*^9}, 
   3.4078231314062977`*^9, 3.408004632275196*^9, 3.4080048000736923`*^9, 
   3.408016126438933*^9, 3.408016219235693*^9, 3.408016693257306*^9, 
   3.408016766326646*^9, 3.408017307939575*^9, 3.408019120554443*^9, 
   3.408019199080308*^9, 3.408019334632928*^9, 3.408019612697116*^9, 
   3.408091015871704*^9, 3.40809936139555*^9, 3.408099405641165*^9, {
   3.408535275456509*^9, 3.408535289638736*^9}, 3.4086072079730577`*^9, 
   3.4086197317119493`*^9, 3.408620010838132*^9, {3.42865785245196*^9, 
   3.4286578696329727`*^9}, {3.428657900546297*^9, 3.4286579115428247`*^9}, {
   3.4286580069842443`*^9, 3.428658027724063*^9}, 3.428658124296701*^9, 
   3.428658176640359*^9, 3.4286586361644573`*^9, 3.4286588333513927`*^9, 
   3.428659433468614*^9, 3.428659742653881*^9, 3.428659791569377*^9, {
   3.428659830475893*^9, 3.428659850077105*^9}, 3.428661698665942*^9, 
   3.428667386606083*^9, {3.428669084785631*^9, 3.4286692395346603`*^9}, 
   3.428669287455481*^9, {3.4286693245661583`*^9, 3.428669411557185*^9}, 
   3.428669447356044*^9, 3.4292571189482183`*^9, 3.4292571939272747`*^9, 
   3.429257473399005*^9, {3.429257913599642*^9, 3.429257938530038*^9}, 
   3.4292580383635693`*^9, {3.429258128047743*^9, 3.429258142303439*^9}, 
   3.429258652179615*^9, 3.429259780999254*^9, 3.4292598238145847`*^9, 
   3.429262367666993*^9, 3.429262745888054*^9, 3.429262953809905*^9, 
   3.429263171962886*^9, 3.429263882897614*^9, 3.429264389276532*^9}]
}, Open  ]],

Cell[CellGroupData[{

Cell[BoxData[{
 RowBox[{"var", "[", "x", "]"}], "\[IndentingNewLine]", 
 RowBox[{"mean", "[", "x", "]"}], "\[IndentingNewLine]", 
 RowBox[{"%%", "/", 
  RowBox[{"%", "^", "2"}]}], "\[IndentingNewLine]", 
 RowBox[{"var", "[", "y", "]"}], "\[IndentingNewLine]", 
 RowBox[{"mean", "[", "y", "]"}], "\[IndentingNewLine]", 
 RowBox[{"%%", "/", 
  RowBox[{"%", "^", "2"}]}]}], "Input",
 CellChangeTimes->{{3.407771374714394*^9, 3.40777137980075*^9}, {
  3.407771944136303*^9, 3.407771948087496*^9}, {3.408016702104752*^9, 
  3.408016703391383*^9}, {3.428657879439618*^9, 3.4286578826204*^9}, {
  3.429257298457121*^9, 3.429257317088685*^9}}],

Cell[BoxData["52.03908587713987`"], "Output",
 CellChangeTimes->{
  3.4077713812584*^9, 3.407771440850482*^9, {3.4077714929558077`*^9, 
   3.4077715484335537`*^9}, 3.407771691555089*^9, 3.407771907630629*^9, {
   3.407771942859028*^9, 3.4077719494023037`*^9}, 3.407772187941567*^9, 
   3.407772287942975*^9, 3.4077724266574697`*^9, 3.407772496738914*^9, 
   3.407772546502729*^9, 3.407772603526495*^9, 3.407772733840068*^9, 
   3.407773603869892*^9, 3.407773889079968*^9, 3.4077747202168083`*^9, {
   3.4077749869982147`*^9, 3.407775015830411*^9}, 3.407775082534367*^9, 
   3.4077751342233973`*^9, 3.407775520356879*^9, 3.40777576346143*^9, 
   3.407823133876503*^9, 3.408004634401517*^9, 3.408004812837764*^9, 
   3.4080161278604937`*^9, 3.408016226326515*^9, {3.408016699222267*^9, 
   3.408016704172257*^9}, 3.4080167691343317`*^9, 3.4080173226735086`*^9, 
   3.408019123628544*^9, 3.408019204339716*^9, 3.408019340073908*^9, 
   3.408019639486628*^9, 3.4080910322592154`*^9, 3.4080994094136467`*^9, 
   3.40853527904615*^9, 3.408607501168168*^9, 3.40861974626511*^9, 
   3.408620012558797*^9, {3.4286578757933702`*^9, 3.428657883166214*^9}, 
   3.4286579138658047`*^9, {3.428658008768499*^9, 3.4286580295004787`*^9}, 
   3.4286581259078836`*^9, 3.428658178170866*^9, 3.4286586378277197`*^9, 
   3.428658834883473*^9, 3.428659434331758*^9, 3.4286597454207582`*^9, 
   3.428659793289321*^9, {3.4286598330573072`*^9, 3.428659852468926*^9}, 
   3.428661700507189*^9, 3.4286673888266706`*^9, 3.428669158415915*^9, 
   3.429257196839059*^9, 3.429257319517177*^9, 3.429257476750937*^9, 
   3.429257942288062*^9, 3.429258042060155*^9, {3.429258132480113*^9, 
   3.4292581487177343`*^9}, 3.429258655970215*^9, 3.429259784625846*^9, 
   3.4292598284617434`*^9, 3.429262372334251*^9, 3.4292627504889793`*^9, 
   3.429262958438086*^9, 3.429263176294541*^9, 3.429263887273971*^9, 
   3.429264395766385*^9}],

Cell[BoxData["49.40635346966494`"], "Output",
 CellChangeTimes->{
  3.4077713812584*^9, 3.407771440850482*^9, {3.4077714929558077`*^9, 
   3.4077715484335537`*^9}, 3.407771691555089*^9, 3.407771907630629*^9, {
   3.407771942859028*^9, 3.4077719494023037`*^9}, 3.407772187941567*^9, 
   3.407772287942975*^9, 3.4077724266574697`*^9, 3.407772496738914*^9, 
   3.407772546502729*^9, 3.407772603526495*^9, 3.407772733840068*^9, 
   3.407773603869892*^9, 3.407773889079968*^9, 3.4077747202168083`*^9, {
   3.4077749869982147`*^9, 3.407775015830411*^9}, 3.407775082534367*^9, 
   3.4077751342233973`*^9, 3.407775520356879*^9, 3.40777576346143*^9, 
   3.407823133876503*^9, 3.408004634401517*^9, 3.408004812837764*^9, 
   3.4080161278604937`*^9, 3.408016226326515*^9, {3.408016699222267*^9, 
   3.408016704172257*^9}, 3.4080167691343317`*^9, 3.4080173226735086`*^9, 
   3.408019123628544*^9, 3.408019204339716*^9, 3.408019340073908*^9, 
   3.408019639486628*^9, 3.4080910322592154`*^9, 3.4080994094136467`*^9, 
   3.40853527904615*^9, 3.408607501168168*^9, 3.40861974626511*^9, 
   3.408620012558797*^9, {3.4286578757933702`*^9, 3.428657883166214*^9}, 
   3.4286579138658047`*^9, {3.428658008768499*^9, 3.4286580295004787`*^9}, 
   3.4286581259078836`*^9, 3.428658178170866*^9, 3.4286586378277197`*^9, 
   3.428658834883473*^9, 3.428659434331758*^9, 3.4286597454207582`*^9, 
   3.428659793289321*^9, {3.4286598330573072`*^9, 3.428659852468926*^9}, 
   3.428661700507189*^9, 3.4286673888266706`*^9, 3.428669158415915*^9, 
   3.429257196839059*^9, 3.429257319517177*^9, 3.429257476750937*^9, 
   3.429257942288062*^9, 3.429258042060155*^9, {3.429258132480113*^9, 
   3.4292581487177343`*^9}, 3.429258655970215*^9, 3.429259784625846*^9, 
   3.4292598284617434`*^9, 3.429262372334251*^9, 3.4292627504889793`*^9, 
   3.429262958438086*^9, 3.429263176294541*^9, 3.429263887273971*^9, 
   3.4292643979969883`*^9}],

Cell[BoxData["0.02131886388876047`"], "Output",
 CellChangeTimes->{
  3.4077713812584*^9, 3.407771440850482*^9, {3.4077714929558077`*^9, 
   3.4077715484335537`*^9}, 3.407771691555089*^9, 3.407771907630629*^9, {
   3.407771942859028*^9, 3.4077719494023037`*^9}, 3.407772187941567*^9, 
   3.407772287942975*^9, 3.4077724266574697`*^9, 3.407772496738914*^9, 
   3.407772546502729*^9, 3.407772603526495*^9, 3.407772733840068*^9, 
   3.407773603869892*^9, 3.407773889079968*^9, 3.4077747202168083`*^9, {
   3.4077749869982147`*^9, 3.407775015830411*^9}, 3.407775082534367*^9, 
   3.4077751342233973`*^9, 3.407775520356879*^9, 3.40777576346143*^9, 
   3.407823133876503*^9, 3.408004634401517*^9, 3.408004812837764*^9, 
   3.4080161278604937`*^9, 3.408016226326515*^9, {3.408016699222267*^9, 
   3.408016704172257*^9}, 3.4080167691343317`*^9, 3.4080173226735086`*^9, 
   3.408019123628544*^9, 3.408019204339716*^9, 3.408019340073908*^9, 
   3.408019639486628*^9, 3.4080910322592154`*^9, 3.4080994094136467`*^9, 
   3.40853527904615*^9, 3.408607501168168*^9, 3.40861974626511*^9, 
   3.408620012558797*^9, {3.4286578757933702`*^9, 3.428657883166214*^9}, 
   3.4286579138658047`*^9, {3.428658008768499*^9, 3.4286580295004787`*^9}, 
   3.4286581259078836`*^9, 3.428658178170866*^9, 3.4286586378277197`*^9, 
   3.428658834883473*^9, 3.428659434331758*^9, 3.4286597454207582`*^9, 
   3.428659793289321*^9, {3.4286598330573072`*^9, 3.428659852468926*^9}, 
   3.428661700507189*^9, 3.4286673888266706`*^9, 3.428669158415915*^9, 
   3.429257196839059*^9, 3.429257319517177*^9, 3.429257476750937*^9, 
   3.429257942288062*^9, 3.429258042060155*^9, {3.429258132480113*^9, 
   3.4292581487177343`*^9}, 3.429258655970215*^9, 3.429259784625846*^9, 
   3.4292598284617434`*^9, 3.429262372334251*^9, 3.4292627504889793`*^9, 
   3.429262958438086*^9, 3.429263176294541*^9, 3.429263887273971*^9, 
   3.429264397998885*^9}],

Cell[BoxData["103.72749782372473`"], "Output",
 CellChangeTimes->{
  3.4077713812584*^9, 3.407771440850482*^9, {3.4077714929558077`*^9, 
   3.4077715484335537`*^9}, 3.407771691555089*^9, 3.407771907630629*^9, {
   3.407771942859028*^9, 3.4077719494023037`*^9}, 3.407772187941567*^9, 
   3.407772287942975*^9, 3.4077724266574697`*^9, 3.407772496738914*^9, 
   3.407772546502729*^9, 3.407772603526495*^9, 3.407772733840068*^9, 
   3.407773603869892*^9, 3.407773889079968*^9, 3.4077747202168083`*^9, {
   3.4077749869982147`*^9, 3.407775015830411*^9}, 3.407775082534367*^9, 
   3.4077751342233973`*^9, 3.407775520356879*^9, 3.40777576346143*^9, 
   3.407823133876503*^9, 3.408004634401517*^9, 3.408004812837764*^9, 
   3.4080161278604937`*^9, 3.408016226326515*^9, {3.408016699222267*^9, 
   3.408016704172257*^9}, 3.4080167691343317`*^9, 3.4080173226735086`*^9, 
   3.408019123628544*^9, 3.408019204339716*^9, 3.408019340073908*^9, 
   3.408019639486628*^9, 3.4080910322592154`*^9, 3.4080994094136467`*^9, 
   3.40853527904615*^9, 3.408607501168168*^9, 3.40861974626511*^9, 
   3.408620012558797*^9, {3.4286578757933702`*^9, 3.428657883166214*^9}, 
   3.4286579138658047`*^9, {3.428658008768499*^9, 3.4286580295004787`*^9}, 
   3.4286581259078836`*^9, 3.428658178170866*^9, 3.4286586378277197`*^9, 
   3.428658834883473*^9, 3.428659434331758*^9, 3.4286597454207582`*^9, 
   3.428659793289321*^9, {3.4286598330573072`*^9, 3.428659852468926*^9}, 
   3.428661700507189*^9, 3.4286673888266706`*^9, 3.428669158415915*^9, 
   3.429257196839059*^9, 3.429257319517177*^9, 3.429257476750937*^9, 
   3.429257942288062*^9, 3.429258042060155*^9, {3.429258132480113*^9, 
   3.4292581487177343`*^9}, 3.429258655970215*^9, 3.429259784625846*^9, 
   3.4292598284617434`*^9, 3.429262372334251*^9, 3.4292627504889793`*^9, 
   3.429262958438086*^9, 3.429263176294541*^9, 3.429263887273971*^9, 
   3.429264404540249*^9}],

Cell[BoxData["49.32057693754232`"], "Output",
 CellChangeTimes->{
  3.4077713812584*^9, 3.407771440850482*^9, {3.4077714929558077`*^9, 
   3.4077715484335537`*^9}, 3.407771691555089*^9, 3.407771907630629*^9, {
   3.407771942859028*^9, 3.4077719494023037`*^9}, 3.407772187941567*^9, 
   3.407772287942975*^9, 3.4077724266574697`*^9, 3.407772496738914*^9, 
   3.407772546502729*^9, 3.407772603526495*^9, 3.407772733840068*^9, 
   3.407773603869892*^9, 3.407773889079968*^9, 3.4077747202168083`*^9, {
   3.4077749869982147`*^9, 3.407775015830411*^9}, 3.407775082534367*^9, 
   3.4077751342233973`*^9, 3.407775520356879*^9, 3.40777576346143*^9, 
   3.407823133876503*^9, 3.408004634401517*^9, 3.408004812837764*^9, 
   3.4080161278604937`*^9, 3.408016226326515*^9, {3.408016699222267*^9, 
   3.408016704172257*^9}, 3.4080167691343317`*^9, 3.4080173226735086`*^9, 
   3.408019123628544*^9, 3.408019204339716*^9, 3.408019340073908*^9, 
   3.408019639486628*^9, 3.4080910322592154`*^9, 3.4080994094136467`*^9, 
   3.40853527904615*^9, 3.408607501168168*^9, 3.40861974626511*^9, 
   3.408620012558797*^9, {3.4286578757933702`*^9, 3.428657883166214*^9}, 
   3.4286579138658047`*^9, {3.428658008768499*^9, 3.4286580295004787`*^9}, 
   3.4286581259078836`*^9, 3.428658178170866*^9, 3.4286586378277197`*^9, 
   3.428658834883473*^9, 3.428659434331758*^9, 3.4286597454207582`*^9, 
   3.428659793289321*^9, {3.4286598330573072`*^9, 3.428659852468926*^9}, 
   3.428661700507189*^9, 3.4286673888266706`*^9, 3.428669158415915*^9, 
   3.429257196839059*^9, 3.429257319517177*^9, 3.429257476750937*^9, 
   3.429257942288062*^9, 3.429258042060155*^9, {3.429258132480113*^9, 
   3.4292581487177343`*^9}, 3.429258655970215*^9, 3.429259784625846*^9, 
   3.4292598284617434`*^9, 3.429262372334251*^9, 3.4292627504889793`*^9, 
   3.429262958438086*^9, 3.429263176294541*^9, 3.429263887273971*^9, 
   3.4292644067898197`*^9}],

Cell[BoxData["0.04264200387666859`"], "Output",
 CellChangeTimes->{
  3.4077713812584*^9, 3.407771440850482*^9, {3.4077714929558077`*^9, 
   3.4077715484335537`*^9}, 3.407771691555089*^9, 3.407771907630629*^9, {
   3.407771942859028*^9, 3.4077719494023037`*^9}, 3.407772187941567*^9, 
   3.407772287942975*^9, 3.4077724266574697`*^9, 3.407772496738914*^9, 
   3.407772546502729*^9, 3.407772603526495*^9, 3.407772733840068*^9, 
   3.407773603869892*^9, 3.407773889079968*^9, 3.4077747202168083`*^9, {
   3.4077749869982147`*^9, 3.407775015830411*^9}, 3.407775082534367*^9, 
   3.4077751342233973`*^9, 3.407775520356879*^9, 3.40777576346143*^9, 
   3.407823133876503*^9, 3.408004634401517*^9, 3.408004812837764*^9, 
   3.4080161278604937`*^9, 3.408016226326515*^9, {3.408016699222267*^9, 
   3.408016704172257*^9}, 3.4080167691343317`*^9, 3.4080173226735086`*^9, 
   3.408019123628544*^9, 3.408019204339716*^9, 3.408019340073908*^9, 
   3.408019639486628*^9, 3.4080910322592154`*^9, 3.4080994094136467`*^9, 
   3.40853527904615*^9, 3.408607501168168*^9, 3.40861974626511*^9, 
   3.408620012558797*^9, {3.4286578757933702`*^9, 3.428657883166214*^9}, 
   3.4286579138658047`*^9, {3.428658008768499*^9, 3.4286580295004787`*^9}, 
   3.4286581259078836`*^9, 3.428658178170866*^9, 3.4286586378277197`*^9, 
   3.428658834883473*^9, 3.428659434331758*^9, 3.4286597454207582`*^9, 
   3.428659793289321*^9, {3.4286598330573072`*^9, 3.428659852468926*^9}, 
   3.428661700507189*^9, 3.4286673888266706`*^9, 3.428669158415915*^9, 
   3.429257196839059*^9, 3.429257319517177*^9, 3.429257476750937*^9, 
   3.429257942288062*^9, 3.429258042060155*^9, {3.429258132480113*^9, 
   3.4292581487177343`*^9}, 3.429258655970215*^9, 3.429259784625846*^9, 
   3.4292598284617434`*^9, 3.429262372334251*^9, 3.4292627504889793`*^9, 
   3.429262958438086*^9, 3.429263176294541*^9, 3.429263887273971*^9, 
   3.429264406791407*^9}]
}, Open  ]],

Cell[CellGroupData[{

Cell[BoxData[{
 RowBox[{"PlxPFB", "=", 
  RowBox[{"plots", "[", 
   RowBox[{"x", ",", "0", ",", "100", ",", "Purple", ",", "LightPurple"}], 
   "]"}]}], "\[IndentingNewLine]", 
 RowBox[{"PlyPFB", "=", 
  RowBox[{"plots", "[", 
   RowBox[{"y", ",", "0", ",", "100", ",", "Purple", ",", "LightPurple"}], 
   "]"}]}]}], "Input",
 CellChangeTimes->{{3.4077712827896137`*^9, 3.407771286604117*^9}, {
  3.4077718564672537`*^9, 3.4077718565567093`*^9}, {3.407771965155734*^9, 
  3.407771966270546*^9}, {3.4080167167275*^9, 3.4080167217748938`*^9}, {
  3.4286580466596203`*^9, 3.4286580508139267`*^9}, {3.428668668575468*^9, 
  3.428668702333438*^9}, {3.428668749619362*^9, 3.42866875279452*^9}, {
  3.428669666871028*^9, 3.428669682518468*^9}, {3.429258050594508*^9, 
  3.429258067489997*^9}, {3.429258155961234*^9, 3.429258174224546*^9}, {
  3.4292582968241873`*^9, 3.429258350341061*^9}, {3.429262354279806*^9, 
  3.429262383638607*^9}, {3.429262730717978*^9, 3.429262740053211*^9}, {
  3.4292627774258747`*^9, 3.429262839214962*^9}}],

Cell[BoxData[
 GraphicsBox[{{{}, {}, 
    {RGBColor[0.5, 0, 0.5], Thickness[0.01], LineBox[CompressedData["
1:eJx11LtKA0EUh/GDT+AD2FgIloKWouM98bpqY60IdhaupTCdhZBCQRIQDJJG
MIXFIgTBiBcUERRfwcI30DTiJd92/7OwDD/4dk8xs9u9urm03mFmy7/339q+
hsL/EpP2asPavSUctMsHPOe4hm1E+/KQ3nG5Rj+qPVild/xxTD+mXTqld9w6
px/XTi7oHe9d009of17RO+5p0E9Kx/Se3nHlhn5K2ip39I6LT/QF7a5nesdZ
3helm32v9I4HsE1r19/otW37hX5GOmzhqB0bj/Sz2hs4Oj67pZ+TtizfL+24
lu/XvLS18vPiOM3oF7Qf6vSOv0/oE+13vqfg+Guf9zku8D9pOl45Yt6iducu
8xzbDvMcV1PmObb+8AOfw8gO
      "]]}}, {{}, {}, 
    {RGBColor[0.94, 0.88, 0.94], Thickness[0.01], LineBox[CompressedData["
1:eJwVl3c4Vv8bx+3MjOxkZO+98jzn3PaWPR6PESWVrGzJLiuUkVF2RmQl80tE
kmQlIVuUkbLK9vP761yv65zr3O/3+3Ou+9w3j5OH6TUiAgKCWmICgv9ftRNz
amcdxpG+vuyfVQK1yAaJ3FSjVgOa2akdJv3hFVKX633hvtZ71EWS8yQy+TUS
kMO/9NVnCF1mcFgfCG1AmH49anXT+ooG3gq3Dc9qQmpVjlMJWafQUhV6U8Pv
LYiQprzCR5859I9kXafilTakOyWfxlHrB7px7V8sI/FbhLHFKlBEcgVV+UzB
cpLdiTjP0yxus/xC/RHifiPrd8g4iVOpA8EfdPDO3p+TS++RMFbsdJfPBjpK
ZuptqP0BERJjZRRZ3kSl43Y3Xod9RAbQLd0ku2105eQXB+HqJ4TzetlrG61/
qKd0oK5/zRDyLihqta15F5XfoFiaw3xG3BIdePgk99Hn7dr//VseQRgLLlnF
Fh6gzg+mrSJbRpGW10wP11mO0IKvdMMxdWOI04c/b80SjtHO1pHLemMTSPT6
tbt4AgL43VI1aiAyhYgRqdZ2+BDCzcG5SH25OYQgQcJwW4IIFp/E/XpVOY+M
MHH8FFgmgkT9b0ifznekNJci0qaQGOrE8lBh0iUkWPjfhQQ7EiC9OLOTsvQD
MXr1vbGNhRRezl17TvNnGbmIHTbbGCKFVvc19hG+NaTX+GWspdYZsHqlla2R
9AfJmcjiiyUghx5F1/LinQ3E62rMm5ZmctAznmWLC9xCNNZ9ces+FNBDXq2t
f2EHYQ1w3uGWpITZvbEA34W/yBqhSbLZMiUUIanW3f27SHs8Inq/kAqIb6S0
Sc/vI9dz2a6sstDA4pnCRaPEE+SS8JnDC8M08EEBHpxlIUTPvtpON044CxvN
tUx8EUToPGZeOlKLFkSoWMfjKElQ24XrSzgCOhipvCGQVEuKapROy/rY0YH9
K8qDsrtnUInbFuEPm+kgscJNLeoWBUr0T42j3YceXsbcbufqpEHXWppujA/R
A0950VMeNjp0NEyqYVOCATaRG8GBN+jRds0SEuoEBihUbskLG2FAX1BymvIv
M4DNo2eVGnhGNHUgNRfROgevfzZf3SdiRu+lUv2yKjwHicWF7gQfWVATzr0H
cXaM4D/vvG/74Tx6acHjS2EzI0Sa//LDk3KifKVLF1tZmOBb4BshUkVu9Oxt
O89RHyb4XF6W5BzJg+5Kj7T+HmKCxXmRmczli+j8Xz0qCklm8BXKupp1iw/t
a+mwvpjADGLbghXBVAJonmbVlrkWC3j42RmfvBRGB2aKDtTKWWD+p1kRy4Io
ehyYRSxNxwptvzGvjbUlUHHGZCouX1ZIPKNFi/GQQvGV0edoJlgh7mJnvtmo
NBqvE3z+AGGDzwyrd/lsZdHmeU/e5UI2GNRZ/ERLII+ysOBl391mB6ctX9qy
OiVUq8ZE5dUwO+SHP09j6L2E+uhrq+crnofo1Ju+TFRYtHARo5/09DxwiBXp
8gaj6HCojFkIIQeIpp6z3z2rihKyC9necuEA96NxudZgNVSq7oKzzUcO+HP2
7llSMg008Sf5Hfm0C7BKq6ofeVcbbY04DuLdvwCR9ZhH07d10TWO7Qh6B07Q
+9mtQvNAH2VvWI476eSEqfQ7vLwfDVFdk5nHv4S4QGCazLyB0xgNWB3J+vaQ
C24Zdrq1eZqgxdG9BR82uUAm+/Z24pQpSjSFGze15wZpSpGleVpLlP2FxdSH
ZG5oe+nitz1uhUr7G89BJzdERWhbbLy3QXU09BcbdrjB65uCcfKkLepIr7Us
IcQDGbX1ac3s9mjANPx6juMBrBth5ns1RzSpXGWD4yEPjHPzOMsmX0HbNKX3
KDd5YGbwbwE+6Co6yiB2FM53Edz2JfmZzrugv2YECPcsL8LRy9npD9+uoyQv
eUg9Yy+CxXab/9e2GyhHEAfFj5aLEDY0jXvXfQuV02ahsV+/COpXpp/o/L2N
6jMy0H/h5gVUJTiQV8gTDao8w9YZzQuPuBRfCvd4o4+DiS5cauQFzYlzrrmI
D1qmc8Rds8ILRoo/l2SHfNF2pl0+oQt8IL9k5rQe7o+OzW8K5V7mgyf4q1N7
poHon6pfYswRfPBiRCukRCsYPRPyU+phHR8QHq6QejmEoAos00rBbPxAL6J4
lEAajhp9H8Ns6vNDj9COwU+TCPRazWe4cY8fHBhMRsrrI9G79/o1Zqv5wVMk
5m6SfDSaqv9Bx2qBHw5fyjS4Dt5HK1i7DPqZBCCYudVeLDYG7VxsM9bUEQA5
29BXf67EoZuhddayLwVA2EZcMOZuIkppWIV/MSMAuuQe4vlXklEe9heOPAyC
cJ3wLM/PzEeo0o+iqxkagqAz1fA85udj1Lgu15XWXxAsrfUDKC+notfDs9zu
lwmC8A2D0bMDaeg9ozTPo2+CULzddNb05hP05c+4gFUQAodiijKW/Sx0/V2g
HaWnEAhKp3UIDj5FpQpd1YRzhaCwKUl3vSsH9QqzEtTpFwJDQ5Itkdt5aK2d
FvX1IyEYbc7kk43NR7cuyW9EiwnDcw/0Z0FDASrHyjdaZCsMBV/Jnz7bK0Tr
hwnz5puEQacwvoCltRj9V/UninBZGErcfy8qqJaiSg9nbnCzioDzxANC3uky
NPBmvxGqLQKs8TrP7NPK0WbtVll7PxFIVLAqi3B9iR7wVbCGPBcBu+7DR6hN
FYohyj7KHhGBHDt/1aq6arTtv4D34zKiEH5DzP/1v1r0JPN6xe4VUViwn3Jo
kqtDwd/yEcsjUbhywfhiXPRrNNxc00+hXRRObhwNmq/Wo2+l5WwtfouCzUcj
O6vrjSgxLS/4cIrBzS3nwLn9JlRjjZ4/xVAMshTLoyxKWtDu4t/rg+VisBR8
ke+n8Rv0TNT0598TYlD243gxo7Qd1bnyqfEspTjsvQz5Zt/YgcYi/z0TVxaH
D2ysyS/H3qK958sjDFzFwbDmCBNI2YVS7WVev/VEHFroBHGdRu9Qg9EYg7hu
cXhHcqiTXdyN9ie7MPfwScClOKsfwWkfUFp3i4MlMwlIJdmy+i3xETXW15gl
jZQAysdo+fvZPnSY9OIL9TkJmCWQWniqO4ieW6BLcqKThHkBLXEX/SHUvP3k
TjgqCQycfgW2+GF0NGgK++aZJKSTeTkqVI2gLNZ9F6f7JEGMVXfr1+YX1Fq+
5czRgSSIq87Z++t+RX/597leEJcCYsl7nhKyE2jikvq3Cg0p4Gr6spjW8w2V
sGgxxOCloPSBGJeG7xTqIfNCxjZeClT2mzDvE2ZRunye5ysFUiC3f+HKn9g5
tJo2kyWoWQoo8eSf76TNoxtrDw4zlqUA+cQgWTjxHX1se+IuRCgNtuGVmdtM
S6hMr99cA6s0aPBzK605/UDvlFzrHtWWBuZMysYk+RWUkXlKycVBGg5dtuaU
W1fRuijz8h0/aSDP1pp8gPuF7lxRT2YsloZzt6YCDW7/QdMHm4mKWqVBRydg
Y85hA1VAZXxlv0iDwpOdthqHTdSfgwdnSiIDR5PXB1tit9F0f5+7t87LQHw9
8sSxagetG36fEyUjA9P+meTh3/+imzHuC/WOMkD7TfurXtgeSv+9g3TQXwYe
OfwpSfu5j0qhTELLiTLQ/cTlXa7zIeq+0+J2vlUGCvffD+SmnaAPjWmT5EZk
oF/bM1K9hAAqyp1qDFdlwFn9TxB5EiEsX6H4G8omC4q2j8zqI4iBvBXPmikl
C9SDO3e7k0hAgLX6Uq22LBhflqbxf0EKV/stQ7/7ykLvNe9PxlTkECn8Iv8o
QRaOyuOSv5pSQEHUUSdzkSxEvvK+1fyCEmYuFZHrDsvCw+yOC0WJNHCc9k/E
aVkWAj5xRWhz0ALHhp5hMIEc4NYjcO32dIAr2Xj0UkIOiPVe1AlyMUAgkWZd
t6Yc+D45w71Iew4y7DJGZ/ByEN7Axm1GzQhfzqHnGeLloLkuI8ZehBm23R9j
RQvk4ICyLoLVkAUYehcdNJrkgCzU58l/IaxgHJZQ5PdDDjqmaaYwVOfB49tM
d9KxHPB3VlRfu8Fx2idkl0uZ5GE9WM6UYewCfFwbF/+mLg/P8/fYfvlww4q2
uPE2Th5EmQQiMNo8QF4Y5k3jLQ9SzQI5JrwXQctGsAHNk4cLPtzPgvZ54Vpd
0Lh1gzwQvaGO9/jLB1G0/Qde/fJQ0v4keu2IHzre+UDRoTzQhX0M9pQWglnu
HqfWcwowTfdpK9heGI6Dz0ePiiiA2DO7ZtZMEcDIvP1AbqMAibKGApqnfcD2
IdMaj6cCqFKHGBLmSUDQT9ezKg8UwBqvT2VOJQUNObRmt18rwKPCxRL+bGkY
3XPyvd+nAGXd1/KNPWVg27z+Se6CAjglT2X2GsmCDJXd5BC9IpyLj2MQFJYH
E5fq4xUhRZjOirw/wK8Anh3EPCSgCMFqRrRm4opQ6f/imoK7Irz9W4o8s1cG
4e//1rN6FSHxS57XiiUCWdsraNmCIli/OhgN/4ICJel0csOhIvxRofetqgVY
4e+SGZFQgu9X+/sn7dQAp9AQOa+tBK0X7iJfVdWhV+vFyB/HU1Z0/7UqqQEv
rif70aQowRP/WI4TUS1gD4h8f75CCUonZ+o/X9KGuBg/VpF3SiARsfLb3UIH
bpbhm7X+KQHF4+Ltvio9EFkVOg61VQbu2eV4Z2JjyDo4fznR55R/GveUtxsD
JTVt3tOHytC9oXQ4FW0CK2I7qk1vlCG8z55JVNgMcNifj9+PKUP7zZs7s2fM
odfw28KXDWVwCaQer/9tDi/cO6I3eS8B0V0DPoZJS2APrRslwF6CJa7nhppz
VhCXVCJIa3kJOCooGLf/WMPN6ocfRGMuwdXW/qsq0rYgsmlDc23tEtxLoC3k
4XaELCJD+zukKuAetMhIOewIlOegKpxTBdT3ZKs+xF2BFVkBkxxjFejE0Uu/
pncGnAZbQcUNFdgsNb9gPesMvebUW80RKgBydBrt9Vfhhe9m6tc6FSgc8w6f
DnYB9vuLi4ufVMCyLCeY5dZ1iEsfU9heUoEn1VfvnXd2hZsNbWN0bBgIc7yM
zXa/CaJ7cRx6IRjYS/jh7nHgDk8p7t22TsdAlIPLjC+HJ1Cze7W5VGHgt9Ov
jK52T1i7ZOUYOYeB2GRx50Z2b8Dr69U82scAeedAd82gN/TZYonyzmEhqur7
le8Jd6DiLm/Rf5pYkGt6V1/M6gscD5l3eu2xcCFsTfTRT19IeEahNe6PhYSt
EsObb/zAre33j50yLDA+kOksjggAMYL/RCXPIhC2fFG25OpdqGEVvv2IH4Eh
kQZuCYcQUJBOr9zCIOD1b9aK9co9ACdP6cZbCPyrnlGfx4aBWRefouoHBPbi
E01exkTA2OSjgMJZBLpuGJmt8kcCfue4iXQXAaMnxQ+S3keCi8A4plcAhdcv
n1rfYI2GoJiHamZRKLzH/v1BuvUATvL2I19no8B8I0KApT4Gopquv2N5hYKW
4lUzk3ux8HBFVWdyDgWnzfGzzznjwVjgoLiWC8CfNI7qUX4iPK6tee8sCrCR
b5hVlZwEXxDXn4yKp8fpXBozp5YMOKsvwv5GAPhgUzJW1UdwNaaqQiUEYBlN
PQhyToFiRpdPazEAZf7sSdrbKbCcx7H+LBVA8Xlup29MKrg3xUoSVACo6wQz
ibSkgf+Kc23XBEBJtFWRmX4GNPuxf/ZdAkj+a9uXuJsBh0RDWwKbAH5G7FFJ
ZZkQdh6Rj6VQBZzlTAQ9SzbEGbA2Giqpgmmb+jl7nhzoG+sfO1ZXhbnF5h/U
6zlAey16r+qyKghmO2ZNtuVCasjmJYbrqjBYky4VVZ8HOZV9raNpqnCnwbbd
7F4B1NCFdzpsqULrkok2PqAYnvo/CKYiUANHPZ6hezQlEDP9ULaBWg0W+R5Y
2D4vAfuKrMKzAmqw8/13pNFUKVDq1EW2WqvBj56Za47u5eAU+kP9fNtpnzlp
EKWOrwbDpV8H3b1qQGsXJdm9Wg1KhtuvvL+qwbWyQKlZwxo4e56Qr/fPaT0K
t0Rx5lpormcnCeRVB98UPqrN+lfAsG7YNRqjDiwTnvleCg1wZG5+NyJNHaiV
fr+aK2+Any04OYkCddBZDaMJutgIbbHXi6Jb1GFN7r4p9bkmuMkfHiW3rg4V
JDYNJIQt0Imv03hspgGOfd4B7ynegM9H9neGnJpQFnC7E9PdCTlCtBZtIppQ
PiUmS0TZBT3RxIsSipqgm/3Ssc2wCy7AGgmdsSZQsc1RE37pgu66Vo3hcE0w
Gb6s9XfuHbDkOHZZLmoCdcUFt8Lf70HtwNz8/YYmBJd1p7yQ7AE3a93visea
ML74xfKSRw+0M8iQsLFowaV2HPnXtR5wfUCs8U1HC4Tkr+Vh5j5As2dxp0OF
Ftjf3AmMKv0I3z9lmQ02asHoV7KIjqmPcFY0aQHeaYGmZRUrC0MfOC/6E1+c
1gLHYff6Df8+oMbpqn+n1YZA++ijGsVPoNCA/WzOoQ2f3qqqE1z7BI6MMs7v
hLQhN+4jnfyjT1DXzx5ZrKoNUfIS+ipLn8BOfe2t6x1tuMJZVsAd0Q8xebOm
46HaoDRT/Ia8uB9qj0bmdRO04TmH9q+Knn4ga2wlEn2uDeBqQMxCOQBSTLWP
s2u0YWrhiHlEaABw3sUXqdu0YY3rR4qK1gBUiiWp/RrVhvvNz/f27g7AWGzk
sN2CNtTeXL2pmz4ARD/8nfp/a0PQ5oGVXOUAiGm4bSKH2vCfx4XAhq4BsMp3
jKgi1wHeV9fqB8YHIOLYnIGbSQes0j2Egn4NQIWtbkEyjw4MRpOy1Z0MwGgj
VoZQQgd6ImfDseSDQMAs89brkg68iL6sv0Q7CHL+znrUWjqQy1rB7MQ8CDfG
UoeLTXSgOousQ5ljEHKUu3GqdjoADzvS3HgGYTjr3/w3Vx1QNCXa3uMfBLJD
oVt+PjrQ/XjIaE54EFTscFt0YTpg90JR/KL4IHi2xQeXx+vAKI2FyH+Sg1DE
1Uqs9UQHFkr8diqlB2EsbD1+tkAHyPgFTPdlBoFmnosxuFIHfEQUWHNkB0FN
3eQpU7MO+Pn0ymadsl9RBF/1Ox3YGLd9vn76fDlpXYXekA78lW0Mzz5936zL
otzipA54CB9v5J3WY+xhbg39qQMHM6myJ2KDoCuso8m+rQP+qVwZ9ad678UF
fqo70YF0ztvR70/91K6+sLhMpQu6V519ZU79/jCYnFpm1oVXb5d2/p0fBI5K
Gpeoi7pQeae1lPU0L2NadJ1TQhem/rmrp53mGe3p6dekrAuJiVxJ7qd5r8t8
vr9urAsPccb3fP8MwMVUEtpYvC6o+taKOUyfnueO/BNeV124MVx5hvLjALQ3
ZJRYh+qCCyavoiJvALZZeyW34k71fJq/XxY7AMJBBw0P03VBwdf6pZfXADzG
2Pe8fXlaP3rsgQd2ALqfJRnbNenCE9NKl3KeATg4bh/716ULe9TMS20kA3C1
g3dZbFIXjibuxQW97wdFrWWKJ5R6wBkv+qIc7Qe3EvbH0sx6IPOcb57yfD/k
kRuw9/Hogb0JhaPjzieg/FgpQqisB8ZyqnknxZ9g8rKP/q3relCYpPUt8bgP
6Gqefya9owfXc24LcQ33gSbDV9u8e3rQ/lGA5WNRH1SOKLt9SdMDxQBOgTjt
PgizOUlAu/SAEL1+TjHyI/A7x/Wf49EHg4objjRjH4Aol2q9VFwfcj9ITTNm
f4DZiQQa5JI+FOtJhfrbfYAs0yQDVzN9oLHve3VrtgfOqqX2/hd9yk/kDWdm
3sMud073tRV9KGV1873x8R30Tde0NbwygEt9OSGd9zugjF122qDdAMxL+1QY
1TvgvmXd0VyfAaRrPb6bfdIOqv31GOolA0iRM4h1DmyH+taWZkdWQ8jlSLGc
mG2DvKfv6ilCDOEar6Km5FwzhIxpjebEGgKDjjGB1rVmwDH27MimG4Kbwt84
/EoTMCX0ytlXGQLNTPXdon+NEBc8UFs7Zwh83D9yjbka4A5uvNJWywj4kkRs
2kpeAS7rSTe7qRFoO9F6uGu+ArUJi+lxOyOIXVybU/1eCwy4YRprXyPwE3Z/
ZstfC9U2H93Mi4zALUXZ5eHrasjIjI06V20E5ND2KgFfDaHj2k+HW4wg7nKA
xH8k1WBk0/XR+LMRcCgvpNvVVMKadauIIdFlaPhCRzpzoQJGMoLVqM9eBu6H
GimH98qhZUwZ95HtMojNaQ3em38Bcdb1sbrSl+GG/9mpl9VlIGxd9VPT8TKE
XaOYTrxRAi5W+cVI22Xw52rFmuoXns45Dm1HHy5DkMj0Vt9QASh8vTD635fL
8Cr1i10ErgBIrbJIVX5dhsGxb6Xx3vlgWq5be/6sMZzPZn0jGJgLWh+FkINz
xkBdeufm29IcuLR6pneCzRiIn59Tipp8Bjyi3XOZ/MYQU/ZU0MT4Kfx5oUbP
ijUGxrCv1oPXM+F7L8+zf2rGUOZb1nutIQPGVgiEv+oYwyMTbo13lBnwRuQN
pJsbg6vfmY7q/9Ih8YWKJ6ObMdQYf1ge00+FiF72wy0vY5h9iMuxb0wBv5W9
B5/9jeGM66v/dIRSwF6kMfdxpDFg33xmZ2Z4DOIv5Aboso3hE1EdrSB1MsA7
yvfDecbwp91kP1Q4CcxnZ9tSi42B9NYvY3dIhCDmh5WstcagKLFNzhmaAD0R
iw+5PxjDA2vt/ziwsTD5rCV6vt8Yrv/9ZBodGAO/Gx+FFI0Yg4Zx3IcfzQ+A
+Tf2ttCsMYTJtampGNwHZ9t0A6l/xjAy4zoZXxwJfn5uGpuHxiDOKHQkTR4J
cY/UMHVEJpDH6m3A6h4B1e/XRZXOmsCe7rqxgVY4HMtqUwG/CWTV8tJN6d8D
hssXiIlETWB02yPMySgE+G9u7XdKmcA9p589tNZ3wSAvd0UbYwK/mNOPkbAg
yKTe/XDZzAT6b2u6ZXL5Q4Vgfwe9jQm87VkKIrbyg3a1oqbP9iagPVqWZJfq
C0sBxmVWN02g0SUHb8ztA/spAvlsnibgxOD+Pt/9DtBUHWZ88zWBuczRHPO3
3iC3WBrjEG4CiqvNWMtAL9AhCA3jeWAC4mS9Ok6TnmB73iJgIcEE1jiHtPU0
PCHChND1eoYJMKyUrdlpuMNAq422R5UJePrd/G+O/ybMj0mi0q9NgDlkNOVQ
5gb83SJV3Go2gcMo4kt/tF2BQ6RWwL/bBLRe9Lx/EOMCUpoxnMp9JtD1WQTf
8eoaqDvaMx8MmYCQaj/jyeJVuJlOSRY6ZQIQJa7WZu8M92pmj2DB5HSOiqKc
LnKCR331O0TLp/keK2UiG1egkch58f62CVBzrihTPnUEUo+WrkQqUxg87po9
uIEHN39l8n56UyhYfiYipGwLI6EN+jSspmCx1N4wdw4HRcmvhuP5TCHHaZEy
cMUKqDOlmT+KmILvBUv37EVLuJNfZUMpbQoLV1cvjaxYgFpt+WwM1hTU3i0l
iDOc7pvNwnw96qbwhF3MoFjWDBg6S66f0TMFhjH/4UU7U5j7XLgebWkKmueA
OvLj6Xe2k30Y4WEKVSksBG5kBvDziA3e+pqCDem9/dJ3p/8JsoxIwrumkJSr
eZXysS5wsaRShsWYQttfRlIz49M5iIvB6E2iKZiIMX+7rKoF64LJj45TTeFg
cknmKVYT2pQSWEPyTcHzLxWtn6U6CKhS4v8rOdX7fctd3lsNEnVjcg9envr7
Uj5V8kQV7HBRAkHNpqAvKfIed4hClxPRzaZ2U6Ankp5nCUFA7FbYy91uU6Dq
9Sx0PYuFw+C7cv6fT+tfqAyVdTzdm6P2/evHTeEsQVmtN5cy9CUEtOzMmMLQ
irvHwJoiZD/zUfNZM4WANweFz6vkgah4M/rVpik84ObLpCmSg5uVnh82d02h
glTqo0eRLFx642bsRWoGfqG7qbLvpaHg/UpKNZUZXK2QTiv9KQUUg65ff9Ob
Ad/PYkeEUQrGZq/au3OaAdHINr8anfjp4jWf/5LPDAwSRbQ1ckWhdMNxcU3E
DMj0lkWsURHwJ7Jzu6VodtpWCo5HqwRhmvJb1QusGUzcfMj8/Z4AaJ2z2VpW
NwNfUs9BLTw/MPNZBLkam8Hx24sfMlBeuCf2ubXE0gy2ni0c4jUuwqKcCeEP
vBm47BlZclvwQJ2mYcy1G2bASfsgkU2aCziMPn4s8jCDM+srQe6pFyDKUpf2
u68ZfPo76tNNxQFm1zXTnSLMwO6vxKsNGTZo9ugcz48xA8suLQKmORa4GKB6
YS7RDNSVvnVP5DLDZgy2yCHbDDJKWQgMDBjB4dzEgmy+GfhE1Ckn6p2Dvmd+
vOQlZrD/2a9q3JwBimurCqprzcDklmROUDwdnMMazEc1moFy3Mmj0tu0EPb+
J49NmxnQynnfvjdGAzaTPPmEvWbgcH82muYHJXS7tM1+GTCD0j+S6udjKUBm
A8f94osZsC23z22pkAM1WWqu6ZwZyNVjTaiGSCEwWWpG4IcZ1Ifl3pitIYEl
9k+cB2tmcCJN7liRRwztkmQ5hbunbHBR5vlzQhBvLpjyPzaDR1JEu3nNBJCl
gV4wIDEHInmJmSv1J6iPTcDTbVpzeGr4wGsm8BCdW2Cc7GEyh3c9jYyY/X3U
yL3m/LPz5hA11Knc9nAPFYxcydIUNIfJSBW24pW/aCrNgwk2cXPY+yMxb1e7
gxJk8LKvy5jDrqNk9HTsNjpRgc9MR8xBKrBWUe3aJqqtuDd2U8P8dA/ZZWi7
voHWdaSxonrmMGv8vk7W/w+aONr/5IeFOeQ6PZfi9/2FHjje+tpiaw7dIrN2
+ROrqOvqGZbkK+agS/Za3dliBVUjUE1Xum0OSqqdS1n3f6BVcVNfqO+YQ2LH
8DiXyhLKwRTENBdgDvlqXJtnCBfRHeFXqbFR5nCL5sZMRus86lR3ecQuzhyK
ZTpDi2vn0H5k7ZxMsvnp/K1AOPt6Fi0140+ZyDaHSm+iYqqeKZRpumO4Mt8c
mvS687HnJ9EIV3uGyBJzYL3YlBsQPYHiQ548En116q/N8J5L1lf0wxm5oZNG
c3io0ku/qjaKKjwepBtpM4c1jYx+9uMRlK6EIvlurzmE5nVIvCwdRkOkiweM
B80hmS5hRTN9CF1pUaPlHzWHzSbTze3Hg2jnYHDipzlz6C0P8f/j9gmVsmXt
z/9hDind4twVDR/Rp4t1NH6/zOEeK8lCI3sv6rf/K4FzzxwULGvXqvjeowtR
cX2bx+ZgzYp9rfjhHWp8OgW8J7GAaa9tdr3wLlSEzzHeg84CpN8xv1gVfIuu
ZhcxdzBbwIu062t8x+1oxbnlfIYLFvDv6ZtCu09vUPd4cfGrvBbw3rZJZK29
FZUk9m58LWwBEX2q4b9GWtA/QfXqZ6Qs4K+6ervfmWa0dnO/31rBAl62qIc3
WjaicvORiwdqFlDxXmWsVOM1umPT42moawFcGhzB8rOv0Poh6sOcyxbwXM9D
TO5xLeqva/Lgj4UFnDAS1evZ1KBKHWkMangL6HqvUCcjV43uKU08S3GygCvO
rBRe6pVoczWn8KKrBeQhzyN9VCtQbF4JGuNrAd5cgr17z0rRY5a13vFgi9O9
vDEmdbcYbU+SshSNsIBUfGShhftzNPyM79zdGAuQffm6IumoEFULbXLrTzzV
xzEdWllUgBL/O/rHlWYBMs414/JO+WiXu1qkV/ap3pwHRO1yeaiW/cdMxlIL
KHyiL2kv+BQ9M0rL71JpAXxzBpF4lSy0x9C8uqHOApLyXxG888hA495lqFC0
WEDG2VKDuLfpqD52qhvXYQEFykMjbdJpKPVrHtOK9xZgs+p7+LglBe0Xc5k6
+mQBJXYdTmb2j1Fjjt9beRMWkHhepO3ZYBJKnyobujlrAeOLOKxG5kN0mCqA
UuOHBTTVlstwxsSjqZH/paX9sgCrYFxxTVYsanFAwPNjywIiM8+flPc/QJnv
aFYo7VvA/mxi5QzPfXRsJVYxjsASGijnj1UfR6G4CQYjcRpLoBokeUzRGY6e
N7Uav3fOEgLKLR7uhIahkx+yrw6yWYI0gfEZueJ76DPV2d883JbwxjpB8cD3
LmrfxBd8R8ASNnZSKe65BaFc0jfI3olZguIPHIHggwB0tvTlI2ZZS2DQqCaK
7/RDnTMUSptQS5ictjd6mnEH5aMLlqXSsoRWl41WKXFvdOnBmza8gSV4+MbS
6H3zREtOiPUqTS3hbKgXD07NA3X11/lyYm0Jwn1bZ/333VDh3wmOJg6WANb3
c79/u4muuAytFlyzBL8AhmsDC66omyWOSMvbEvqOnpA346+h4v05D58EWMLy
YIHLTo8zuq65wLp8zxJOBHhDuUyd0OpWwaJL0Zag4K34UeGvI+ol7yaZEG8J
2g/tRRtdHFCZl9XNU48s4YZEflIerR26zbejKZlhCfsLZ2u+L+BQP8Z7+OEi
SyBUf+f8kMgKtXrQZEZWbgl0pnvhWpctUKX9bb1LNZawPa+sBi1mKOttKTX3
BkuY0KilNdIwRfdmbikXtFpC76p3o+tPY3TCtERqtNMSLqz0k1nrX0ab380L
UvZaAkfZ4ljptgF6t9yG2Xv0NL8e7aXmbh3UjjONpnjSEgz3DaSTl7VQ5NEg
ycS8JdQH2GUZS2qinCTUhzTLlvC1xSowPE0dPfHT3lL9bQmxkVtNn9nU0Nnl
iBXfHUtwezy/x90MaDu+ba7swBIIStzLh34iaISa/CA9uRU4T+tliDpcQp1f
e77XPGsFc9tv9TVwSqiGUEVbIKMVRF9gzFsKVkD5sn+8fsluBWlnG5h1OuRQ
0rO8L+e4rUDQt+jyoKAsuhRmX8QkaAWWoe1FTC+l0e6tzGxdcSt4PP72aNxI
Co0Zp4urUbaCxo1f1A5vRNEbBgbhi6gVSP5d56JIF0b13jwIYNOyAkT647P6
dEFURKbTw9DACn6ojpgatvGjVM+PXcJNrSC5l+nXKgUfusZyyf61tRV8iWaj
XvK7iPbF+Vos21vBhvNsSjsRD5rouaZucssK9CpTR1gnOVCPBUGVaC8raEKn
5Nsfs6PGls4yTf5WQCpuer3YjxWV+pAj/CvECpTv0bc4RzGj9JgJbp4oK+D/
+l1psJER3axkYrWIswIuEnKOE7pz6DCPCW1sshVclmjJvRRHj6ae6Tn689QK
rq4Oh+6W06C+QcQ7fIVWULnlPkmrQ4Va/kLWrMusoLDEu1iXkQJVcAxaSKiy
ArlHocI71GdQls+vJ9pfW8G6uxpnqQQpuqu5MbTdYgUdQ3wpyn7E6Fij2Aeh
t1bw1oFKqnWWEM3KKWxI7reCenKFnkPBYySYfqaya8QK7OqN7ceqDhB8FHvx
7oQVPN1Juqp3cw/B/LN4JjZ3ev+b1JCD2T/kws1HqY4/rIBwxNnL+/oOcjzZ
F5/6ywpYJbOwvIVbyPRl8sierVO98zFMFsSbSJ58qJcUgTW8o2ab/6G/joSX
NrteJbOGuXuxy/Hdq4jT+b8OGdTWoP9L/NNr32VEPVHaqo/BGm4XUpAoW/xA
+AhvGxGwWcNjLHSrXFlESH1KNeW4rMHg/uSQVPoCsrS0gHHlt4aZAuqioT9z
SEkfTnRQ2hre59PxhTBPIwkddZyZitbQbPd8Kur1N8S7/iyDE9YaaCkX3Moj
xxHrcldSUXVrWLug0+YY8hVB8t7ubulYQ5g6OZF17heEL41j7T8ja1hSpx+L
WPqMUMb5zUSbW0O2osQwtfEwMnpHpJvF0RoEEI/xlZN+5D/XqKbZa9YwoDgb
YRLZhxTYTVeU3bIGiZ848xalXiTGVCnP28saommfVhhz9CDu2o9TVPytoW6i
tjpSpBsxx6zdJwk5rU/88welYxdySVor6FOENXzdLFOebHqLkJ3fd3RItAa7
kRmJipw3yBqtublQqjXcTX4qfUzVigyTVGpvZFqDyyD/+9GXzUjj3hmV5lxr
8JY/SOQIa0Ry1q9IRD63BgqVr2JkofVI1EILj0G5NXjVXrVgLKlDbo4xMTHV
WEPFoIQu9U4tovD2w0Hxf9aQOVb/m2a9CuFo4P3t8dYa+MnsnUP0XyJEFSHz
Sj2negKGvSNnXiA/875+Iey3hiE/29y+56VIf5r0h97P1qCz0YW1zSpG6uLi
/0sZtwbeJs3dsKYiJCt0sQo/Yw0H2XO9YycFiMuNzPT1lVO9aQqh1au5iIH9
VmzDH2v4jSa++ok+Q2TMDEPC/loDTVhUqkZfFsKqU+Kpe2gNl18GfEYTMpBj
DOFVBiIbcJJpFqsJTke+S9tafTtjA83f8lw601ORXoHXekU0NrDkzPt1ffwx
kk53Q1qB7ZQDJMmKnyQhd0k7+U44bUDycwx15nIC4rTPwdrDZwPxZfTLL33i
EJ3fflSPRGzAOfE8ekkuBpH4PnhsI2UDBC6d8lu89xHGcZHNiwo28Oj21Mki
GoXsf4paXFWxAT+tzzueURHI7NvpsTpVG2jUyFLAroch3Q1KfSHaNhD0+Uq8
1/Y9pKLi8RstQxuQYstSvqh/F3mcv1ZLa2YDWnd4TfDfApGAdK3iMWsbaEXj
jG3z/BH7+LzMfHubU//Cw61pvohG2H7Czas2wC1LUhHScAcR8TUPk71pA5Y8
Fyt+EnojdDcr7xx62MC/f08XM708kb/25Nff+drAgXgL2Q8yd2TSzAmXGGwD
hPfficncuIW81fnP0CrcBug5DCpGSG4gpVhmVe4HNrA4M5B6OOKCJMp4yi0n
2MD1O4UV2C9XER/BXsHaxzZQvLp6KZbQGcFx8J0PzrCBMtaH/gKWVxCgv3dW
I8cGEoq9hKxyHRB+sjFCmiIbQN89fb7+BY84/hwHsxc2oH2BuWaGCYdk9X4L
zay2gRhNo/TxJ1bISMVU20y9DUwdfy7strBAzibNHPG32gDxegoJp54ZouM1
h3HrtIHvoZnqXz1MkEizheDaDzYw90CutzXqMtImv9i8O2AD0vMp+yzBBsgu
y489ZNQGttI/2Yu36CIy+z+VoidtIMTMg4gL0UbcJlf8P87bwNF87VzlkQZS
3LZWT79sA1/+BgRIb6shc3nrO1a/beC5kGh6GIcqwhH5Ry5nxwaOm2VeTy8g
iOW1zTvfD2zAM+Fu1L1ZFSRZe7tWhAgHOgX75mKCykiv8N8NT3Ic0DR+9Fyp
VkBIqHelGs7ioPt7JccVfzkEWd/zOGLEgYA9W8iAjwwSMHhQqX4eB/L70iNH
hVLIq9qjX7E8OHDnk9y5QiCBrKeeiA0K4mBYZ2gdSymKCPkTujFL4MDzUjPm
g50Q4mRDXI6Xw4GQwFfl3S1+5KkK6UrBJRxQfJt469rNi4xeOCO8DDiw8KZ8
bDrAg9ARULhKauNg/6ELaSAFN6I3T1nia4gDTnFBe8wsBxLdRb3UYoYDxv+s
+NeP2JD24rP8RDgcQOm1ZdWrLMh+DN1VHUccWHff1JakZkLkbjEUJrrgIOxB
vK7NbwbE3ZBxfsQNB1ORy3bHZ+iRUklmnvN3cGD16lPC5/yzyDw9q+OVQBzc
5C9t64ujQji22XJLQnHwKheDufaWHLEaPT/9KxoHExnZVqtAhjxuvHBBLgEH
5IOaxLdOiJG+LC580OPT+p2fZrP/ESJkITzZ7Rk48BmS3R/kJUDAgXeCLPc0
/0rl489Hh9ggVX42w+c4qPi80xVPvo99zStonVKOA9L8Ec/bDv+wf0iFn4zX
4CDkv8Hbv/a3sSI/RUa5GnFgo2cTghnZxF7tFWNyacPBhYXSEvnFP9icCgnz
ii4cVFmf6cg2XseOJUqlbPbiQMoV604pvYo95yUzrDSEg/o8yfFap59YIzM5
+tCvOEhFPHLvTC1iY+QVjN9N4SBc427obuYC9i2LUhLVdxyYJgX4Fj+awx7u
KfebrOAA73EceC5kBqswqUKT8edUz3oQU7zCJNarDWsw/ff0/FSEyii1xrEV
eWg83xEOcsKfk84UjGKXIlR7bxLbAiEXz5CM5giW+5o6RQ2FLdzvTOnZ5R/G
4rQ1df7R2gKGIYZtDBnEpgprP8Ay28IPTk11ecZP2AEq3e5IDlsooS//qEza
i6Vc1yPtvWgLgUa/JEK132M1Bg006IRtwTiskOj1cBf2Xq1RpKWkLQQItPlc
yX2LbUw1fvtU3haKYneOPha3Y3d3PY/8VWyhbMiJ7ui4Fato90jJTNUWBje5
TyyJW7B+HTV3JLRtYV6CMz/ftBFbzz9cSWFoCyiFEvbp4mvs39jN5e+mttDh
pivX8PoVVn6dgb/d2hacXijbE7fWYH1MZR2z7W0hT8tvTnOtCltXb5btd9UW
wkQWn/g3VmC32X1GTW7aAsfKPOvolzKsbGgqvbinLdS4VsXewZRgvRfqDMj9
TvPwko3hXyzC1mp/ebAQfKpnvSTX+0MBdrN8521buC3QWzwJCF/Iw0rTMR9n
PjjVhyNQPIfPwXr6KCj7PrQFKgM2tXidbGz1mKWPcYotHNDY4D9FZmD/YPyr
RDNt4WPm2CUGsnSsZP6TFbJcW2g3tb5j3pOCdSdt5J8vsgWsftcctusRtvLG
mGPrC1v4jzI6V/xnEnb90252RrUtuFEvut5+noAVl2H7eqfeFjwLa/rW6mOx
bunKDJf/s4UbAWPK2owPsBX7NoYib23hhUGfxurrKOyafVAMaY8tLJXXyJCl
RWBFO7M6Zz+d5kljF+BVHoa9Kdhy3PLZFs4o4Q7Vf4RgX8R/U34yfpqvpOah
9FAQdvn3gY/3jC1032Eor6AKwAqZc1QbLtoCNbGCUUaiL9a1EbMqtGoLrs9T
bEtM72BLOOwESDZs4cFRgZaWiRd2KSzkysxfW3j4LTWcgcIDK7D47GnzoS1w
dW8HKfbfwl7TbfuaRoSHrUgyTuefrtiil9MMXuR4oMg2Xtk0csF+pz8xNDiL
B5Jl+W2efWcsrx9XrCAjHoiPGg82569gnSbQLiJ2PPCu0xZzEDtiCxDHkyku
PCw+otT/XYbHzheEXWrix4PvjgxMFdtgec7k+6aK4kE5r8ZsZssS63iro9pD
Gg9aI9NWbTHm2LyBuVU9RTwQ9nqKsNqbYmdliQQFsHg4y9fhqnfbGMuVcdGJ
UB0PV2pPgtocDbH2h2rPJnXwIFx0SXBXXQ+b4+g81mCEh5Y7rseFQdrY6a7I
cynmeODpi3TmOtTAXhAuMnLH4eHusEhxWbsaFv+wK1bXEQ/6UwJKhh2Afbrx
vYvPBQ9xsXyX039jsZMWpAQEbqf6qAx06VsvYc8386t888KDV5zPm8NZRSyO
U8uv3h8PpjQEF81M5bFZES41j0LwkKKye3JILoudWLq/5haJh/Tl1g+NR1JY
Nv0SQZ3YUz9XGMgozSWw1lXvnXiT8PBG8Z8BG50oNuPcz2fHqXgooGAnE+UX
wo75k4+PZ+EhO4fj7WwsP5ZlUojxdR4eDiw/R3yR58Vagu7l5GI8KN7x5Yji
4cGmF92Iu1WBB5Dwd3BM4MSK/JWm76rFw9dvHk92d9mxbdr7TziaTv3aTg0n
D7BgTTPfcvq+wQNHqM4UKQkTdnEl7vmnd3hoEC0UT41nwAZgzMQE+vCQWLmQ
Uo2nw1Innn91bxgPe2nn7/ZOUWPzZhaUv47hwf4tp+I1XwqsnHRFu+QMHt4/
rbv2w5sM2xPhox2ziIcRlyT6+F5iLH4E0z+7igfS8x4P5r0IsX/4SS2UN/EQ
n1Px1+nNMSbS/9O3R7t4iCl6SpzGcoBh/pDmtHJ8ms9Xi57ZqX+YF+z2y2qk
dmCvcPzOl3QHg7gJeGZT2YHD/RSqo4hNzHDr+t8tejt4KPhdzd3gD8aFtiHE
gNUOVKNcLn6uWcPsO4aSPOe0g6DZoShR1WVMYq12/BGfHYS7u8SSKC9heEjo
GCxF7YDeoZOW7eECps5iLKNS2g7+4j3eJMvMYXRK8rjOKJ3yDzuDCnQaM7nr
WuyA2EH6mRzxhYwJjKeetHijhh1wNPOGDV75iiF5uveKTt8OYghJSJGHI5iM
Xx2XbpjYgbx6k0w47TBGDI3r6LCyA+932xNZ/w1g2pNNddjtT/XM3PrHPPcR
81N2weLjTTs4HqPJ8gh7h6H9esf5rr8dgAmG6ezjdkyBEGZlJMQOnJY7EieZ
WjEKQSRe4lF20HSeztYjugljfyHt3nSyHSjSGsz6Fr7CbLrbkSo+sYOvzpQR
C0o1mPvt/AlJz+wgmS+2yVm2ElPpXJ8JL+zgd5Gds4FcCUbt9T3uzGo76Njd
5w2yKMKMkmmXbNTbATLqpFIzmI85KvtaV9B5mm86GdRaZGMM/uwOkEyd5v9Z
vlWRJhkzq9phabdgByRMvUTrzAkYn5TYqdfLdtAXfG+x9nEMJluBfdXlrx1U
EeOmQz9GYFbuqpB9oLWHZH2Gob4/vpgYinuYh2r2ELrEIqqQb4fBWGIle3Ts
gZ8h1th82Qbzu+CQh/iyPdyfess7VmKJscQEnwm0tYeuy2ZuQZdNMLweAcNX
fezhMJjw5Q8RDUzbiLcrptgeDDVvjE9dFMVs515PXaVwAI6ChQbvxn8qDgom
a7pDDrB40aCqPipJRc17fqigwBGcArWFDGXeXJreyryo53YFXlSR64+++ajM
Xc/zL1nICdJo6W4XLo4pmU/G6PHPOYHWqNLXtQ+TigwvfzE4lzkDVamKkfiD
JgX/tosOcPUq9C/HyfoVZsm7BFlwv5e4BuxvpxPO1pvKaWddd8zeuQYc5xRp
0y4QyPbv6/LRVrlA13TT8VPuV9IzpCJ2YgHX4VozYld9qCz1xGSCbVnWFYzF
Z+hz7XolVAlvWmytukJ3tsauj7qZuK/tP9KSVzeAyJMxjCqiXPTyX/NL+7dv
AgHdo9AsdnqRVyrVC38Vb8HbcY00e1ATauv4RpeyfQv+6FEIezpHCLSUL/13
96UbnNcJbAOb//jU4PcUrd9tSDlEy+iO31z0YOqJUJN2B87HZft7C5+5BdJy
nnIeusNWAUvORncV52CAubxOpwfcm8B2tQdGcCQb/SqNQTwh2au9CdN8i/1Y
vmpDtdATUmu6uuSbmFnfYG0O9Qi9wG6rOtycZoIp8J93d5CdF9i/CRxYjss8
F3CfSj+0wwvOj0qXf7Zioe+VT3j0mdMbcFcPfu1drzl7pTn+8WGkN4jOSCaN
YkmpR+jNX5BHecMKjwSX4iYJtc4NjreMpzxLbFVVVEJCLcH6ckPslHv4RX49
YSKhPvTtN7Y7ZcM9s/uBR0TUT6TpadtOOeeNTqDgPgH1p9L0+NBobyCtxJzd
vXhABQQOhfGnHDauG2H6dp+qzkqw5ckpi9Isz5I471NlkTWuVJ2yg1KFmX3p
HpXr1XHd2VOeSKD3clLbpSLm5iBXve8NodJBPF+rdqj8/L9zGZ7ykMG3pHSn
HaqV/gpFm1OecrLfdGXeoRoMwV73OuUwBixOMXybKuebfXf+KZc/JaI757xF
xSArOP3ylKt14liJOLeoouN+7zSdsnlj+u7S+CaVm3IY//ApXy4hK4gy36Sa
SdbBTp/y5OZ+s8K5TSrTn3QWK6c8u4LqDQ1vUHWj425///++Vkomk5QNKuUn
+VFED7yBrJ5yrdZ8g+p/DendQQ==
      "]]}}},
  AspectRatio->NCache[GoldenRatio^(-1), 0.6180339887498948],
  Axes->True,
  AxesOrigin->{30., 0},
  BaseStyle->{FontSize -> 14, FontWeight -> "Bold", FontFamily -> "Helvetica"},
  Frame->True,
  FrameLabel->{
    FormBox["\"x\"", TraditionalForm], 
    FormBox["\"frequency\"", TraditionalForm]},
  FrameStyle->Thickness[0.005],
  FrameTicks->{{None, None}, {True, None}},
  PlotRange->{{0, 100}, {0, 22166.100000000002`}},
  PlotRangeClipping->True,
  PlotRangePadding->{
    Scaled[0.02], 
    Scaled[0.02]}]], "Output",
 CellChangeTimes->{
  3.40777128722043*^9, {3.407771342090725*^9, 3.407771369137792*^9}, 
   3.407771568277925*^9, {3.4077716386381073`*^9, 3.40777164903872*^9}, {
   3.407771698961006*^9, 3.407771709564521*^9}, {3.4077718174400663`*^9, 
   3.407771857662663*^9}, {3.407771961198779*^9, 3.407771970434338*^9}, 
   3.407772199761916*^9, 3.407772304556909*^9, 3.407772437883976*^9, 
   3.407772558869779*^9, 3.4077726145245047`*^9, 3.407772784164939*^9, 
   3.407773658171068*^9, 3.4077740568186083`*^9, 3.40777487537224*^9, 
   3.407774989606509*^9, 3.407775027889372*^9, 3.407775094295677*^9, 
   3.40777514597547*^9, 3.407775532731498*^9, 3.407775889175523*^9, 
   3.4078231453643217`*^9, 3.4080046466536427`*^9, 3.408004916651531*^9, 
   3.4080052500665903`*^9, 3.408016134547377*^9, 3.4080164891787252`*^9, 
   3.4080167241850758`*^9, 3.408016786738494*^9, 3.408017464129138*^9, 
   3.408019130188704*^9, 3.4080192305479813`*^9, 3.408019380896165*^9, 
   3.40801982862107*^9, 3.408091189946102*^9, 3.408099439737769*^9, 
   3.408620015558855*^9, 3.428658054733645*^9, {3.428658135555624*^9, 
   3.42865815559305*^9}, 3.4286581877658453`*^9, 3.428658656716536*^9, 
   3.428658711135532*^9, 3.428658790943658*^9, 3.42865885411586*^9, 
   3.4286596045141582`*^9, 3.4286598688749123`*^9, 3.428661715942507*^9, 
   3.4286674070613623`*^9, {3.4286686557057047`*^9, 3.428668706877839*^9}, 
   3.428668756854937*^9, 3.428668863221919*^9, 3.428668904851289*^9, 
   3.428669469934452*^9, {3.4286695410368156`*^9, 3.428669583235924*^9}, {
   3.4286696719164*^9, 3.4286696863614397`*^9}, 3.429257208890603*^9, 
   3.429257330726864*^9, 3.4292574866225986`*^9, {3.4292580591823807`*^9, 
   3.4292580712799683`*^9}, {3.4292581622811947`*^9, 3.429258178068453*^9}, {
   3.429258309446083*^9, 3.4292583547062397`*^9}, 3.429258664705454*^9, 
   3.42925979373143*^9, 3.4292598437625313`*^9, {3.429262386524517*^9, 
   3.429262401375321*^9}, {3.4292627669934673`*^9, 3.42926278708304*^9}, 
   3.42926284732579*^9, 3.429262972767836*^9, 3.429263189845668*^9, 
   3.429263900912693*^9, 3.429264416299737*^9}],

Cell[BoxData[
 GraphicsBox[{{{}, {}, 
    {RGBColor[0.5, 0, 0.5], Thickness[0.01], LineBox[CompressedData["
1:eJyF1s9LVFEcBfCLq5ZDi6FFwkSuJET7OZnl9Ve+zB/jOGOzmqJsdJFoCA6I
i4soYhuLCmqT4UJECIccgiD0OdUU/RWzDNpEKxcuKt65i+QcGhi+fOBwz5s3
992ZU3en0vfrjDFrf95/Z/RqtNH82R7NM8LHMJv+42bhGGaL8EnMs8KtmOe4
XR98njvMwhe47W34IrcpYF7irj2Ak9ypGfgy9535fz/XUQcL8BXuxBLcxp1b
ga9yu1X4GvfhU7idO/EStty5V1hXuHMd+Q7u+AbywuUt5Du5k9vIC399i3wX
98A75IWPv0e+m7v+A/LCP3aR76F2yyHywvl95K9zH8JO+KCCfC+1+fYReeHV
T8gH1G78M/Lc5kQV+RvUrgw7bhP/gnwf9y+fFy74vpvU7ru/Xm4zCJt+7knc
Dyf8DPfTDFC72Qry3Kbbf9+D3Mt7yAsXsR/NEHcV+9kJv8DzYFLcp3eiaYU3
S1hPeOtNNEPhOf+8D3MHOC+s8Ng6+oQfr6FPeNGfd2nu/ufoE848QZ9w6hH6
hEuL6BvhDhz6hKeL6BN+/RB9wrVJ9GW4wwn0Kd9Dn3IeU9jm0Jfl9utYZewj
J+zPtVDYn+NmlNv/Dltl/I9yyg3oU05g3hKO2d8aw0Rc
      "]]}}, {{}, {}, 
    {RGBColor[0.94, 0.88, 0.94], Thickness[0.01], LineBox[CompressedData["
1:eJwVl3c81d8fx0m2yJbI3jtk3fv5vMne27Wue42QmZAiK3uUlVAJmWWVLdlE
Rb5ZDWWUlWRkldHP76/zeD7e57zP6/U+78d5nMPn7GfudoKEhKSSjITk/2Nz
sGx2ruVHJCMyu9zWvBkV3NcPJ2Ca0Jkl4V9PXFvQnmH2cSnMKzTeSVk6IboV
zVQOj2TBTKLtNuoRPXNtqCTxmgEz7RfUnilT46xwOzqnqUxL7TOL9pq9btgM
7kBDfeQmKDGLaLDP97hivi50gLRaLV7gB9rZ6xu7Nd2FsmSLF1LQrqJpT5YL
hUq7UetpxsYTPhtoS/B8yWWDXnSNkjaKFLOL/pvh6v9+YgBlMx+U76rZQymy
ORvuUA+imAfxC5ECf9FOmXSZn5yv0QTZk4YktIfoq7vJMi5Ob9HqG91HHeFH
6KV8DLVD5hA61hv5LGLzHxrxzBnXMzqMplWGJ//zJgU/E56sby9H0Mf/fXGd
Fj4BmLKuHrmA/9DGHQzSMXMCXralyTVJvUenYH893PIk5AbO2ES9GEXFxq9Z
H6lRwssDV0ZL1UkU83dC5us2Jfw38twzVfYDaspzgbq9hgpm7SRbg2Q/osGe
Wy9uCtAA59PZlj7jz2jibYu7jl9oIMNhpuyXzxT6oO65L/YeLcTccED1cr6g
3Yf+fIc0p+CDW/wzbqoZdJx/5O9U7ymoMxM4sqmZQZd0ZMbawukhpN1Zj8px
FqXPWI0L22QAhmBx9pdv51ApZsWdQ29GsPsvYj/55ALaWPJ9bnWQEQyWRS/f
XFhAQTnr3RdhJvBaFrpJ+t8iaun4u/zlDBPE12i4HXQuo1/Xiu5WYZkhS7hC
gP3VD9Q92jz6YR4z2GunRNJNrqA3yp7Z37RkAV+RJqlV1l/oSVWirs8zFphi
3hjP0FpDU9+eVnSkZwXZFemDi7COFmz40WMHWGHcROjpfsoG2q8m3XWgxg7T
sgMjxKtb6Owbu9WXBeygjnOzbTPZRg/s489EkHPAbNVvi3GFHVQ+bOYK6TsO
eDjT15DGuYca053K75Y/A0FZbzVnz/5BLz9QeX0r5wyY8Xp1GYr8RQvaMvgp
nDmB+6zhvw3HA/SFYYfxq35OSK73j9hMPEQnplZuJEichaLZhvv3u45QukPN
UZrtszAlXaoy9IQErmN3bzEkcEPROUi+eZsMsoYEakd+csPzuKNBb9uTUOto
OpVudg6u7c5bskiSw8LNCgWWszzg0pHHU7JMAaT0E4TxCB7QpJvz5B2nBK78
E6nZ33nAO7ZMMWSQCsSmqwLobHjhZllAxv4QDVwQ6aXySeSF80WqqW+/0oKm
36f8oRe8oJnjSdL3hw4I/yje3OblA9+/OJMsEwbI5iEIMP7gg4edRuvpGkxQ
7B7ccoWLH7i2rP57vccEz2pSTN4b8wMv92JWSQMzvEVbQjPr+EFwcrtLSJMV
PsW/Y9ya54fgM4//qLOxwdK7+TJLDgH4hl3pX11jAzIC0xjrTQEITCl4ut3K
AafLRS8H1whA7hWCwWTlGTi3jpBMzgpARt5chUUZJ6hGeknmaAtC9dq9BmwT
F/gX9MZwnhYCBs7zJPdLeCF86RNnqIYQePTOO/Bo8UGy7Ebt50Ah0NX790z6
2EdpJ/eXBx+FoH5h1+CxlgDUUylcPaQVBse1r3DpQAC6TPWp8YgwaBFsH/q1
CMLUTLAiz2NhCDx4lcijIww/RFPfRIwLw1iNYIY0hwjs+j8mzlCKwHnloxNW
6yLARDqSWugtAg9VzGkGG8VAj09sQeCCKLCpZlu/LpKCX7P1H6XcROGrqK9s
Y4E0ZBTBkFKWKGDbxT+FlMrAlACu3mBTFOLvRg7JzctC1PdvZVZ8YpC3kfg2
IlAOhEv87juZigFbqyKfFNV58BeOj75aLQZ+46dv8GHlgXWRKfjmFzFwbG2R
KP8qD61l+Z7xdOJAm7mfdSpWAcjEGk3vXxYHReDTP5hRhGyJ+XM9whKQUyzJ
bfhRGdR++jMNWUnA95FantISFZipPCCfjJEAUaXtGLIQVRCTZln9MScBpD9w
NF4yGGiTvfiC6ZEkLAh64zJWUSBuDFdzDUvCSrYUzuIaAMVzuyLhQ0l4/rFr
NXUfwEQ+IFHVXgoe/kfcDWTQgDnFQhtndmmg8bZmf+uuCfE7kgbe2tJgC3vl
96i0QLKpGQkOkgbvNxtVc1VaEKw8IpQ0Kg3N2UWnPSl0gFrt3+9nd2Tge4v+
RtCmHlTvJy2+aJcB31dOy9da9cG8je1z36oMKJ1/3Pcz3gCGz7HP/hSSBcmV
m/fq5Y2Ao0B6gCRGFvBAc/Oipylcjtzqir0vC0ZX6Sh+fzeFl4TWFzR1svCJ
Xuto2cUMnPm0a1jmZAHUOmv3vczhaZFjtijIQZfBIjJTaglH0QJpVTZykOpa
tfcXsQJTl+XE835yMHeS8zLpZyvYEgi6icmXA4teviJxHhtASlJcTQ/k4KH5
LSTwky2ocvRqODGfBxN3w3vtaXagmLzP6yt+HqYNKnDRBvYgeeXyl2TceeD6
ML01PuwAZ7G61q/qz0PX3bKdWkoCsNVGKEy8OWYxpxKWYAIwCTQxzc+dB7Ke
G9NnFglAQy387gSjPNjcGWdE/yPC3hiZLuIjD1RixaY3XrnAlo6asFGMPNCt
bk/5GrrCWmvASYf78iB+38oheMwVFgpmO68PykOcJ67t76objHt3qDQIKQCT
1wvhFF0PGJneYe/FKACjuBT560UPeGsuvfPeQgEmdg2VcpM8oVf54fP1KAXQ
XuCvlP58GZ6fDJWQ/KoA9qWeK2xPfKD62nNqtW0FoH6RQd3h7gsVP5YX9egU
Ic3M7c8tMT8oGMEVu6sqglVy6/aEgz/ceXCB+3G2IrAZzZrrUgZAEoPv/rMq
RZh3VlDOvhYAcdElHzt7FWHtxMoL5EcAhHuwZH/dVIR2lvrsVxNXwVthk57T
5AI8OjyoHx8KAo8ysVXRSxeAOG/6h8U8GFw4iW+Ubl4AS11FLOnHYLAjGYm3
enoBsq9uVtOuXQPdt1Uk6ZRKMOB1IuQM9gYIuXpuUnYqAXffbsLC5QiIY4vk
pf2oBERFwY8G7JGwMJBtTL+pBAUFyTf4QyOhVKr3CYugMtSdGLZc0o0C4d1z
LnwJyuA2IZdddRgNcRWK6YKFyiDogQsw8r8FC/aGHSKtyrAgYycsNn/r+D67
flb6pzKMkhwm1o3HgHDS2KiqqQrYXh6L33gfB3GYFVLEUwXWfdZVjHDxsPCL
VFY9WgUCb6pxCc7EQ6mFTIpOvQq4G0kbuewmgDB3kqYlhyoYzDDqUmglg3At
2uAzowq21yi25uXSIM7Z+pv/H1Vw2c0p001KgwUWH8ZAJjXYcqD6KPI9DUqv
5/nc0FSDCU6mr5cfpIPwxW2h+HI1ePrqYM2LJxPitmktk7rUgFXBT/VsTCYs
lPFHp35Sg19Pq2Ncf2RCKZ3p10w6DOQpK4uMvsgC4Ykn2QX+GIgODAiPDMiG
uISu3seJGBgb2l5w+p4NC6ofNkuLMJAyfUdyy+YelD4iN6kaw8CZKr9GHc0c
EPYkULYqY4H1wm3KX3J5IHzAGjJKgkCu3dTwXZd8eH950VKCA4GYOSOZqKV8
uPmxWe6WDAKxV1yG6fwewVij/cp5PALeCcZOsVAAt64U4jNeHPPIgZuLQyHM
LEhqmQWjQNfWcoup7TGkWB3xVaSiMBd7cmOIthiUet8dkZSgcEWxJ5HgUAy3
CwOaa0dR0JTAOtGSlMA56SnWBA6Aoc9PcoLMSmFoiS9xMQig4rmJBp6rAvgL
kq5lRgGcOplRcfV6BYTY/HZDUwG+vlxxsJusAMH+Xo17xQCxjIo8OXefQNhj
9wPtUYAk86T+5rOVII6v8iuVVQcObLdnkFENxI8qW7utqING/LtBlLsO0sTT
vWn31ME7/HWqpkMd5EQtRz87qQHC27lnC+7XQblMXs0htwZo0p6vsjhbDwPJ
+1TZphowtFp7N+BcA1Bptr/ob9CAJEkRy2y5Jkiov8gnGnkRykcWZ9DrLyCN
9oHScMpFuMF30e1S+wvIcd4yCsy9CJk8zOduk7VB+emSG53PL4JPhOSb0dQ2
GPCmGMPNXwR5dsGqD4UvgUpoMC5RXxPOOnibNPZ2QMJd458/WLTgtrPeS/pf
XfC9YXrLik8LtFtuOFfRdYP6hP9hp5QW2B2oaLNIdMNftkz6e9pakHGus0ze
vRt8ciZlL4ZogU8nTiJ+qhvM7xOC7n/WgkZO8b4/LT1Q/WLjJsWSFrAjr3r1
xnqAdio67sqWFsylqlhr/+qBXq6SezqntCGesq4E4esFpfzllt+INtxm7Wf/
F90LXIUBRwZF2qA5MCPortAHIV1klE3V2nDwaNaoT7cPxmezGPhfaEPcndWD
Joc+uM3fxLs3qg2UAT8qrG71AWnxvkYxuQ4c0N4fN37TB/jeFAMGJh0Qs/XJ
k5rqg9bv3JY3zulAkjKO7t7PPjh+2riZKulAe+bzNHK6flgojYk/8NABxGbg
t7xWP2i8Yk1zD9IBfVeJV/rm/fBosTTnfZQOCJ030PiO7wec6GBFeZ4OuH+i
6rsf3A8NunbPmct0oMxLQbI5qh+YPFdaw+t0QLrP/a9FSj+8qTj11vKtDijk
Hy5RFPSD6Ov8sY4POtCW11jFVdEPMT9kvojP64CcgSF/zbN+mKXpmr+7oQMy
5XQ1L1v6AZEw/0VypANR/0GfTlc/5Bl82/Gi0QXxW9hpw4F+2PUK/DfBpgt0
twIi3w73g2UKOZWGgC5Enbyu2D/WD7WV2aerZHSh9x9vlsqnfjgvEeuvoaYL
tULqbeNfj/VXXB2Z1NaFO51Jbgdz/aAs6izrY64Lsmeem1Qt9ENrqWnaCfxx
vDlGfWm5HzBC6Po9T10gl1qjqvrZDx2PpUylgnSBieNE6P6v4/rxc9V2R+rC
wa2dq6Pr/dBbQHMal6ILA5Fykwqb/aDN88dv9Z4uzFPq3OH53Q+DDxffRT/W
BTXhg9TMYzbkmpDhqNEFxFv3bdoxD+f13qlq1YVvj6312Y/Z9Ezdmka/Lui9
jWEQOc73/l6hyYf/dEHQ3kW883g/S7a0Gp8vunCyt6527ljPZFY4A9myLlRq
Xeq4fazXjtnHL2dLF9oPs2/0HvuZSrd/J0WiB5iLSadijv3iT+vL9NDqgbFu
+ZOh43rM3Fa+g2PXgxWykOTC43o5nxJZW+XXA6xr7vq/j/0wn8xqcktaD2xf
t/MtH9f7R8ImfbWWHtjbM4g7DvaDN+Ws70UzPcjfa6xb6u6Htdh3wx8c9EA7
Sc+XpK0ftqIrb5MF6kHTDweRicp+CCa9/ysnQg/QxDSGu8X98Cci0Vg6WQ9K
9Q73Z+/3w1HYJXrbIj24WC7xTySxHyL3LX1/VenBxl0nRf6IfiC7cXH4Vsux
/uSs6srAfqC6xnu7ekQP9hJ61wOP+zdpm/7XxSk9yD4nfKr+uL/pAg+NPi7q
gT+bAnOcdj8wXvl06uQ/PeColBiYl+yHrLUBn1wafXh6xfIgkKcf2HybhqTZ
9IHDJ0owj7EfOL2yUm2l9EEsU+5hxVYfCLoZn6qx1wdfsuWE7YY+KP2G8dF0
14c6A/IUw5I+EHOWGPoYoA8dkyw1kNUH0k5UqSeT9EGhRNj85JU+ULbtprNr
1ocItm5GNuE+MDC6QEfOagDCEoXs9hG9EOnFkpXFZwCltw0f87j3Qn3i5llB
aQOwcTDQiTXuhXP91RIXdQzgzICxmSpXL6wjIgZR1w3gS7BF8/W6Hrgry5F0
+MUAGN9cIxt63w3TzH8pd0oN4e1YF4fZbCdc/fSSbFHZGAp7xvt3dVpg2PrP
XIGmMcR+W272o2oB0VGFbjtTY3iymzRPNtgMU2+eRg67GwOuyw2bpN8M2i9z
DxuyjWGzNc3C2KQJOAuCdmO2jIGJrYKQRWyATjepFf5aE+DO7r9i0vgMOOc8
Xk+9MIFXOO4O2fBnEIQvrsh+ZQJ5k7oaHtrPQNzmrAfNtAk0MWb1fp2sBf3i
mM09ClMIazlnyXxUA/V3A/xmFE1hTBVK/NsrIT7E2LMm0xTEHraqOX0oBfx9
qve+uaZg2/zYtCe6FC60d6tKPzKFfG8jqV2pUlggU6KremIKrfw7Du/iSkDz
Dk/Nky5TGA9NS9DWKAaS0vWtkjVTsMpDzhjPFMKHgSeObtumEO0f+qbhXiHU
rLj2C+6bgh6nLPNPk0LAy32895jCDDj5Pt7q7i6AtrYu1UJuM4iRsZdjcH0E
IaMZkQ8MzCDLW3T6mfd9MN0xXLY3MwOZ57Z9L7byQOQMpflZGzPYaR9zMwjP
gwl8qECesxm0zfU0/76bCwo/XPrvXTcDgp7nV8nJe7BOokiXWWYGgvXyWNVH
WTAgsBZoXmUGf05ZcmQgWfBIu+ILY50ZaIcYN+tNZ4JxCndNWrsZPDn87DEk
mAmV7BTmt8fN4PPAu/EPHengIT15L5HMHIbsX7j8vXQbOPgSWfqpzaFPKuyp
RHcqDDKrpZ84bQ7d2baPJHhTQfxPflIolzk0k9f7hnxPhtWeSzd9FM0BjR5M
uJyaCPmNHH8r1MzhA5+PwYWjBDCueB28oG4OrBs2f9KvJEDtbWl/J2NzcLTO
ufnRKR4CbHeczdzNQYns1om3trHAb1g+nepjDrHFhZSqX2NgFLFzeH3VHAhG
/jN7rjGgINhudTHSHHJYg5v1rt+C3V+xuoq55rBWvbbs2BYFYTGs0mfemIPw
x2tlMgY3QfLaqydW/5lDkmMh7Up2GHzxvC6SMWkOqpuKbpYLoYCYfOGl/W4O
01JNX3bu3ABSzhLmwwNzSBzc+LFMFwLP6WzSVMgsIO0Ctc2twGvg/I/qVDC1
BfysibpoOx0Mvd+9KdZYLcD21xZ5THsQxNUo/JmRtoAuj/wJx8KrcKFoIYhb
0QJ0z+addeG7CotZOZu2ahZw613ggmpxAOjeOFh5r2MB2lYKN2WeXwFard6v
vQQLaP0l61T82Q/alILtSd0twDNZN5iXwg+8xUU/YH0soHtfxzxc0ReGGVL+
a7xuAf3angvRRd6Q9smitzzDAqIoM7aV6jzBMqze+0aOBbC++LN7eMoT2M+x
shrmW4Aj5XDZZW8PyCdOuK1VWABHfyHflrw7VC7hKC90WcAH4WfLuyuu4J/U
UkP5ygLIIrQ0+Z1dQV6SE/fxrQV4XLXe8//sAq1+n8vDPhzXJ9FdD5l0hoEd
R/2eNQuQ1D1tsbdBgJSc9s2sbQu4NpTR9TiCACaqPPcv7VtA3oJWzREDASZu
zqxQU1rCI+l+ujNX8PD9pEuq6TlLOKXL8UbCxB7KS3sU+QUtYTHOD8nMsAMv
XcGvv8Us4bcwGVvS8X94M3le+p6iJdQcJBT2XcMBKbPHyBdDS5CdnSEsfreC
3vqBkBpzSwhVQvxU9a0gwVqMLwpnCVlqspyX6izhdN6PK4KultDJWP5jM80C
zvH5MHuFWgLpOsnPsmAzmOseeoGJsoS9tfae6D1TKHGVdqWPt4SoXrcn2TdN
QbJ8rf5ZhiUUGRV3Ar8JqMoEWO9VWML1ULuR3CYDOBp5fzRYYwnnolMfH/3Q
h64A+bL7DZYwXXDJrEtAH3Qbt3aRLktwOz/6b7ZYF6yx13JjP1jCh7klQOa0
gHN6Ut3m67FO6XRZNawWfIlU/iH63RJiMs42lz/QBNfeP6pv1yxhd7qjzNPj
IgQYhE0xUVqBQUl6StXxu57+5VgO8ZQVzEv6nHQtBHgqLWVVy2wFj/gRbmc2
gO+MX4eMeK1g8/7v3agzCETdupD0QNgKzPM27r4/i4Vz27e1VyStILdl9PaI
EAZsPqAdCSpWgGOXekpiqgpbejmhk6gVnBUxXXnjpwJpL9aVhLWtjv/9j+uD
s5XhdX5hbY+5FYx8fsH9ZPcCYNzIio68rKDlo8dR1EkF+DBhjzcKsIL4lSs/
VK3lIUi3nvNBiBU0pURE+1adh2oJt0yVWCs46fjgfJmXHBg8fGmSkGwF7ycw
N5zey8ISPRvdZLoVyImK9uxhZYFvsz8mMN8KKrbDucO1paHdhUe9p9gKAi/O
2RmpSIHd+LVDxqfH9YgQ3BtQkISsZtHgmiYroH65M9ytKQ4UEUnuP0asIFll
h4W2WxiK1ucEVCatgJNtUif0txCgzmoz8V+swMe/061NQghCtH7ihH5YgWak
uflMjQCwNmmyBq4f1/drGAt+nx+eiz78r3vHCha//5czZ8gPK7TG+gQya/BU
1wvRJOWDhJulFDXU1mAunq33yoUXBNeOug8ZrKGb8jBQ6R4P4N/XqN3nsobv
oTbJAlbcMJLDKDWhaA2sxelHzRpnwIfm8rIgxhooOm1vnLXkAJqw7pKrGtaQ
m90r3ubDDhedrp5jNLGGM8s0alXNrDAz8uaTk5U1aGUJL4Uts0CYhuC9antr
sLlsa5jIxwKNQuMMhh7WcLM1cuhyKROY35N6m+drDTlhRbeGNhlhjSouYTnQ
GhgZ9ugStBhB9OcF0vgoa5BlXalw+csA95/nbHblWcMkGZnKuBMtzCWcEv1d
YA19D3l792xoQNQp2lGwzBqOZbYG2VJDI633QFydNRDoPvJcvEYJh7Mzh00t
1uBBj5IeZlCAZrOV/HKHNbxaW2f+1kgO713RfIO3x/ppGNh52E7CGbX60bD3
1vBmQXhlzZQMCIxi1NUfjvMtkd6fyzgBv14yBZ6et4YINTlFFQlSoGFf0Bs/
tAb8v+rPA8aHqNmqXQTFSRtQovsa9FXsAM3peVevRGMDL2rSEnsY9lFh/xae
PDYb4BO4yhv1dw/10Za2esNlA9oqXo8fH+2i9VyPkw74bUCwY/aqGN0uqj6Y
so2XsYGsp3cFmTS20YRHpBJpijYg0i2qOe65hQ4HBRO61Gyg5aEXVVvub9SB
n/BGQNcGChgePh85vYmGhMoXLhGOuWylH1PxC+0wK584424DX83s45e9VlEK
UW46A59jPtMf0KP6E80ao7hWdd0Geje8y2B/Gf38JLTya4QN0IepS9D/XEL5
o9ZnGeKO9eODWB0XF9FaqU+GARk2wNChwPx3fx7dJTOJfpxjAxcfFU+mssyj
yKeeprF8G9g+cJWVvvAdfRtXxa/01AYE6C7vqWfOoYvTkXv7PTZwSjNmUBA3
jUo3bktJvT7OF1Io+JjqKxqYctkFP2IDHvnjceH9U+gJFcvhzikb4BFe/2jk
8QnVYxgk25yzgYE7J+uNDD6iafNYFYFlG3if3cvdrfIBPZchUhy7bQOHbC+T
jZUmUDePBx8b920gr+6XSabWOFqJMDIskeLgTITkXInjGKq68ve6Pj0OrJ8M
6zdWvEetNYdNGERwoGhioJFn8g6tHdyoHZfEQawnfzZKN4zSmLAyPTiPA4mC
7J/242/RdluHMVEEB/yu623iya9RjukIxbWLOKjpZqz8FzyIBrg+zm7QwwE5
y6BOms8AKuT3A6dhhYPkOikr8+v9aPjWqVYqexyUi3YSelL70A/X5c6+I+Dg
ahWR2e9pL5oSE/LF3hsHPGlXos6Q9qBbuRTOQbdw8ESa2XeSrhM15hHvUUvE
wW/SJFud3na0vNhI8MQdHIyn10tcC3uJ2tdkLdzOw8GWX8VcOvMLtF6hWceq
AAdXrvPtRW+0oPStn8vPluLg1nORQPbPzWh3L79X+TMcSCVH7Vx614hy6Wu/
9W3CwYOeTDP9jw1o8DtPKcWXOLBjCQvmW61HxT/VrnUN4IBYG5opJFeHpq8h
gZ+ncRDSSR1fwFuL/gh0Hi+cx8HZC4s9WjPVqObf2AseKzg4+RcMBlOr0L2T
Q3tbOzigcPkzTsv0FDVPWrd9cYADnFFNc9NiBVrJwPIi6oQtYOLOv30xWI4S
OO1v0tPbwnhPEOuX2lK09VH41zFmW1jv3hSmbyhBWYSK0PtnbGGKSmCovacY
fSWzTCoqZAsH9bFUO0dFqLTWtTh1jC3sW9SHbvU8QhNe5y1SatiCs7is0h18
Pjpn0q47rGMLkLVdpUf1EM22I6e1t7AFyrvaX2vi8tD1aVFvPltbuMpy+468
XS6q72Y4tIi3hb8SDmFxqjnooV/mncDLtmA+qcwUz5ONWm83rqv628L2MxVu
ZYG7aO2NT2akwbZAfvw5bpfLQl1j+VhuR9lCyUkSswSfDLSdRivIMt4W2ieo
1n7npqMcaR4TnKm2UFffbh73Lg19m1eTU5ZjCxTp72UwFbfRf2uvT63k20I/
H2Vlllgqel5rIVq6xBbEqN7PkbclozlrXD4Nz4719zeX/mZORN9oKs/tNR3H
n9IILU7Go0e5FjaYdlvgt62ImXkSh7pqJqn3vLaF2S3iFanQGPRebkkjxX+2
YP9WV1T52i309a9OCf1JW5iPmr7aGBGNyubusv73zRYU75wuGKiLRF1+MSWz
/LAFbfLphsy2CDT7ojQJbt0W7Ao5quSEw9H9VdcfXw9swZM8MDhYPhSVvhjp
xE9mB5emfLQtxq+jhJz7Y27UdmCWEv70QkII2q/xvv0nqx20kr3PX+YORv/c
W5WX5bIDC5aOFbV/gajkKlXFVX47+K4kFJf76yqacQ/N/CttBxX0ZaKTW1fQ
vp92VIiiHQz1fbK7QXMF3VMPvhmlZgeEqMX4agl/FP+z0p1K1w7OzVjNKnP7
oOnqA1MGxnYQObCZn5/vhfZmfzO7Y2kHPNi7vdTyl1FxdU4MG9EOruuthVim
u6OO2YrPbN3tIGCq6W6k7SU0bcVU+KGPHegGPNHVl3NDd+7Gnxa8YQffpj8K
tdK5oGIrRbHukXagUMmI7NE7ow7Q/vdJnB1gM/f+nThHRLt/bH2Xy7QD66hz
gfSdeHQbPW0XlGsHD1CJ79UCjqjoXYl3zY/sYJtl3UrjgT16G3VuQSvt4An3
NyG5ARzalXVT+tZzO2iiJyQXXbdBt5ZzHvc328GLDa8FOYw1apv1LtWozw4W
hz28zDYs0JTlHyfS39hBuUy8j/GcOdqOUISM/WcHliwtohqzZqjgMsbZ/qsd
hOKNiUYUpqgNgpvM/24H2eV/neWtjdGkzKuGcz/sQHKuRiG50RBdxz654Llr
B22a9/y3GvVQgcy+p5WHdkDtdK90wVIXtV6a4V0ns4d/7GfsceQ6aFsGO+21
0/YQ2pihS5mnia4tno9sZbMHe6Pkjviwiyg/1nj7kMseumcHuE/5aqAJizHT
MWL20O9exM4bCujwinGko4w9cHxU/euki6Is6xx8FxTtYScQjR2swaIFe5XO
i2AP0/89c/drVUUXDoLJOrXtYfVlnkWvvQoqSapenGNoD1le6xyZ9MpoE/X4
vB7ueD/NNj2dEkX04NSjOH68PTAU9jDmxSugGkyeIvsu9pC2GZoAIfLoMOeh
R6WfPdDg9v/1R8mhLDyvqGOD7OFtENe0Xa4saieQ/sQx1B4CO6PGza/LoAsS
Qj/p4+2hZldQ01lXEpWUXUtZTLEH/LzMlWfD4miAQotUZ4Y9XGa3dpH2EEMP
MUZ+V/LtgU1ksGFrRBjVUGc/rV9sD+Gv28nC8oXQBK3ZWv4n9iA/dnPxaagg
ymIctDnaYA9F5k48v4n8qJ05mln5wh7mRW715njyoQXW1AqxXfbQM8PXcyKc
F5V0ehh0YcgepN8YcGPvcqMBLu5sDKP2MF65dVGDjAttdpdrWvxwnL9AtI8x
jhO96N+3l/PdHrw0DQi/+tjRhMA7uVd+2MMn8ZhOmig2dDjEVlV/3R7yNGXH
6I1YUbuo1dD9fXtwWEsc9GZhRgtim7jGSB3gQnGYiyw9E7qQGPWyktIBWF1Z
+KtZGdGADNZ/jswOYKB0+1Asmx5tzp5+dOGMA5hEDae6rtGhR3kVwMDjAOdM
EI85PC2a+Bgb3SnuABePmDiFw6jQ4TJKgVxZB9DSPVE8LEKJslT+13PlwnGc
lzkifJ4cLah3IxfQcIAvr+U3dDLJ0IVmmdJ9HQfoIdssK486gUq+/KM9ZuQA
SOTq0MNwUrS5LzUh1tYB1Mb4WtM0/iFHgzZieCcHeGfi5yqdfIhoDvO9vuDm
AC+2SDtxK/vIu4kG2iV/B6grGtIJWd1DWD5HVHYGO0Bwr8KBcOouYjetZ5Qb
5gAs2crLo+gOsrD45bZ+ggPo3vxWqPTpNyL5s0xG4Pax3wd1ZGydm0jA+pWR
/UwHcAlC4qFhAznaI2eqeuQA3/LvcaZnrSHcQ6/6T5Q6wH+Lw+atlasIpjAx
FFfpABwtQl9LZ1cQ+yAD2ernDrBnam1QI/cDuaF3ap6sxQFOtsVPXby/hORy
v8u17XCAj8E52BWuRaR5I824ps8BbBw6DdQb5pGdXJZmu/fH8z8J7r8R/Iaw
+k54135wgK2ul/I5f2YRBY0cPoppB9jeMbsIMzOIBZvdhP28A4R/5iq/WjON
BPw4m/xs5fiW+yVkx9z+BUlv/4JSbjrAY8kLrbE/PiO1GY+2HPYcwGj4zCyt
/CdkVVUAT0XuCO9WBX+NM04idAzzTHhaRxgMLv/GWjKOiH8rfVXH6Ai1Z2ME
nYzHEL0mjzBqDkewrG6YcKUbRTySxeWczjnCXyKr1uqX/5B4p5/z9YKOEM8v
MzTSNYKUylfn0UgcM+Ne04bPO+T7Z7mTjUqOkP18p4W96A1CVvu7mRZxhOJO
d3mppUGEP6bBh6jpCHR379/R0RtA1HHX+Jv0HaFi5UvCYE8/QpBUmaQzc4TZ
uoY1Kes+JIJkP9nZxhECsQxGFP96kPyxNmh2dASm3qf3/rR1I1Nh8MTlsiMY
VMvXy17tRPZNTzi1+DvCyNOSBa337QinUC8zwzVHuLNn0cw63Yao/IkdcL3p
CF+zscyjNC8Q3JDOzdZbjkA+H6qTb9GCXCukPn86yREI34RP1jc1IdlBbxbc
0hwhJ3e43kuxERnjNjFlfOgI4pPW/Pev1SG/N06Tuz92hFzqjF8qKs8Rpv73
LW0VjtBhdZmvn/4ZIpeX5ctU6wh6Sy619L9qEFNfawGPRkeY+sPRUTNbhfhp
cHx42eYIj2OOlHV2niK32T6lMPc4Qkx6Oc2w2BPkTbvjTvs7Ryi/cP+2yEIp
8iOD5ynLxLGfd0nTkV4lCJX7rNPlKUe4n0TuPUpVjIioPWbpnHME9e2yiaK2
IkSbwW2Qddnx+L0S/jYxthBx+yYc7rXmCNcv+5QrOxcgMU1L57u2HUFwRdtq
qSgf6XbyfuB9Ag+HNT2fyPvzkFl5abNuKjz4jVzBBlPkIiRU6+QcDHgYBPuY
Oy73EJ6pZ60+rHjwz3JOiv18F0Fqr/r1nMWDGSHDpdw7C3GMURQ8w4+Hs7oB
lc6smUgYbveDrygetPfyNpXG0pFWklANTkU8JGY93LnMfQe5pWLrb66GBzKk
aXeFIxUxDFDKT1LHgz15hKauYjLC9pT1bbcOHhbekqde9U9Epr/9/vPXCA/G
Ok5hUQPxSDnXexF5Szyskr4aeawWhwRY1Vp52eGh2PRcmuhADHLylfezz5fw
YNJL1s0iEo0M/dOfZvbBQ9Sq58/snUgkW1nslOFVPDj8e3/aoS4CIVyhVIu5
jgcjsyQWTP5NROzJvEdbBB7uncweCXsaimzO9WRvxeJBjXr/08aH60jb2aJe
yRQ8MF3eVksXDEGMU/G8D3PwcNm2628/fRDC3o8xHs/Hw5Kddti3iqvIzBFn
2KkSPHCmvqaQdwhAnij9qdB6igeXt9d/qwpeQa76T07efIaHrDov9RwSfwRT
0UDe2ISHupcFOgfTPgjFXKb8r5d4uFhoa+g554XkWJjewb/Gw3y4c7OongdC
TJF+mT2Ch+S5zhirikuIeB/dyvAEHtwFl/+MCrohW4c/OCi/4GHn2xJ2tsUF
eXlhUBv9hocg37XNiUvOSJxfWeC1ZTysnXULFBMnIqblsUU1a3hgs1CXuXSC
gMyd0TjiOcDDtmqBetoHe+SpOa8k7oQTPDjwObm+Y4sEJh/ZplE5QXB/d4ae
Ig5BeqfiB+idgLcs1zs+3RqhPGxtIGF1AvewL2KN1FbIiGLuN+WzTpAwr4w7
8cACyfO9xniFzwkedZjdaNQ2RyRn5H1mpZxgQcU3lq3dBNnmYLp/RsEJWi+K
tKZkGiHtZusDZqpO4OTWrHrhtgGSkDS8kwhOQPAZe/ToqR5i1lMp2K3tBDnY
DPrwZR2E8yDJ/K+hE/ws4ymr1NJGvit4Rp63OM7/WpJLvF0TCS4VmipycgLf
1NMfaw/UEXSajOazmxPoeF3usOoAhIpjTonZ2wmupoe8+SONIu9NO90MAo7j
k27GfpRY5H5ifuatECd4q91ZgSdXQ1y7w7pehDvBq0dptjrCKoj0vt3a7xgn
uPFGdPS9uxLS6c1u4JruBHpI55iKpgKSWLId8uCeE7g1ijbxfz6PmH8dLR17
6AT0VCzRvUlyCBf78zG6YieI+hNoEWQmi8ybpJ3QeuIEVCuxH43tpZHqBF/Z
m7VOkIIndg6rSSIhXYb4hkYnoL1H0VSvLo7QyFO3CvU4QcaCsm1HnTCywJnN
/HvACbrPiHq8VxRCuk8I+HQOO0E/nePovREBJP9HTX/qmBNQk3Q8vRnNj9x4
j+G1/+QEl3+eOUurz4dYtw5eF51xgu2VW5++CvEi54usR7fnneAW9atIe7Fz
yMoV/7i0DSfwPulVv2rIiQzYHk477jpBfkX1zo3bHEixepKKxKETPCXXzJRY
ZUM6s5L1wkgJMHVb/iWvOytSTWW+43ySAN8Y6D/l/mVGHoRxPNajJMC/fPzj
zRImJGn9q4ksDQEin4q4FbozIpc+eFUcMhDgqgyT8BNTesTS8Lz1dyYCsLy3
VLyhR4dodO6deMNKgIi/Hf/CXGkQWYWOmmccBIhqPiEf+ogKOVce65BzlgC1
FCmPiHsUCB2XIXXEOQIoPP69jfiQI3/vMDW68RGA/cZsmfoBGTJ57RGDvAgB
GkrOT5I5kyL9K25tZ8QJcOgbWlmlSILUO0l6kkgRIGhh2uiB6hG2aHSTdVGG
AP/Rjq1KyRxg03RauofOEwDzRPB+vvZfbPiLCL96RQJci+M+URK+h/WW0ea6
r0wAldnoFO7xHawu+2iQB0KAP2SnFGLHf2MvJOfym6gf70dCeno8dBMr+M/p
naImAb7ks9+wVNnAMl0VDuPSIQDPBY+kULp1LMniT1EyfQLQWjXkNi2uYn/Z
1Y0vGxJg/UWOBnZqBTs1fD16xIQAgzfjvCi3lrHNjRRTD60IsHqKfFAhZgFb
Kj6UEIMjQAW2ftth7zs2Kz9T0cueAIw+xU3G8d+w0Ux2c2Z4ArTdqmZRl5nD
+sfx3lEmEqCJXZc68dcMFv93QY3H9Xi9uJCCTPw01tC3aoncnQD573yp122/
YMWsVTVGvQmQIXDpQ7nvRyzHa5K1Fj8CvKIYy2h8OomlQF7dLwggAHpGsCuV
cgK79SxVNz6IAEekqXiuyDHsnJDltk8IAQpc8aFXmUexI7mcRZahBDByc97q
7fgP235q1lgtnADBM0UmxFsj2Lxtn3KqGAK8/bfqlpX1FpvgqWC1FnfcX4oF
XhF3X2ODv/wlnUgkgNxrwD1sGcC6mnVVt6UQIEZgti7pqB9r3hdv//gOAU7p
s8/SOfdhQcWYKimDAML/0n0Y5nqw0lUsDf53CbDdxHqnMKwbS3O3kB65T4CW
U4bhT7c6sN/XXbRc8glQL+6T1hH7EtthKByWUEgAzjzz1ftaL7B55UvPq4oJ
EFIRQ/1atgUbePLp8vuy4/4TiTpk1mzCmhB8ePeeHK93UZmLCGvAirfJ2HBX
H/fLiEOUwWQddvpqfa97PQFI9h+82l2uxba+C95PaTr29xOXc0e1BpsloXL+
eSsBJsyN5R+NVmL94vc9Jl8SwCGWzcv2/hOs/reXjw46CdDbTGcLt8uxgmjk
BF8vAezneY7YK0qx//I0Tum8Ou6fYLYbs0vF2HrzVzfShwhQ51jT4va2EHu7
OvFZ4wgBbB8n/5TyKsB60hgufR49Pn/S5u87evlYzUv0PKSTBEjq0nmfsHYf
e657xEr4EwFKzD7dMOjJxf7hzkwx+EIA8bd+JZ1d97Bj1616/GcIcGKurrNy
8S42Ue6T7IsFAogZ77+SyM/AuqY+cJ9ZPj7P9Lyky2LpWGQZn0++esw7rbnT
RXewZ7T4xsXXCeCc387LKpqK3Sr4Rmv6mwDfTVp/uH9Nwg4flGgE7RCg8IKK
Kkd3ArYC53E978/x/SH6LqX6XRwWf3p14fs/Ajx70Zi7Z38Lq+xdw01DRgTt
mxQye2NRWOaBK5YyFETA/Wf5yNs7EvtLQCHZkpoIJPnv1Q/RcOxAxE7XdToi
5PG5VVN9DsU+/ty8l89ABClGhqn9kuvYcKVQmV4mIly/VLIs+PAaVn7t3wP6
M0Tws+CJqDsRiKU36B6V5yJC4OfET5ReAdil0hgaWx4ifH2nw33ptz+254SO
ejg/EUKC7nIXn/fD5uOpQx4LEeHJqUV9kgZvbEjrm+oBUSKo107UP/a8jLVg
uz2/KkGEHdeGuGJDDyzVMJOF8vnj+SA7l37HFTsnNp7oqEgEUU0kmWXZGfsy
9l5ntDIRBnTTb7C5ErE5s7a7ZWpEKDDvmV/fd8IGYLmkh5BjP82W5/I9HLFG
uV9dN9WJkOAY++gltT1WdLvgPrsWETirny3IfsZhv1QKUTsbEOGS66agBIkV
tplqCY03JkI1R4XKtqEFNsP1SXClGRG4J/zkbreZYX06vav+syRCq24XXDA0
xepyyXzfsSFCXL/r5sCmEZY/ZIOTy54IVuzf+GNvGWAPR+vM1PFEaL+uc2Sm
rYd9nqzckexKhJ48AdEkcy0sG/o+OdSdCDRkB0XWzy5ib2x64bwuEyEJ7fEt
kdHAfi0hF7L3IcKZ07QfuN4AVsP20Ya+PxF0d022zpGh2FI6lXbVq8fnIY2l
3yzEYGk63yeJBxMh1PP83R1fVex7YQpBmjAiMDz+5nIUewF74dOj9T/hRLiA
GMyNDypg81JVXi5HESGNsEgWLiOPPYLRxI8xRLh6Iq/Bq14O67zlbT0YTwSv
k5KIprUstr+MQqAliQifI/Uu1QlJY8XtC9bKU4kQhXjgTUYksL+7RhMSMomA
PSlif/6pCBYX5GMVkk2EEXotnfdjQtg2UUp+j1wifDQu+p3EL4jlnSr4ZfOA
CBXWfFWP0vmxMXdUX+g8IsKpGmnVBB4+7JLGWLxSERH8OZx/f8zkwRru+FiK
lBDhHPnbLG1ubiyLY+EqxVMiDHW/rzZu58CGnFZr3ak69hN3QD4wzIad6hmL
W6glwgS1p/xdclYsXPO1mKgjQl0JTnLAiRlbLE7F299IhOCnYYlPPzFiqb4W
/mxoIQJp7ZJR+9XTWO90tZaSNiJA3Nl9JzN6rMKer3lsNxFqfp64kv2CGpvz
lIonqI8IJvXlFMb1lNgDfNGK6wARyB6NBEeOk2MJTJhmyzdE6HQfVmbgOont
7RuP0Rwmwka6dRpH7Ams6HU/M4X/iEArJLW/eYoUmyJJfU5wjAjpJ4krZh7/
MFaZmCayT8f9kS+RF/boL6ZVe+LW7ykizDirp4tF72HO/fUz/TZNhEGHCEXH
OzuY6Cpq7tE5IvCmum8M9mxhFgiPl7vnidDW18/uwvUbo8+CbXy+RITM6wO7
NtkbmOpXE9FFK0SYDXMwYZBZxwRL03BFbxzrK7ss2HJpBfNp9vHSlS0iUJ4Y
zSAqLmOQu9gG4i4RXo2Rqt+QXcQU6U5Gmf0lQvFdJCfBch5DceBvrH5IhOk1
i5/W+d8ww87Fi7xkzsCrbKuUfW8Gkz04GUlC7Qxm/z0450g/hcHL0nLO0DvD
J+1Nm6DGSYzwPaSug8UZZstaYsipxzC/Dq8YPuJ0BuLna3zSP0cwTa4l8+G8
ziDaT0k3n/kWIy67vQvCzjChV9UwLz+AebCvSUMm6Qw3ZAo0Wm72YqxmvZm/
SzvDuCf5m/OfujH0r7K4+uScwZ5Ke3DGpgsTmfFdOl7JGSpOGl83tn2JUQmh
U/ZQdQbvVjVD7aNWzKajgroe1hmGPDsrhUabMW5iMRa0F51hT6rs2sRhPUa/
UyDkjrEznL18sTnvsApDVmoQ5W/mDI3W2VF/055i2pKvJplZHsezx3+RWVdg
ZGx6HjDbOcO5k9fyytxKMCy/nLvuuTmDMuvFdo/wfMzXs0U0BWHOkPBNeWjs
423MPdLXzFERzsBiu66OM0/BmC5ucDlHO8PXs0rrXv8SMT3P1WUEE5yh73Ng
ev1CLKZcb9aiPNMZSBTPa8TQR2ACrvE+rH3iDEsmCrzVZ/0wFKP5Ml0fnCFx
qTEF7TDGVBZ0d898doZfstmnYdMAY+67YEUy7QxKC9eTd930MA+ppcPQeWcw
0nrQuLyniVGAlwMvN5zhMh9B2ycdg3Gu+kxspXEBkQQ/EVMXcUxHPEdWHcYF
7vp+XfxyjgITgsnYKylwgQymReH+vTY1nQR7JVl7Vxil+c/pzEMpNZV357Yd
hNyg5qzHOHYiQTXoqe/EhxU3aK48N3PbZEaF/nKW1N/iS5AosftlS0hF5bVA
PVm7jzukcGWVotY3lb91VJiIiHmAcnBsDX65V0lrQ6JjesYDFh3+et82pFZ6
w11epVruCdL/Nkfy3BQvVEn+ZVRzvgyGUjbvh2fdFesuaG9/kfCCVPElT63g
KAU2AQ9j4SUvOKl4sEJMLpTvLmZ787LAG1ofcUo5TrSfz+Dr6N/18AHej0n/
xtw65dojscqTAr6g/x23ceLboCz95wZR21++IK17ppxEvEmm7HUrRrzBDy7i
BVTO1RRKGw/ru5gq+cMSSyunV+1dqc8KDYtT9/1Bq/i1+cshL8nsFBqRtj/+
0Lf+POjFsJHEjrTwXrfVFWAfEv2hnColvjTcTnW/5QpsRxt4gP5PUSqCxlgf
WwDIP4h/LhPcLNL6S2O6KzQAOrtifs3xuwjr455uDB3z20Dr1XoSF+HPXcwn
Px3zVOmFrz1fnYUPsr6Lbh4ze8rG9+z7zsJYtbgA/rAAoGD5PEnO4SzcGT9I
fuuYj7BK2pVnicKveE0lNW8GQMeMuuG7bLwwLqkZMT3mGGVdWRECXnjpN6+Z
wzE70p7OnBHDC1O92ggKPGb9UyU8Qe2Owvo+mR3Fx0yzeuEx008H4eGWCXPy
8AB4qXg+PxVnL4wXQN0Yj3lC+GdBtYi98FpK2TXuY07urB0T3rUTPk0IeaB4
zHVK4MJ5z07YjIJzwe2Ybxt0uBx+shWe84veu3LM0Xd9pV9V2goHfPxBE37M
Pb13fb6F2wpnVL6Qyf7/evPRo9OCtsL8bIIaRcd8OVtZmm8XJ1wXkWJZfcwb
32pSol7jhDWXty61HvNeo0uyXD5OeMzc8Xr/MePjwh7IBuCE/weUZ9Xb
      "]]}}},
  AspectRatio->NCache[GoldenRatio^(-1), 0.6180339887498948],
  Axes->True,
  AxesOrigin->{20., 0},
  BaseStyle->{FontSize -> 14, FontWeight -> "Bold", FontFamily -> "Helvetica"},
  Frame->True,
  FrameLabel->{
    FormBox["\"y\"", TraditionalForm], 
    FormBox["\"frequency\"", TraditionalForm]},
  FrameStyle->Thickness[0.005],
  FrameTicks->{{None, None}, {True, None}},
  PlotRange->{{0, 100}, {0, 13002.000000000002`}},
  PlotRangeClipping->True,
  PlotRangePadding->{
    Scaled[0.02], 
    Scaled[0.02]}]], "Output",
 CellChangeTimes->{
  3.40777128722043*^9, {3.407771342090725*^9, 3.407771369137792*^9}, 
   3.407771568277925*^9, {3.4077716386381073`*^9, 3.40777164903872*^9}, {
   3.407771698961006*^9, 3.407771709564521*^9}, {3.4077718174400663`*^9, 
   3.407771857662663*^9}, {3.407771961198779*^9, 3.407771970434338*^9}, 
   3.407772199761916*^9, 3.407772304556909*^9, 3.407772437883976*^9, 
   3.407772558869779*^9, 3.4077726145245047`*^9, 3.407772784164939*^9, 
   3.407773658171068*^9, 3.4077740568186083`*^9, 3.40777487537224*^9, 
   3.407774989606509*^9, 3.407775027889372*^9, 3.407775094295677*^9, 
   3.40777514597547*^9, 3.407775532731498*^9, 3.407775889175523*^9, 
   3.4078231453643217`*^9, 3.4080046466536427`*^9, 3.408004916651531*^9, 
   3.4080052500665903`*^9, 3.408016134547377*^9, 3.4080164891787252`*^9, 
   3.4080167241850758`*^9, 3.408016786738494*^9, 3.408017464129138*^9, 
   3.408019130188704*^9, 3.4080192305479813`*^9, 3.408019380896165*^9, 
   3.40801982862107*^9, 3.408091189946102*^9, 3.408099439737769*^9, 
   3.408620015558855*^9, 3.428658054733645*^9, {3.428658135555624*^9, 
   3.42865815559305*^9}, 3.4286581877658453`*^9, 3.428658656716536*^9, 
   3.428658711135532*^9, 3.428658790943658*^9, 3.42865885411586*^9, 
   3.4286596045141582`*^9, 3.4286598688749123`*^9, 3.428661715942507*^9, 
   3.4286674070613623`*^9, {3.4286686557057047`*^9, 3.428668706877839*^9}, 
   3.428668756854937*^9, 3.428668863221919*^9, 3.428668904851289*^9, 
   3.428669469934452*^9, {3.4286695410368156`*^9, 3.428669583235924*^9}, {
   3.4286696719164*^9, 3.4286696863614397`*^9}, 3.429257208890603*^9, 
   3.429257330726864*^9, 3.4292574866225986`*^9, {3.4292580591823807`*^9, 
   3.4292580712799683`*^9}, {3.4292581622811947`*^9, 3.429258178068453*^9}, {
   3.429258309446083*^9, 3.4292583547062397`*^9}, 3.429258664705454*^9, 
   3.42925979373143*^9, 3.4292598437625313`*^9, {3.429262386524517*^9, 
   3.429262401375321*^9}, {3.4292627669934673`*^9, 3.42926278708304*^9}, 
   3.42926284732579*^9, 3.429262972767836*^9, 3.429263189845668*^9, 
   3.429263900912693*^9, 3.4292644256543016`*^9}]
}, Open  ]],

Cell[CellGroupData[{

Cell[BoxData[{
 RowBox[{
  RowBox[{"Nm", "=", 
   RowBox[{"{", 
    RowBox[{
     RowBox[{"{", 
      RowBox[{"1", ",", 
       RowBox[{"-", "1"}], ",", "0", ",", "0"}], "}"}], ",", 
     RowBox[{"{", 
      RowBox[{"0", ",", "0", ",", "1", ",", 
       RowBox[{"-", "1"}]}], "}"}]}], "}"}]}], ";"}], "\[IndentingNewLine]", 
 RowBox[{
  RowBox[{"v", "=", 
   RowBox[{
    RowBox[{"{", 
     RowBox[{"v1", ",", "v2", ",", "v3", ",", "v4"}], "}"}], "/.", 
    "RatesNOFB"}]}], ";"}], "\[IndentingNewLine]", 
 RowBox[{
  RowBox[{"J", "=", 
   RowBox[{"Outer", "[", 
    RowBox[{"D", ",", 
     RowBox[{
      RowBox[{"{", 
       RowBox[{
        RowBox[{"v1", "-", "v2"}], ",", 
        RowBox[{"v3", "-", "v4"}]}], "}"}], "/.", "RatesNOFB"}], ",", 
     RowBox[{"{", 
      RowBox[{"x", ",", "y"}], "}"}]}], "]"}]}], ";"}], "\[IndentingNewLine]", 
 RowBox[{
  RowBox[{"CC", "=", 
   RowBox[{"{", 
    RowBox[{
     RowBox[{"{", 
      RowBox[{"c11", ",", "c12"}], "}"}], ",", 
     RowBox[{"{", 
      RowBox[{"c21", ",", "c22"}], "}"}]}], "}"}]}], 
  ";"}], "\[IndentingNewLine]", 
 RowBox[{"LNAsol", "=", 
  RowBox[{
   RowBox[{"Solve", "[", 
    RowBox[{
     RowBox[{
      RowBox[{
       RowBox[{"Table", "[", 
        RowBox[{
         RowBox[{
          RowBox[{
           RowBox[{"Flatten", "[", 
            RowBox[{
             RowBox[{"J", ".", "CC"}], "+", 
             RowBox[{"CC", ".", 
              RowBox[{"Transpose", "[", "J", "]"}]}], "+", 
             RowBox[{"Nm", ".", 
              RowBox[{"DiagonalMatrix", "[", "v", "]"}], ".", 
              RowBox[{"Transpose", "[", "Nm", "]"}]}]}], "]"}], "[", 
           RowBox[{"[", "i", "]"}], "]"}], "\[Equal]", "0"}], ",", 
         RowBox[{"{", 
          RowBox[{"i", ",", "1", ",", "4"}], "}"}]}], "]"}], "/.", "Parm"}], "/.", 
      RowBox[{"{", 
       RowBox[{
        RowBox[{"x", "\[Rule]", "50"}], ",", 
        RowBox[{"y", "\[Rule]", "50"}]}], "}"}]}], ",", 
     RowBox[{"{", 
      RowBox[{"c11", ",", "c21", ",", "c12", ",", "c22"}], "}"}]}], "]"}], "//",
    "N"}]}]}], "Input",
 CellChangeTimes->{{3.407822192418335*^9, 3.4078222815129347`*^9}, {
   3.4078223222276163`*^9, 3.407822444434898*^9}, {3.40782256572718*^9, 
   3.407822572878962*^9}, {3.407822701316451*^9, 3.407822730137164*^9}, {
   3.407822843844674*^9, 3.407822844730753*^9}, {3.408096951376231*^9, 
   3.408096987562492*^9}, {3.4080970241612062`*^9, 3.4080970358357353`*^9}, {
   3.4292572399408913`*^9, 3.4292572848927*^9}, {3.429257399410988*^9, 
   3.4292574407504883`*^9}, {3.42925765415749*^9, 3.4292576715553007`*^9}, {
   3.429257709307732*^9, 3.429257738761835*^9}, {3.4292581944003983`*^9, 
   3.429258200388404*^9}, 3.429258408619505*^9, {3.429259856386882*^9, 
   3.429259856780794*^9}}],

Cell[BoxData[
 RowBox[{"{", 
  RowBox[{"{", 
   RowBox[{
    RowBox[{"c11", "\[Rule]", "50.00245000744877`"}], ",", 
    RowBox[{"c21", "\[Rule]", "49.50747474754951`"}], ",", 
    RowBox[{"c12", "\[Rule]", "49.50747474754951`"}], ",", 
    RowBox[{"c22", "\[Rule]", "99.50747474754951`"}]}], "}"}], 
  "}"}]], "Output",
 CellChangeTimes->{
  3.407822848374716*^9, {3.4080969430654078`*^9, 3.408096989980282*^9}, {
   3.408097024594758*^9, 3.408097036385007*^9}, 3.4080979397414703`*^9, 
   3.408098042683979*^9, 3.408098252208333*^9, 3.408098312136259*^9, 
   3.408099918661045*^9, 3.40810011546605*^9, {3.42925722943869*^9, 
   3.4292572854358997`*^9}, 3.429257344550598*^9, {3.429257401535626*^9, 
   3.429257442755555*^9}, 3.429257499019479*^9, {3.429257658141589*^9, 
   3.429257672230426*^9}, {3.429257718663721*^9, 3.429257739181178*^9}, {
   3.42925819028799*^9, 3.4292582008326387`*^9}, 3.429258359897427*^9, 
   3.429258409588891*^9, 3.429258669421093*^9, {3.4292598522054358`*^9, 
   3.429259857726637*^9}, 3.4292628643514338`*^9, 3.429262979406068*^9, 
   3.429263196370379*^9, 3.429263907304525*^9, 3.4292644257866373`*^9}]
}, Open  ]],

Cell[CellGroupData[{

Cell[BoxData[{
 RowBox[{
  RowBox[{"Show", "[", 
   RowBox[{
    RowBox[{"{", 
     RowBox[{"PlxNoFB", ",", "PlxNFB", ",", "PlxPFB"}], "}"}], ",", 
    RowBox[{"PlotRange", "\[Rule]", 
     RowBox[{"{", 
      RowBox[{
       RowBox[{"{", 
        RowBox[{"0", ",", "100"}], "}"}], ",", "All"}], "}"}]}]}], "]"}], 
  "\[IndentingNewLine]"}], "\[IndentingNewLine]", 
 RowBox[{"Show", "[", 
  RowBox[{
   RowBox[{"{", 
    RowBox[{"PlyNoFB", ",", "PlyNFB", ",", "PlyPFB"}], "}"}], ",", 
   RowBox[{"PlotRange", "\[Rule]", 
    RowBox[{"{", 
     RowBox[{
      RowBox[{"{", 
       RowBox[{"0", ",", "100"}], "}"}], ",", "All"}], "}"}]}]}], 
  "]"}]}], "Input",
 CellChangeTimes->{{3.429262865491642*^9, 3.429262875818945*^9}, {
  3.429262986306245*^9, 3.429262998553369*^9}, {3.4292630357709503`*^9, 
  3.429263051065672*^9}}],

Cell[BoxData[
 GraphicsBox[{{{{}, {}, 
     {RGBColor[0, 0, 1], Thickness[0.01], LineBox[CompressedData["
1:eJx10EsrRGEcx/F/3oC3wEZTJCm5zxwzZtwGM2OLxi1LJdmweMrGgtxKKYUF
C5dCUSIdIsp14VVYnZeAzu9Y/X6nTv8+T9/zPJ2nfHSqMFFiZpO/798MnwYv
nEEinI3C1ZhNwvWYzdwuBbcIZ+BWbsthxrndEJzgLo7BHnfZLL4TLi6gb+MO
ltELz6+jT3L7W+iFT/fQp7hrD9ELH52hb+d2F5jCwRX6NPfmLXrh/D36DPfw
I3pu9/2EvoPa0i/oud3XG/pOatv9QM/txz/Rd1HbCuy4/cqo76b2SqOe2+2/
o++htnH8jxOO4T4sy339jJ7bVUT33cudfEDPbXV36Pu4127QC79eou/nHjhH
L+yfoM9xZw/C6Qkf72A/4apt7Cu8tIHz8tw1izhPeHUO5wnbDM4T9qaxXuB2
I1gXtkGsC//fs7DFvB+kPt1V
       "]]}}, {{}, {}, 
     {RGBColor[1, 0, 0], Thickness[0.01], LineBox[CompressedData["
1:eJwVl3c4l98bx22ysslO9ibb5/M8t733/thCZkaJkL0iZFWUEcooIURElD0y
MkMRETLzFYV+fn891+s657rv9/2+zznPORdd/EzdCPDw8FoI8fD+/31v7yVW
2DCDXDnHG5HYEoy0i2kqOOU0onjOjgfb7KHIxhjpkGhOD9qxQeIj1hyOhGkd
tI1Xj6Jjq7idk4eRSPRTD2b6nCl0cNDn2bhjNJJAOOtnEjqPnjed7k9gjUW6
a/iXe6oX0eGtPR9LvHik76sjzdXiZTTvwRqRA2MiMkidiyHJWUUPfhs+uOBw
BxnGjnk8TVxHy+53Jvp9TUHGfChy1EM3UT+Hy9LNBWnIukHxQoDcDmpwvl1s
beQe4vO97WZH9S463EOimRqciWyGz1LSCv1CG3DbdV2a2cg1hsNip+J9lIt1
5a6T6n1k5zmDYg3bAWqzHLkfd+0hEqAmNfwv+zcqd22FrGU4D9n7bOBmRH2E
lofERux75SM3Ar3+FiT+QVN0+o/7eYqQ/84lZmzhHaOfmdrz2l89QW4+KRFA
Qk/QxrfxxPc8SpDfCu2tqb9O0beah5ebtJ4iGI+timtyeDBWv/qUzLwMOak7
vsH0Cw8mXUj8yzMqkLZ/5NBWjQ+q9/cXOIhfIJF6FyjcfQjAivbPgGXdSwQe
CExSCRFCHF3kh+mRGgRvSfZJw3dCmMFJWhB6v0I6xNV97IuJgK0CGbURqUdi
Qk3liR2JYUlum9aM8TWi2u1EUMVGAqkfsLr1ok0IIZ3fkPk0CZRWfm97ENSM
dNrffnicTQq8uAjqG/tvkfiKlCulJmRg/k+AgfflO0Tzv1xxfepzECeb3fTb
rAMhUSk/+tV/Dh7Run/v+/Ue6bn7uvNRIjnsdAW6lb3pRJKmO9PV1CkA91j8
1n55N6LN+wm3gUcJijxKZU5dvUh/y/aOUigV3N9nNPiVM4Qkk562fJOjBoax
Erf7QiOInhllYvIvaggfYfKZLxtFKAtZTaVrzoMFeWfRA+1PiHtQNrWvHA2Q
bltO9VNPIJqP2Pbbs2lACucw13YyiQh0FM8w/KKBrOczPwguzCA/KGtL31bT
QsGExjIszyO90grJNNR00EDf+jXUcAEpt37n5+pDB5rqVI7v+haRpAhNi6Z+
OvhyhU0x130J8SwdUqIUoocDSsO/PwW+I7r95txOifRwpEvIMU+zigjvzBLX
f6eHc9wmBMO8a8i68vqIbTEDGFybYW+d20T6nQNeV+Mxwp07eq0x6jvI88TD
R4SOjGC9hRcW2rSL3K2KjLZqZQR+GZ32Qf1fiM8nkqvP2Zjg0kZ+lSzRf4j+
Uar+v1tMkDYu3Vm5eICIcjFKm00zwURPdYDjj0Nk0+vSyZ9sZngQPVpUHnmC
GAd70yN/mcGOJ/mpghAeWh9bJxTtzAItO429avX4KPO9v2hnDwvsy5gE47kS
oqGP1SxJxS/AmjLFw1ZlYnS+PMVHN/sCIEfiJ/QoKQoNn2JS/1wAoZjcgp8B
59CSDrbcESdWIKj5aJ44TYGSfLxSTd/DCmQUHFwxwdSo5+fnXZZibNCB7Ync
qaBBB1d+zeZmscGWMSMmRZEOlfylvDd3xAaEEb9wCZv0aNa/WDJuJ3YQSFZr
Ye5jRA8oBjmvdLNDl/OYbcswM4pjYZB9JsoBcjHnuRSJWVFuqVJn0SMO2J24
NBVLxYXGYn8G+zlyQl2ku/LAPje6oiOT9qqLE65+cRxIi+VBdS3DS/8T4QKD
A1Kmb7K8aJVLZ7NCJhfcMDDCTlHzozR+lKNhh1xAKaKz0UEriDZjK687SnBD
aTtlFkZVGOXQ3btTnMMNf7OifgwrS6CGxkyMnb3coJU9rfKZRAqNslQq+v6X
G8aZ6LSupkujr+wcREglLkIZbbMURkkGXXaJeS3ochHWwv24EHI5lMnzmYpu
zkUoDzqMTCNQQLX8+ge9ey9CtX3uQDq/EloZRrf0UpwH/hDP72bioehctNy1
EWceeKJgL3X1K6BUSbij3WweaPkeSZRvp4oiaRFx9L08oF+Z0eDxRw31zy4+
L/uXB4I3WiZDWzTQ4rzuPEvxSyCFN1jRXKyFjhet84U4X4KUelod3TodVL5K
GtPScwmETS2f8TgYoh51lj1zfy6BmXzw0L9IYzTvTajpqRgvBDZ8qpPYNEEH
3xXMcznzwt+nxWTrIWboadd7D5VsXqjkU1V5ymeBSp413KWHF84xED8jO7BE
ncfII+P+8ALfd6bt7Z/WaOcX05weJz5YnPJ6PYmzRw+Wb3KvZfFB2IvX/xqn
HVGBjbzn5D1n4zk//7uh4Yxa77bJif7hgwmLaLKeZhc0+fe3DgMxftBMVaJI
MXRF356QGPg58cOh5kkrL6E7ukkoMn0vix9CGmWX+GavosY017c+HfGDWlzd
40I8HzSG6cGt/0QFICABvQfm19A69hYiZicBiExtfzvi7Y8u83xNV8gSgM7m
Mj6FngCUSYiQDdctAB7W9jLGyHVUW0LgWdiRANQahnXIf7qBhsrqSeWLCoLy
+yFX2aSb6LxKltZCpiD8vnP/o6tdKHqs1Ohe8F4Q6B+nJ9rbhqOsMrPxdnuC
EEhmcKkgMgJVFPtXysojBGiOnd+iWxRqzX+pc9pECNQbvhnrPolGb3JpLd2P
FoIQBqb1+F8xaA6LN4FFrRAwsL54KeQQh46R18EojTAE3bPzSIxNRHcIpxzT
QRgs3Nd1jlTuoOdP/kQY+AvDK/H0z5rcKaj4AWcBRZEwjGHV7udzp6L626qt
fcPCIH0lSd1IIx31+uE+l/hPGGh/srJ69d5D7ywm/9WQEIHbVkyDKwSZaPen
McX3aSIQF19K/a4lG10ePLCOajtjqYCnYtj7KGE3awiyJQJYBRXnyJkHKM87
5MExhygo9AnrR2bmotDk8rrZQBSGs1riGb0eoQ61CRMht0Whp8Hqn7ZLPnq7
snJfrkoUGDFaJiq3C9Hmx3vSdZRiYMzgt+FOV4xO5zCZBmDEQCbln9xl2xL0
d5pSgISPGOi4UCd5NJeiTEkO9zYfiYE4o/JqmNQzVCY6pvr5gBhs6JxaHXWU
oaahzz56/j2L97FdNN63Ag243r8pICIOFxt4fedln6Mv3ehES5PFIelSSdcN
3mp00EFOz6VZHEIthGgcy2rQDSucF/e6OJxLl1j672MtSm4ScefLBQm4o4ch
ECavQwV1i8sf60hA4qlEqAKuHtVU6+7B3ZIARro6JKC9AXXDrK+wVEiAw36x
vALSiJow52bqEkkC1fR/c14JzegCvUixELsksGS32lKav0X9aVpryWQkoT9p
QaYSbUP/URp1rOpJwp+t2Y00vnY07dziSPcVSWC45c4ijulAOUiuLzwNk4SW
mL3MFtf36AsC4p24LEn4cuKaaVT0AR34K3he7YMk5PFOANaiG8UdNnPyzEoC
ud0TlG20B13f1xfH/yUJVUCtRO7Wh97a/YJdIJeCCQWd4TC6AZRsy9/gHY8U
BHOmeB98HkQfrBPYFyhJwTlZO3um9o8o/2q2z21TKaAh+C+sx3kE1VhoSlGO
kYLa5ttzHvfH0PE53UeseVKwdOdABwY+oa4zc5VHtVJwTb6ZQZh+Av01ca15
uk8KsrZvb6j6TaIxY3j9jYtSkFwm/O/1whRKO5w5c/9ICi7a9/W995hBiwZ4
14JopeFNmsOXOrJZ9F2nNpmMijSwB019nMz5ggqOrMs/spYGtP5z0yl2Ac2c
vXuVwF8aTP7erHZDF1HXvZHukQLps/OyH/+q/xI6dBJ4IP9aGgaS3lk3PVlG
5c4x8hcOSYNOu6Lh4PJ3lIzbJt73WBr8nuCtCZf+QANE/taP01+Gy+DEkMqz
jn6Wy19WFrkMyL1q1m+vN9Aqg0U1ctxlUG0tFBDn30aZbGKvBwRchoGs13zT
0TtolCtfyXTSZUi6qHuDM2IXNQ3zJChrvAxXRItJeYp/oS0JFNLUw5eBusZ7
wHNgH+XNrHIOWrkMtNmWufrEB+hB+W67GqMM4DHTLri9PEQd67N2KkVloMqy
6kMI1x+0950sN526DLg7ZAQvlP5FH03eilwIlIGnEZEbP3ZOUaJvbNVayTLQ
xH+YuGSHB9c2W7+8fCIDMnOZu80G+ABEBMjtERm4TqTyTtSKECrOl/our8qA
yscAAq4AIqBj08zX+ycDdwg//BHKI4ZlqeTjC+KyoMWL68piJwMDrKhotIYs
PAzJLUgNPgevtT/a/rCThZ8kuruTy+SQ5EjX8jpFFqo2Jjx+H1HBrlf9OkeJ
LGSSS/I1lZwH3E1L1vhmWXD53CD6sZYGxFLzbpmtyYJZ90EOdQ4d3H+IqWjG
kwPiGaabkbn0gFf6Zfoiixxk34up0HrOAGPNPAo7mnJwo0ok3OuICZS7O69a
OcjBrSvUfezyLFA66v6gLUgO7A+eak/GXYCbPyoP7pbKgVnLr1onM3b4+kuf
f79FDg5+ClV0T3CA9r8tC9tPcnDy5Xe0gzcXsDFdbhAikAetaKobk54XIe7i
xPK9C/LwjY42g8ucB7ZEgxkOJeUBkzKXP69zCdrVWq53O8rDXZbl4n4bPhAy
si8RC5aHvCzJlfNB/JCJ+zeWnXbGGB/y3/kC4BqgJn2lVR68LjNXM7IJw1D4
d+f+cXlovkZflOEvAnJJiRlSP+UheIWvUWFSFM4VDuz8Y1WATCanialxCaBb
zv/pInPG1FiVkD5JYBfy/9FloAAWtGzNQ3VSIFnHsJASpQCqbQ37Xi8ug9Lh
yuxWrgKMUrI+GGiRAXXsmymTOgV4O3f7Ztm0LFj32A8zryjAZkPfIxWsArhQ
Sg6E/lMAxtffbmglKIKPCUHPPIsizA+T0ll/VYKo2WdtJXqKEDEl882vEwvJ
3LeaSdwUwa2Ew+2XCQrZbnqvPSMUgYCxxgZ7C6Bse7tKolYRPMPvPNmSV4Ua
mfcVmf2KcJcpnEhBQA2ab2U//W9JEU5u+5G1XFSHj4SK+S1MSpCLv8BuqqQJ
09oUuZySSsB14fJvFxst+JY6nx2towTanc/RsnhtOGCOuasVrgTDHmLK/5Hq
AZ69eVJljhI0HNpbcjvqA3kxfxxVtRLcafTc6OgyAE7RgbBPi0qQN034Z8fZ
GDSAwdtRSxkuay7Gkw6YgWH8ivt7J2W4qJ+YWNxqDtb9TS58ocrA0zmS1dRs
AT7m9riNF8pQ8def5+eEFdzMlbA07FaGuESmyLl9a4j6gm9a+1UZ0g/uNm1y
4SDb45lOMB0GeIjJ4pQf20FBVYjGZxEMbBocNLpu2UP5nq4KVgMDl6YqBZMM
HeFt+LYCYQgGnqmsgQOHMyzdUxBMn8dAJ53V9UEPV/g5Qc67d4CBX4nsxBwm
bnDAOs9lQYMFOp5NzYeq7kD+NJqZTQ0L1Xi/iXVUPYBh3Yw+wg4L9st8/twm
nsApwX9+MQgLRdGmvu5eXiD9pp+krBwL47weTx+0+gDm9DEB+XssmDpfL5Y5
9AVNNb9Tn1ks8MD+2xLED3BD9AfS1AjEF/1HrHjoD9GLdt/briNQz/VgRvfo
OhBwS4j4pyCgf2+BHq/1BsQ44AdcLEGAMJ2cVyExCGJmnx7HjiFwQN8avSwR
DASsIaqy6wgIh4nl1lOHQKy1btIKPgrRucIs7/ZDIG5ii15HCoWPCYQYtalQ
IGLosPmjjYKEatNrzvEwiDPNKnzuhILlVgMcTodD/LC8CPU9FJIsDhUC/kZA
Ql+U6qctFN6R3DqfNx4NRHFC6qqEAJHPrS99DooB9RK6VdbzAFW/tH9sssVC
5+Ky6CA/gGueOBF+cBx0OtxpErcEUHXjoDvyTgSiiEBbUheA2kd3Tn/LJYF6
vu3pV18AsUsiLa9I70DXrJh6RjwAJoFGf7w5Gbqtx4Z/1QP0yCBlnN5pQBLS
EjjYDtAo+tjI5Go6aD4oZXw6CKBMT1/NKnsPuidu2louA5yTfofTUs2AHlO2
1SZ6FRBBUwZvJWYBWSBRcgaXCjwUCCQ8z5MN2hmbol4iKmCmYcce2p4NvcPv
AtnUVECHgZKO5tx96NV3Pb0dqAKeZA4Za/0PgczH4IllhArQ5+nlz8XngnaK
nLpEsgqcjOY7cGnkQV8fWfLCExVYVaz2+zjyCPo1qxjVRlWgsXbsnxNnIQzA
gSiZpCoUiva+PzEsgbnw3w1fMKogXR18CTNfAj+bDpEGHVV4+ZV1NfRaKVBL
/TV2uaIKam6NLHR5T8H4Il7Q2/uqMD0pCMBUDk72+KeZJapwnkZgkr21HAJy
CRI9a1RBxCV26uLVCsikJc5l6leFnnHKz7WdlTCOT97qf6IKiQt9TsLPqmAZ
S6GpRa4Gw2/vF6W6v4T/blEOczCrwYvx0TV+4Wpg2qNe7JdUg2expQnh9jVg
/Y2emM9VDWa2K/OD8F/B3HsOg5n+s3NITMLNILsBfp5yTlZPqcE2+XPpAKrX
cKLE7ZiwrAaS6QEjZEmvgbOOJ+DyqRqIEVjdiohuBKcSgZxUKXXQL+ghnI97
A8uxUvMqD9WB3VtWiKKnFX6qa/hWumlAki41z49bH8AryZBEI1ADvs4Emu99
+ACrA1aFXyM0gDj4II2KuhO+mXqNMjzUgOQnX7E2xZ0w7ZQuG9mvAc68XfrX
+rvgQ/jMiZmEJqy9pupLoO0FaP92f0tZE3jTlr9sWvdCG+FPiTvamuDeys6y
XNgLTcmnzm3OmmBk7u5qK9oHLx9e6hbM1gSn5NXIGKQf8up9004ONeFR+TEb
NwwCy+FNgYfEWtD7YivFJ3wQcpSj2qXptEC+g5j0XeMg3HufuXdVRAvuXj++
YyEyBAkjjZZj9lpg2HdNwov44//357aPlxb0+8zNkip+hGir/iTSYC3QyDET
8/X+COFf5pox97RA4JPPZsDgRwj8ic9V9l4L3pjqvSuOGIYdCYomlWEtwDOM
jmopGwbf6wwmc7NaoLw0Eeg+PAwef/hjaf/TAraVzV4xqhFYwUqyv8DXhpvP
nmkPcY7AlWjFBk1qbaC9TNdQKTECDmT6q2EC2qASc82A0WgE5vQsophktGE3
3vhtvv0I2KQ7XKgFbYisPSzAeY/A5NjVV3oG2mDo8varTsgImDMF6K3YaMO3
8zSJnnEjMGoTuhzlrg2aKyRvG9NHwDA/9jbbdW24PtffKZ03AoMLd5leR2qD
IDsV6UzJCOjw3q82vqsNHFnXyCpejECMa6Ev3UNteLqVyshVPwLNpeUi4yXa
EPuGKHm6eQR+Ldeu5VRrA6lUbOR4+wiI8rWUWbVoQ1T5V0G67hFwdet0u9Bz
xmbqY/f6RyD/6dCl2TFtIAi0WjT6eKb/++Ti4y9nekftJwxHR4Caf6HQYV0b
vuZZaaV+GgEt9zV77gNt4LZjXiefGIGoZ3ts3/B1gMDcLLnnjJtW/s6UUOlA
z88a6g9nvMtP/NDtgg4kePUHn4yPgPBVaksBPh0o7hVfuHkWz6WMmWFNUgfa
um3DJc7yPVrlHqvE6ACHwKs8gTM94wLC93y0deACj2uJ45leKo/LhuLmOiDC
4MAy3TUCmuUYyh1HHZj1FcrJOKs34odGf623Drzc6vt498yPRkGjpOvBOrAp
m5PVXzcCOx7WmrKxOvC3gWhA78xPwQpnot9pOpDCEhNEWzoCeUI3okKf6UCn
dHHRtYwRGPO8jWBe6QC12YvHZIkjQFGZcHzSqgMCXCQEP8NGIFw4NyR6Qgc0
JwyIc66MQINXsZzaog689742a285AluVz/eJNnXAwjYt+ab2CDiKtPknEenC
v4HDzwXCI/DQu0dcl0YXFJbW3V6xjsDI85GfFOy6kFxt/JiDfARURZc80i+f
zWePSSD9OAy8YmTO9110QTw0MKVIehjsfWm5rK/pgpn+Yd8HsmG4X8U6fyFU
F168wjK3zn8EUnExm/wMXWC/7fVJK+4jrIubmpS268L0SKOwQ+cQXPKzPe8+
qAuVYzS6oxlDYFftOiQwrQunNDgzHYchGJII1nm+rQtW1IYhzvuDUCP5WOUV
px6Q9/kMrzIOQpD0ilR7uB70ut6ekJDph4h00snIO3rQwz2+8mq7D5J+Coai
9/VgPp/0bVplH+Q9837fVq0HtJS2ZTc4+6CNdde09Zse5Abh7e//6wESwuPr
zdr6oLY2NJdS2wX3P9G+rmcwgEfDj08qz3VAoeRl3I2LBjCeTvhzoL0dylPN
Ty+LG0DCIzkbzZB2aNZ6oFmnZQB7Annp70bewZcW9qnaUAOoWFNbSXrUCgKl
AocvFwxgJ1fja8KVNyCJr/P42qYBbApGsG4uNoGSgxeI/zEARP/aaaFzE+iz
VCVV0RtCTUf1JRK3RvC/K33hhaYhUBmpJNwKb4CmG1iliheGIF76OIVurxbC
PzoQ3msyhCcsX1Or02oBBKMGb3YaAi/rfboK0Vrom33voD5nCIwSw8WvfWrg
s6p27FcKI2hUH2Z79qcKCh576nczG8EV6aquGZ0qcDlIZqy6ZATzHzvfDj96
ARsVQ2WhykaQf1Fz7J/WczimMRtk9DaC/SnRQp2Ocmj3upFzfNMI7l10cvLm
L4e4zhyHpRgjuG5sTaWSVgZUIdM7NXlGIKrx9vcft2fA+dWeUb/fCCQYxESx
sqVQZCkj0cFgDC8J8EyGDIsghrArq57VGLJfrJyXby4E1xqLwzJuY3gbwk+Q
N1sAguTBHWmixsCzdWfotmg+1La+MbNTN4aZkxwSeeI8yPbSbTLSNQabb8rd
sZq5cJN5ll3N2Bhy8cRT+O4+BKWA4+9CdsbQLFlfJ8L7AN7zoiG/rxvD9q+r
F7Pjs8/eY8Nz67eM4UnQ3tLsahYkRDipfIk0hqdH6lPHBlmgNx1N3pViDM+6
YvaT+TJhPKXzcWbJWX6uBW02vHvwWsECP6HCGDy6vvotnKbBw+/f3W5VG0N3
20g/QpQGdiiphFOLMVCyfR7J47kL3/d0OsQ+GUNM1R6na2USRJR8ESOcMYap
m3xyul8Tgcn8et70F2Ow3SB9UXchEbQbHl+PXTcGmV5e4sKCeKgM3uabwTcB
ij6J3N7vMaAqGJf5ktQEwkY/+71Ri4HZaZZ/sVQmcF0Fr9D4WTRQKqlOi18w
Ae3omkqyW1Fw7Tg7OU7SBFCaFN2CknAgqRL6bSNnAvlfbaagNAwK7duuSGBM
4O2jt/iPXoTCSNsq5rOWCVTETsg2fQoBT7/wimoDE8j7wIDHuXd2P+amZYo3
MwGt9KyfUczBcDlaaVvC0QSCH6yGpNwMgkGpYVtiNxMQJTNIma2+Aa7frvR+
9jKBhxxEZbe2r8N9tdQn8TdNwBOXMXsYFQiHxAtms6kmUHJx6qHMqB/ce32j
vSbrTP9Su8pM4TUQunpOLCHXBA596qNLQnwB1ytNIvXUBBIfjCve0fKGXyE9
gSTPTWBh8lMCC9YL7grZfZ2tMYHc7AGaBmVPaE2Ob0p4awJBjT8UqMyugqUy
K5/dexPgk+ah0PZ2h62NlxlSvSZAVnEcnpbiBtwG015zn0yg43HyD72lKxBz
XoRDesMEcPiV6jJrTsDa/u4O6a4J3PxdVu+r7AR1/uYHcwcmcPScompRwBGW
R28PJxKYwpOfwq+YX9rB7Rg6jD2ZKYh8pjKMj7EFpstl5dLUpoAf830H3wUH
Wtkj0fMXTGEkZuh2G1jDgrrb1isuUwhOl7cyQq0g5L8jXBKfKZwk2RFmaFlC
peUlmctSplDUbpu1eN0cKC/cXEnSNgVcWeGc3mUToJpm0pw3NIWsZ26zyleN
gfpB41MpC1MYULHNeKJlBOcZj1w/O5tCUo/QAuKtDzTjuZ3iHqbwwj1OM4hB
D2iylHhjr5mCBmuBdNigDtDRhi+JhJlC//Pr27XuWkA/wq4WFW0KLhIcdYNa
msCQ3lo8nmgKetWC5cmyGsBE9c/5drYpiOV/CfpPRg2YBws7RvNMYXb7fWG1
hiqwpMBF/iem0Lxv6SbgrAIXzsUsfKwyBcWujjUxXxRYe3ngUr0pLBxHzwR/
xQJr4ofC4GZT+EXsaLB7BQPsxMSO3D2msNzjbxZcpAgcnU/bbgyZwl8RdQNm
KwXgjNXk7Pt0Vl/rkCwVhzxw4yfNByyYAu+MRrvHuAxcbBfEdq+YgjkH193s
zsvAE9n3mHXTFH7XvscUd0jDpRNyuw9HpqAv6fhAfEESeN8+b2HGMwOCH2sm
RXhnHKbP5kNiBjHyb4PrrMSB/yj1MwO9GXx99QMXoyICAk3iSp4XzGDH4moS
/SchEAwezm3lMoOHod9f5d8UBKH/aGzcRc3gROBQx2OHD4Tra5uapc2Ao0Jp
k6eLF4Svm7KcVzQDJg2Md3/5JRDdzZpq1DCDDzMvfwjmXQSxGhl5Sn0z+FVD
gr3/jBvE/SbuO5mawR9KrNCbCC6Q2GSyPOdoBrEzfDbmAuwg+aKxwd7tTN8s
ZY78Y1aQ9LZmfOVtBiuTle5BfBdAei13HBdiBuJyk9cEA5jgcrmSTHWEGbxo
7D4ZkGIEmauzWYTxZuDGTUrCT8gAst/ZzV5kmEFkMbh2j9OCXGnrK7yHZnDx
x+TnxE80IHfFgc6iwAyeDzG8XH93HhQWC0dPKs3AUsR1yQChBMUikDKtNTv7
T9YbGT0hByXHxXvPGs2AM/HkRy7rOcDM8xgbdZoBUdit7lw9EsA+/lBd0m8G
n3VvmMrjEwNi63r+cMQMyHlmEzZ7CQGdefqxaN4M8P3e7B8m40PB/e72pCUz
0NGPpW7NxoNjs9VX/mtmcLRN2/bA8h/a9FHwAfxnBpNhD8WeHv5Fme7q3BH8
awb7nAZqKt5/0CAdrzAafHNQUiuS6N87RKU7nzsuUJqfvdv+eCRjDtB70YMm
vXTmoM0WEP/peB/dRjbValjMgSX84QXRj7/QF2/EBaN4zeHEqhlbXrSLkgcb
sXoImwNVgoXa5aId1FPGn9JY0hwq/EuL5W23Uf7q2h0ujDlY7M3q3Piygcb5
jH0jVTUHX9N7NYj6Orok9Gt8W8scZn8oe0S1/0CLSmXevDMzB7OjitnR39/R
U2eL52U25sA1h2411Syjdlw389MdzYHkZc27zrAl9EJeY7Sjtzkkmi76Jqov
oiFW09e1AszBpYWGJRQW0EmGIzeJYHP43PaMheb+FzQzXUn3X8xZ/Q1S3D20
s+iOvi1mNckciBe/vI8KmkGNyMPFh9PMgTQ/SPbFzhRKGd9KV5hnDm3JjHI2
ghOol+oXosQic5h++94z9tsntO/f6cG1Z+aw0/pQ1q96DBVs5VqzfGEOa7Y9
S4xpo2hCKMwir87ip05qRdweQZflnYf4m8whi++2VMjRR1T1v+h31G3mcC8v
sPQL4xD6z+9DyZc+czigaQn7+qQPdRBbzukeNocB1seMXtS96Nt1oqSXE+aA
jmYOtWZ2o6zlfKH3Z8/mdygmxIl1oSFumj4Ri+ZwYUnRIHT+AzrJc9XBfdUc
loIybvg8eY/KLiQaG26aQ2gQ7rVCSAe6h+uT4Twyh+G9NTGt+jbUmGWdn+Sf
OUwpCZ3e636LVk+QX9gisoCMRXfs04NmlDpLhGKS3AJ05S9rDaq+QX2M9U9a
aSzgMOVPpHtFI9pP5bv9lMkC1uzMLmwIvkaFBlIXU9ktwJFO/fvKu3p0RWO4
y17QAnaUEifnxF+h6oQ7jRriFhBEdXPflKgWLWmnqRSTsQBXHBrsM12NEkRI
PWZUsgAouf7ha38V6qRsmnaCWoB/MS5jd/452nYYGPVdwwJ2CfHNa89Xouyv
swKH9Czg1WlQrq5DOTojOWGZb2UBe283bivrPUWLjvExRA4WsD28zhbZV4K6
94pf9Ha1gHIfjUsMLsWoWLYtyZiXBfy+au+kQv8E3XdM2lAIsICizmOnsdeF
aLNIw0hhsAVsDQl0nA/MR6N/LzaQRFjAfaF1DVeLRyh1unLUeLIF1LZLHH++
8wAdx3m4KWdYQLpDa6rwZA76iD9Ht/iBBXSSY/+sQDbqstchca7AAgZjFtiI
ezNRwbYtBv9Si7NzNd3rkWcGunWH7c9kpQVcHS3e+nrpHtpgof0VW2sBp1qp
Jfrrqajq5pMKijYLKFM0t7tYdQcle/MxLbDTAtwIRyPbexLR4bi/12f6LWA2
/0sYBXECet9Y0AZGLYB/m9200CUOtWO3QMqmLCDBOh+n8iUGvfQj+hL1FwvI
WRVpnguKRtfrXpIFLVuAJlb+X6RAFBqsR/ZJdffMT8Zpu5CSMBRhlm2q+G0B
ArYfQrjSbqFES875NKcWkHuQh31TGIwOvEyLCSayBLJnSEvCRBCaGdpy9Qu5
JTT6ppUeit5ArTV/6GvQWkKrSrjii5JAlIuOUfoFsyWsc5c5e8gHoC8qrh3f
4rWEm08CbF/Y+qKBQY8WF4Qt4VtDetrjC96ookpvt5aUJfw5VAl7SeCJ4lH9
9/ylvCV43+737KK/inZPX8xgRCwBuadEcKzjht4tNbwZrm4J0lRij4uKr6Bm
/mG2S7qWcEjp0i/F5oIukE7w1VpZgkCtmcZylwP67BM+BYuDJdD+ICNetbVD
fQvFdyJcLSFf73QA7yIOlfG2nfjudRbf22mjkdYa/SOX1KwfYAn9fvfpxoQt
0Q6ChsK6YEv4dyJ5ZORpjiZ9XIxjjTirV9DNxLPfFGV0Vzb6kWwJt6vsmLPG
jdA5KQ8ZowxLSAuraV7SNkCLT7IvvH5gCXKFsQrL27qoZ1/HKXuBJVAsbpV1
dGmjkjlbS7GlltCwuxW/062JHjix9a1XWkI8R1etwI462iqq/dKk1hJ6OWre
2SJqqG7nkxCuNkuw8M8OL0POrs33PtondFoCobQ277UpLDpl+1d1s98SrF78
Omd9VRktEBAUNB+1BNbP0iargoqo6y9zqpYpS5AyIZnWYJFHhd9F7138Ygnc
b1n+rUjJorvJL6eSli0hnMMHFxN4GY3gISu23LWEG2pFNa12kujfXYX0wt+W
UBgcJnmRWhwN6fAM/3FiCYqDB0OsuSLof/fyPKWIrCBclpxA1lIIDXQasAwl
t4K7F/KkU1UE0G2JY7UPNFbg0BiRkmLFh/r8E5WiZLaC+/vY9PnsS6h7QRpF
wSUr8E1kx/nd4kaXfN8drghZwWPJPZlAOU7UCbvzXULSCrLHfjB0vmJD5ykv
fgqRs4LgZp5c3JULKG7OpL0DYwXdpCx99OrM6NTzmCpyNStgCL77k9OEETUP
q8sz07GCzxMPog4S6FEjVsag7xZWMMdL/EbPiQYdXNNwEbezgv+MjHopjqlQ
3Tc3jYJdrGCyUD78MIAC7Ukqw7R7WEHsQsHzCo5zqLr1tNA5Pys4N0L6uO8P
CdohcI7ZNMgKNHD37tsQE6PIb0WiR2Fn+gsXdZ4rEqIK9x99EU2yArqaPmVt
Ojy0wW1wICjNCqgqLrULOJ8g0rInTW3ZVtDkmz4sMfMHqSYSf0b6yAoauBek
+hIPEdFxhyzjJ1ZgIqFPGOJxgFSUpEfllllBMttzBfbgfYT/ervvtyor2KMS
CF+v3kNKVHdxIvVWIFgZkOV2fhfhpuPRvtFsBSz6+Ck1vNtI/qKpbGu7Fax5
0/oWev9EWGtjeUh6zvIpClwR3VpDHkTVnzcasgLuStNqu7JVhMH4+/GDT1Yw
QC+My8/8jmRwMa0vzFjBH3j+t/n5EkK9rTkltGAF5DtpfJ+3FpGUtuDOwBUr
sJ9huOJvvYCQpZXXtvy0AgEF04Sw/nkk3n6mgOiXFXiUcXWl8s4iBGLkdw2O
rGDwD8FMwZtpJPJY6db9f1bwwLyMtjJuEjke8Hb/SmwNAipzDozR48itR4/N
BCmt4U3CwKvyyjHkwGsIAuis4b6zLm3CyQhyQ+lUrJnFGkLjkAj1nx+R3XMS
bIRc1mBWzUwezjOIXJtxJNPnswbJ/aKDdw/6kJ/l9/7LFrGGW+Huz/I1exDP
kI5v81LWkET0WohFuAtZ0dob5lewBuFkqowC7AfkCvOlVj/EGnz/lRMT3u5A
FlbMKpvUrYHiylOp773vEPvXcQ/w9azhxDg6eHbhLfI5viFO18QaSNkbnsYo
NyNWFisBWVbWkBEeU4P3qREZ52V2nLO3htwnTUTHTxoQk30tfT5Xa8hfZ+69
V1KHfPwQonjNyxrkjYePND/VInpZFfyN/tYQdNHW+ZxYDdLr8pkeL9gaDLuH
byrhqhANaQp8ndvW8A5VFpEtqkTe42O2MmKtge7qh/v9fOVI/vBP32t3rIF7
4v0Vf/JnSEh+/qZu+pkfcreSUY5SxNTb0Fcgxxp0FNMv2eCKETHFfz8JH1kD
Bz1NhkRbEUJGWuOzUGQNxNaOB/+SC5Bv404/3z6zBiOOOwUPPz9CWotpfXJf
WMNeFu+15265yEP/9xtBr6zP3l03T8UFHiCByHVv0yZr+IZp641jzUEMKHk3
xNusYX76fIS/chYi+Hnci6LzrN8WutQ0CRkIQXn8+mqfNfx4ZvqkfDMdmQ+S
8+octga15ySx+wypSJPa6lrRhDV4/bbKOheejGTSPvS8PXvWr9bic9c4khDf
r9prNotn8w13jzj24xHtqiMPuVVrYHl6WBL9NxbhCav8QbdpDf0n2DuuEjHI
ibatx/aeNTRojyltpkQh00yUPwYOrcEtMqJIhC0CebX89mr5qTX8FWvY13EJ
Q1Jf+a7GEdnAzTt+ekarIYhHFOdVZ3IbiJH4oDpZehNRNRxewdLYgJ55T8R2
zg2Egz3KnZXJBnSY9/uZXwcih2uSKwdsNkDffHhOAj8AGWtcdPt00Qbsnwr2
fF25hlTFZ36vFrAB56wE1RE6HyTJTM3trpgNXKGKs1qK9ERcLu4ve1y2AcPt
QwVrwasIdrvUVUPRBjhzyV5ukrghLK0WyxdRGxioEUWnmK4ge8kkrqfqNqC6
KKBTZ+aMDFk3Ln3WtYE/IrHdhNcdkXJ+jyuNxjbg91jrvOIdOyRmn2Upy9IG
hNo45+yWbBD7930u/nY2IKfayGAbZoUo3Av9pu9iAxStb1XL9SwQOgcRFyEP
GxBu+TQsa2SGbIrMLRJfs4HTFEaVq9EmSO/RXedv123gy1vH1zRvjZDiHuxi
2y0beHdjVz7pvT5yO2fL6VGkDQROl24rnNdFrK8ULgTH20A0h2FO1yMtRFrK
2Mk8xQYO+vhmnV00EKp/eAuSGTYw1kHf02WvhvwYrHWkemADyNZ7bp47Ksj7
PJeva49tYD2mqVmkHUXyPegdu4ttgLXUYlW7FYOEyHV+KS63ge1xQ3IcgRJi
ShTkEPnSBnooSLI7k+QRsTG+L7b1NpCdH+WYoCuLkBVN2is028AmW6qcoOpl
5Jtv4jxDuw1YCIhH13pJIa3KCva7XWd+3RukUoqUQB6eW5sbGrABagV5i/xb
okjgVK5d5eiZX6WBzAytQojBU925hCkbuMF8uPtJVQARvP7X9sr8WX/bdjRq
ifgQApUXs+iSDWykT/ylOeFB5qntbdnXztaXakziLP9FpGmOavZwywZMGzR5
vv3hRDIr23AT+zbw8NINM+wRG+Ib4ve59o8N4Hvz/RBUuYDUmIsaUOHjwNog
e9U0lwnZk1x750GKA0GPDft1eQZEluqZdCcVDlbuuzxpZ6RDQtZcnnIx4ICT
n+emoygN0tLFxRLGigOOYZOOzQ1K5PTJXPIkNw4iaydu5H4+h6hE5J5ICeBA
p22txZaNFInDWfqniuFgj+tVYsdTIqRHjn7px2UcmNfEfpYOJEDI6Ucs1JVw
4B1VfDh3Cw/R377bWwg4+DVQHYT1PcGmD+go/9XEAe9T2vxNjT/YsTKSl5YG
OJC+/u7q6vXfWIa4D9yvzHBAaCdYoLu1j7VyisqiwuFgUmhkgKtqD5uHwZJ4
OuHg2AEGoWIHO8/yJ6TTHQdDv03ME5s2sdz/vd7g8sWBLMWe2HDUOvbK6HWH
sOs4uKnknUr6ZBX7rEpydPIWDlrDSvF3zn/Hrt3ZVJOOwkHO7eKb2K5vWFH3
ytepCWf1M7Bcjn6zgL2melVo7S4O1GIXX/IOzmNrOXkfq2fhIN4iEPl15zN2
/88CdVEuDgrC263ankxh5abyo/8W4qA/vUB3/9wE9lYdbt/yGQ4OFSsJiZrH
sG/Tma++eoEDbbH++6qVI9h/3uMzVHU4IGAi2n1WNoRV1c7Q93yDA2oWJzV+
535sPK/hu853OHjNufuO9GYPthePQpq7GwcG9E5yt+Y6sRTzPaVhgzjY3WZq
eZXyHmv4Jo55agwH6v1F3z6HtWMzclSSpWfO+r8/+mJWrxU7HnB6nPoVB7dd
svcMSJuxzIYtfmvfcQCchnUznI1YnHDIN/WfOEgnqvOKSKrHPiaRtSjawwH/
sXedgfIr7Ndvuz1/D3GQa33TwVCiBsvz7qWS1T8cXFr2Z+xqfoF1feRd9YrY
FuZE2uecIiqwZcGC3NSUthCYfcTEVvAMu272PdOTzhZy11q5p8+XYsUki4m7
WGxBXNLUIrv/Cdaf0jGEm8sWCmkort69W4it+8G2EcZnC17zMrqJvx9hDzqn
7adEbCGo5qGIed9DrOKTnBFpaVugF9ngzDzIwYbfNlVLU7AFYJuV5AzKwrbZ
nH+9htjCrhq95K5yBhZfblBQQ8MWBCiUxAgS0rDqdHceFenZQuVejpseSQo2
YUuD+tjEFpLuxQbg/UzE9vUTRFtZ20LWqfZ8v0g8lrLs3a9XDraAeizhslti
sEax4e7UbrYQ6VG1fSUzCpvpqDjj6X2Wv2K9+bbxbeyE8oFeV4AtmL6377zw
8xaWhaWujTvkLB5Jz+rp+k2s7b6fVHiELQi2TRr9VrmBLRgRLZ2KswWdzdEj
ytUA7MKLNabLKbbw18WMdajYD3vpzrM7aRm28GK5j8h4zxvbeWUp7fYDW3hk
e+5QYckD64pwZ/vk24L9Hdu5CUF3LNEF+1zbElsgjyOjYW2+gi39lVugW2EL
RRhizc00Z6z6x8kSxWpb6OIokeYFR+z3cvoKwQZb4J/AhHB+tMUmxBq/ZG6x
Bc+pG6eyb62x/A6pdSQdtrB+7WCNFs8S263Q3/Rfty0YUHzaDbxnhr1KT9q2
PGgLBMafJxjdTLBkW2ofPo3ZwvL6vW6pTUNseW9U7/vpM//9zvn3huthtUta
h2q/2MKvJusjQV9t7NrtP2NFy7YwotlWMVyngU22lp9OX7eF61oJD2y01LDC
l2/MR+zYAqs3L607lwq2n6r2m++BLczICAYceCBY7x+bq3bHtqDf7HL0+Z8S
lvKD8KYegR3YmD7Uyfotj32Rf3VPicwO9usnzWM0ZLH6IaW/hajtwCxOQ1tq
QRq7abp4zMJgB9Q0CoyS7ySxaWKcBGSsdrA7IZ+31yCGFSezJf3NZQe8laWb
tTbC2I/fHlCu8NmBabkQ+wt7Aaxf6zjthIgdnOPFDWAaebE0D2mZO6XsgFNL
0WbNjgdbE2jIXidvB0NCw29AkxtrbJBysRhrB8n5ETG3p9ixuwK9/BlqdnBX
LPzYNfUCNpOAWDRKxw68tQpKDYuZsNLzKlJ+RnYQO5b5t4iCATvWGCHnYGEH
6lRFzZvvaLHXM1uUDWztoD/XPqjY9zyWwfcQMM5negyJmitHKbD1WrKaIlfP
xh88Ea0uIMOa8wTqsfrawVf5+dSlXmLsf8cvjc9dtwMfRiOBAQ1C7P2pDYvD
EDsoTv/+Hz0lPlbulaDtaoQdhEvaPN3gP8VM3nVzmoyzg+1QBhvhij+Y4KvF
bl3JZ34k8X0bzfiNYVH96lV/zw4M2RZyNSf2MU3s7P4l9+3A/IXShqLnHsb6
t3VQ5mM7sJyk8I1X38EcjeaERhfbwdwALSVD209M3ouxSP9yO+DXKbLgu7KG
UUo8H+/40g7Or7qV3vBewXx21k82rLcDrJNiasXAEiYMcycd22wHOy5H5+pv
LWLYmbuzRdvt4NVUfJLRzBfM212CPLZuOzA5MpqTU5zF2A2iheSDduDJZOrH
TDyNOXkWXno0agdkz/t/x0hOYAqi31T8mLIDBuE3D4JqxjCI3cHLqXk7OCmo
oxQLG8FE0vq/aVg7W19F4h/KCvow7d1rH7L+s4MHArFl51Y+YJye8PfF/LWD
+kt0/qJJHRi88CsfA/DtgVRw9aHZUhtGRWp+2ojKHhgDR5707DdidFn5R1vp
7UGbR9rT5Es9xpTQr0+E1R6OpnP3Poi+wrhO4DWTCtgDr3Mm/1bqc4xPm86r
IDF7GK059H74twwTVJZZuXTZHkb0aOPLv5RiEm7xPnoH9hAv/3xE/34hJt3F
N0tMyx6m++JjVUIeYR7qvU55ZGAPO8UtambfHmAqOLTDg3H2wGl6q8CJIhMz
2OFtL3HDHoJy7C/T343DjFfWW+SH2gOZE5VO12Q0Zj7rxIAi2h4YmMs+kB1G
YLbc0pHVVHu41DuzlWsSjKElr+MqLLOHivDUaFEnL4yl6Z9F6ll78E4REqCr
N8Y4KKt9Dl+0h4d4+jrMP/QxV3nvjq2v2sN7F3O2ZXwdTMgBx4fufXtoc1Ug
VqtXxTzKUymNoHaA+shjpy9fZTAL35Lct1QcIHkc/9vV1gsYr+vMG0PlDiD7
KucWx+A3ZSEn1w2Oagc4Helpi7i8oPxDv3bDt8EBxBJH+5c3ZpXd+fV+Ur13
APrfSRn+TePKV2YiNg1mHcC38tt7rc5uZTt0ZXuIyhE864n4fBSeKxtSNOwP
BTrCxSnC2CuNgcq5JkL/3DmdQDICvT1kdKok1dBtPfPZCVAd509q95iUhr9/
pxcuc4b0iFRegapzitzfiLg23Vzgymyj+2zkiTxYlArvcl+BCYGX54fHluXc
c7oefNq4AjdFDW1ZZ4pl4cmKuWCFK3y4qTl2fM1Vhjv0znXbm27gVinLrJJz
KD3c9yJzGHUHldaap+TS0VJS34fxX/91h6yPqXuOQrSSuUM3xkJ7rkKVNMmh
93s/8YboC79q4z3gzX82pNUbk6JFLxAGYfAEo40v630nciIZpd/vR5F7wVdK
wSfhu85Csh53PXV6vCCqeqyDcDVX4Othff5OljdYpv7rYZfM5cNazF8kN/MB
yY6oqeTu8kteggnPXKl9QejSlQv32F9dzO+tuZs/4wvDvZ94Ttduc8XKzL7X
fnANvN/YfHAts+fw803Ejbn6AYFq0HFGyzFrDjXuliGzP/yU+Pb1S1YWi76+
/6ZPkD9Q7XyJKWZQY0rw18oMnfUHgcER7S67l/R5oZyOHUoBkLnIv4EuS9My
tsu+EHwYAH+VSBi5Ouuo6X9SCUeeBECbOzfZN7OfFBsn34ep7QJhj7t2iXdc
9ZzmQcSz1PeBYGwy+oCsyoBkyoV3NfeMO20+XiNSMCDxGO4TeHbG9v23LYY6
9UmSyxkq2s7Y8nE3TeWSHslHXOXz7TOe5xC5NSyrS2L5bqLG5EMgTFVJN1zk
1yJxSxJtYewMhE+prjUx1KokB/ujfy+e8ShvwT3tHhWSBOdgjPgZn/41khKI
ViEpV3rfqnnG7uNHtzkOgeTnT6v24DNOgcXve8soyQ2T2K6ZM2ZJ42Y5EsaQ
ELcJkqycsYH6D5KpFmWS+8IfNffOeMSTndnbUJmkifBCL3lXIPQm+bflhSiR
HDe87Fc+4/GLy2POCwokqTzmFNpnTM4726gYoUDCmX6kZ37Gn36IFGZzKJCA
h/qQzxlb0bi8aXGSJxkdX6O6dca10kPa4UTyJC4q6YbxZ8yRtJJZXiFH8qtK
Jj3jjGmzck+VjOVI4lg/D+efccDELJn4oSzJ/wBhvhsH
       "]]}}}, {{{}, {}, 
     {RGBColor[0, 1, 0], Thickness[0.01], LineBox[CompressedData["
1:eJx10r9LAnEcxvEPtdwS9A80tPUPuETSN0vtl6XRHFIk4mK7yxcaoq0GBymI
GoMCcY34gg45FGUNLm1N4R/gmHHPbc9zcDy8jjf3veHmD+t7x1NmVprc/xtf
yy7eCOu4fR4rbIvYFeEiemF3hOcZ7rJHLzw8Q7/KHV2gFx430a9xL92iF154
QJ/lvu6gFz54Rp/jvumiF555QZ/n/nlDz+0aH+jXqcMV7IWnB+g3qK2X9MKt
L/Sb1C79iZ7b/ybfu0UdWsl53H7uHf02d+oVvfBJH32B2vo99Nz+NKDfobbB
E3rhb/xPtsudaaMXfrxHX+Qe3cXrhMeXeJ9wdB5vEJ5t4LwSd7mK84SthvOE
QwUrbPvuD2qquKY=
       "]]}}, {{}, {}, 
     {RGBColor[1, 1, 0], Thickness[0.01], LineBox[CompressedData["
1:eJxNl3c4l/8X/1XITsgue2bvdd/3sUf2eHvbkpVVKCOSFRnJThnZmYWsUMhI
2XtVRlIhIUqIn991/a7f93P/87oe1znn9Xydc9/X6z6Hw+GasdNJAgKCslME
BP93dQgXvtTGNYOyBpgqTYzJI28GrY+c9hqwh/EFF2dWEcRF/kOD+N5bzGox
of+CiTLiR0Qkl7E/jPVNzIomUKkh8ussqQx7k9jIIJHtcxlN5GBCYiN99yPm
729HzvNBB5mb4+aN21/ALqYcetLSGCBgKjb2fm8J823iLsL+GCH5PYrhZHtf
sa6QFjebLlOEENEU0/m7grHnj0ltnsAjTtXGn2J2f2BOf5OK615ZIZ9pRLuX
gjawZOfpt5tE9ghdv1R25P4mpjiSXK8Z5oCoRyvc4A76hYnRpYnG2jghfspw
qXNvG6sg+45olroixfvqnI63fmPOuvSmkjc9kMm6S39P7f3BskvaMpXcriMk
142GCgL/Yg9t2kti130QOUHzp6p/97DIfJWjC2M3katL1iGfAw4wdrpXZp4C
gcjjHAeziN1/GDnX629ER8FIL95ViCvgCBPHLcRsvghFQkgbwhaCCIBgb2Nt
XikCSV+W96xWPAHTAeXXO3ijkGcdLfiw/RMgmVTdN3UnBunOxdSMmk+C7OkX
r6/h7yNzt9+IcgSdgtjMQbeMhURk11KdZVOBEMSpekZfuqUg1HI9xO17hODa
pPVz0CQd4T93aSuxiQhY9eM+9Jc9QmCr/6P9LWLYiyX4XngnG8EPGr4TUzgN
mnNp1BpbuYh3xWgtwd5pYK3V+sjvX4DExuByh16SgF+e+biVZTGS7zwdlxtI
CsUm3296lZYiTarW/tflyaCrsihpxrcSGWGfc4C/ZPA+5ipP4ZcqZOXfZX3q
l+RwLyW66MflF8ip2SX5+QAKaLwyIK+uUI+wNrrwVMlRwm1K7rr2oJeIVNoK
deguJQQgie/1pF8huj6eBwaNVNDgNU2z3dyGOBpsfGULOAMdn0XO+F3sQND0
l9//sFDD/uENOontLuQ9YdDcXBA1eEtRFL3gfIfgfJXG385SQ39pxh3lrj5k
ceHf++eKZ2Ex8/4Ahd8Q4mXY2vYw8ywEibQmzYyNIPuvQ+vv7J+FVBOXstiY
ceSesEqFixUN3Ep1M6bMnULosk7lGzTTgAKJbP4vng9ILlnXQ1kWWnhid+ap
ybl5RCgw6j5bEC20TfyZHLNbRBq/akacnqUFK7Kju54HS4gajjTwpwIdrATZ
PXD6/RUZ6nzvNfmYDqwOBqhjLVcRa8l4x9Y9OrBcqey3l/2JfMvTs3xqeQ5m
/mRdqB7YRG5QnzF80HQOohXHYrINthGCO0Pq/sz0oPdEnZVc4A9y/0eSot0t
elg/95Z113kPYbY2EdecoYfvi6u1e/SHSPF7Oj5RBQYo+LJAoMh9ApWQn2Bl
eMwA/fyZW25Rp9DXTx/SHP1lACNPF9nvisQoxvBTevcyIxD8eik/mU6KtkVp
WGy+YwRC58GBg+uUqMrv7OAVcSbYvVu6eXWdGu1w2nny+RETsJSXFTb706Jq
47odH04ww/OnKWKh9vRot1rh8vhVZiAjutMaUM+Eatbukw4OM8ODE4e25jHn
0R4uE+EeeRaYfa31PmyHHdVOKTNsz2MBuWvOjNv+XOj7kydvNJGywrLOhb4i
c170ko/FwxferCA/FLQxnSeA9i1UNVVMs0JtkDJ/hZMwqmdE8qlI+TzQkx3e
5p8RQwfa7E48KT0Pje2yFs8NJVFDsQbujLMXoO8j79cHHDLo8BMqraTAC8A1
vSAbYCGPGp9xdo9duACJASIEY8QIOhbyKiFCmw0W33KJEmYDarZOVxNczQa3
itgaZ0+qoqsi9StNFOxQ/dTfJqpVHa1YvhzcAOzAprjXSjqnhXrkUFLV3mAH
b2c1TopruqgQ7uWTqhJ2YGZ42nIXM0R/UDqJV35gh48sN97rJRqjz7qoO0qp
OUCPeY5jQtIM9brdYlqsxgGi3NTyHtJ4VFTadTk/gAMILT9XzeVZoRtrtAFP
KjigubgsuzbaDq0qbCXNmueAXAVgfLZ/GfW2ds/MoOMEcXpp9aYwR1SCjkE4
TYsTKoMv6d2zd0G3et+8TgrmBF3b9TDCQje0JsLLMKGKE84GtCWVW3ihvorM
i7FLnKDsI/zRVssblfrV5RvNyAXkzuZCSpW+6HaZN1GkLhfY1obrX3TyQ+sc
zj8MDeWCrAvGbMJBgagf8zv+27VcIEdtn/xsPxiVGbnRFPiNC9iEW9StboWi
f2LYdf1YueFxa0cpRXM42qjc99HHkBuMMHfBaa27aMBf/2vXIrkhOtfea0T4
HipfzXXCo5EbHlJ6WBnfjEP3XAeTXde44V7mm24uoQdoE3sQtxM7DyRGvSXC
VyWhQVO89ZdNeQA/eYLy0dlUVClxRNP2Hg9ErCwO/XmTjh5ohkxbtvBAh49T
VMvAI7TlSMDdfIMHHjcfxQRANnq7YfzAhJsXqubtJB8m56LotbAEQzwvEO2i
l1q78tFDXmF2vXheWBd59GZNuQh9/WmqWruNF5oGzBqtqEvQO+mRqhrbvKAf
aOnirliOgr7YuAo/H2z08e63DTxDCYg/OGPWfCBxSUO2wb0abXsVvauYyAcd
hLLbVDUv0LCbkrFynXxgoORPnqdSj6oIz7FI7/JBrVwJeTHvS/Tkl9hKcSF+
YDHZ7/B1bUE7smQwEXt+EPlYbT1I2oZGmi4OCabyQ8JJ4doHzG9QNYoEB74e
fuhqXvj0yrMTJeqU3+Y64IdsNsecW+RvUepbEunPhARg4aoqxt/zDmUVuygn
byMAyQfzz05M9KH8y1wzHfcFgBnnfJ2BbQiVymIN1n8tAD2xopYeRCMoGJ+7
ML0uAA1Llez5XGOoLglV2xU2QTAIEw7cvTOB4l8TO6wbCMKU0OG0Ncc06njj
6FRgqCAckRh2BJ/5gF4X3C06VS0I+86fPk8bz6HB8xuaCQuCMC6xx3X91gJ6
L/37d0aai1BeM+1wdOczmqq7GFegchEGWjl+zrd+QXNPzgqL+F4EXs7LJQHw
Da1oHB1sLLgIF+NrDKdIVtFGrz5v1bGLYCtX4zXMvo52cnfRDhAKwd305luR
PRvo0MyrOry0EKCsX72iqrfQD4n15p+dhEDwxNbPuqFt9JvG87+e6ULwe8m1
7evFP+j2wdPM3W4h2NahwcW/+4sSvMhFIv4IgaYcxLVWHaAUVx/NUfILg/6V
g3GL70coI1tyWAZeGCTR0tQTr09gXOOxXFwxwsAexjTG9fIUJhIX0VX5Uhjm
bvsImq8SYQrKwS5yK8LwMnlhx9WSBNP4c4O0g1kEFvvJqV5TkGPGlZ7lepdE
oP6jYPllUirM9oqz3lSQCLTvrs+QVVBjbkx2Px0qRKDhPI9hTSgN5jdonvTj
gwj8/vD3pmU0HRZ+11AygFIUGnpslUW76LEERe3xk6golMpdIV7AmLDHm8r+
971EQa5CRK76HwtW/FSBifGJKDDfv48LJWLDqm0km/MHRaEpcCTJS5QD+0Sa
/oyeQAxOndF7QkbKhS05Jh9ZMYqBnrZoHhcdD7bSmmCYJyYG/v8k1JvN+LAN
5ri8ZS0x4Pvyzd5wVAD7fTN66+JlMSBS1a9ZSRbCDoYiVL0DxWDMruMZX6Yo
dlIoNLU+SQx061oVCwPFMZLo4C/7pWIg+hiJyjWSxKgWA2SU34gBFuvssWQh
jdEhN6OjZsQgt7zXUuahLMac4T3VuyUGQ9q3lYepFDD2X54CZ8nFgedGsNK1
biWMV9/tFo5LHHJeXBc068QwoVLn3kxFcXCvq8x/Hq2MSRBeYV0wEQcmf/Wr
0eaqmJydnSevhzgMn7YM7TNTx9Amq9fukeJw871n1H6UJqZ2Dn+mOksc5pb0
lvZ/amM6103tf9eKw61HFw0E0nUxw17DasV+cTDjJ2WyvWOA4Xj1ToZ9OdYL
OBI9whth1mHaJt3/xCF1hoIhnNkEc/igXkhOLwF51j76xCRmmKusyo6hiATY
P7tP8oLHHPNKRjXSNSRA6AE2cibAArvxQ+HhrK0EcFPXrVAQWmO3tGS/sftL
gI9PvQ7FoC0WWiAp7/xAAp66RtXe/GmP2Y62lYg/lYBS21MpsqkOmNIpfcZ/
ryUgjdz60M3eEWOWnI3umZCA5jOE7E/MnbFdB9c/KesSwC9wYb36tis2kbzj
bEcsCfqSUmUTE25Y7ZvwCcELkjBdk7aQ5eKJJW+d0fgtLQkv/l49CGK+jnlz
Zte160mC4KJCMVe+N2ZoLMhz30kS7JbHAp7r+WIi4Q2p+NuS4DOlkKTFfhOj
qFEj5E6ThA25YTHr8/7YysKw788KSXhyokk8TysQ6zlr97mpUxJ0PsYsnS8O
woqV14yjPkjCQd0rWxGFEMwhj1jiPIUU5M6Wh5VQhGMwnJL3jUsKSM6EzkU0
RGAXTnCcrVWUgunKw36ze3exA7FnoXdMpEAQ2fxqGR6Nzdgrbui4SwGrxjA3
bWkM1pjYY0cfIQUN3MQkmgTxWHqb2eDCYynQt/0iShmfgJmwX38W8F4KGDhe
tJQJJGMShv/Oqy1KwVlENPlyXwpGHRp7/8yeFHxiM+QzTUnD1p8z/Js5Kw1X
/hhLh4c9xPrmCj2KBaSBYInzE9/jR1jZGYkP3srS4MQ5yfdmPhO7h7VeQiyk
IXUq8S2tRQ6m9mRacOyeNFj2nnle/ScP4xx0fvwkVxr09E/elY8rwAiOfpG6
N0pDOenvrloowj6JhAXKDElD2rc3jB+Zn2IttlTfT3yThnTy71J5rKXY44RM
fP+RNLT+y63g1y7HAl7z92QwyEDcGN2fyYJKTPqC6lNRTRkIoApVVA+sxuj0
h+j3bWVAKudMrvmfGmzrtk1Ut58MzIUXxBem1mJDlSs7SQkyoFZPWffIpB57
9tHfyaZYBk4++uUzItOIxVMSjfO/loG6CfWvzMpNmBuSrLY9LgPRPZi+780W
jDe7giuOSBbiqJmuNdS2YYT98im487LwAV4dsDC+wRYPuk9ySstC1buS5JqH
HVibkKnPD11ZwB8KOj2W7sJyrBcWGh1loUkqgYlpuxsLjvcyigyWBf+Oed3s
8R7MsmW/zSBVFjzcA5TbP7zHGFjpc5c7ZEFSamhRyWUQ+32p4EzNrCxYv/gz
abs7hI0Fid25/UsWaoKT77LgRrCa8lfrWuRygMo0vCoaGMUSZ3Vs6bjkoEWG
xWf9yjjmRT7VP6cgB5GveYCEcRLTVXRCyo3lwMpYLU7gxxRGknmHVSVcDvSH
RvxZCT9i3Jd8Js9myUFDuHhsWMgchu07Ji/UycFzasEjQfoFzLLcXK96UA7i
exXuddxbxPysdEjCvstBdLp4PTfTEpZEjnQYnpIHPUK57wnvvmAVzaIh7Ofl
gbb9PoF71lfsM8u57VZDeajZsnzw+8Uqdth7+vkDN3kYTX5ra3n4A2MO3rtq
FykPF77+szJQ3MCkhX5wi+bIwxAFWTB14iZm+GFu7rBBHpayrt9UOtrCPOJH
Hg8My0P4GxLx17HbWLRSl1nOqjy0Lo2G5En9xl5nlfUibArwydW6wGPtLzaj
mx1FKa8ABU8LabiO9rGdgwfKH40V4FpZae8H+UOMujL8oMJDAfhjjOjrDAhA
yOZmQ3CUAqTI9pI7PToBmpSuPrrHzW5Cp5JR+v5JcHhlKczapAClLk+29/wJ
4dF5KGj+oQArz4/uV3efhtp+Cdu404owexWz/JNFCkO3eZisOBRB4slOhFUa
OawKM44JKipC35k3/QI1lED8iezBnqkiZBQn7w/vnAHOhH/a770U4ZqB5uIN
8bOAoBuEj+8pgkt7jidDCA3cyBm/Jd+iCAbr5opRducgUb9HmnRCESqnBlZv
/6GH8sOmjamfihBK9vzWl3JG6H5WWV5CqgQMD4oeJIYww6JtrnMAlxJEx6wt
eR7POf+oUji0ECVw5sjJvxd1ARhb735gMFcCh4jlz4T27GDA5m7cEKsEkr8y
S9rGOMFt0IYyulAJbjZlicqIckPUHcMe3GslSHk/KjqeywN5oqoRvFNKsJC2
Y0RykQ9a5qTR35tKMLBmdag3yA9TD/j/dpEjkFHfrS7/QBB+YSy1aTwIiKRT
jfh4HPdBuQSC0hYIrLgbZG+piIGG4a8lQl8EXNur+bYcxOEywfKTsXgEDK0u
MtunSUBw1ZRlYfGxffzJFf1ZSciw7z13ow2BKEqZrx+kpaGW+vWQ6gwCGlk3
zioc3wODbVVxtNvH8cpR3gXCckDMkX7iBR8Ktg0p3vNRisA5fK8lXBkFMU7j
W6FWCCBhQf7GVig4qhVPd+ticGPB/sdmAgr+0i6OI13K8CDJpKS9BAWHjrPL
eusqUKascSXpDQp5P1+8CuZXg4W8i9Niv1EIInZl6B7XON5fLUuTCoPVaL5H
puJa4Ehga2fLi0FPWTnNmyfasGyb+CUOhwEh4pTxtVEX+BJKS/K9MND8EOif
4KQPrq/euL+MwuCUQLBqIJ0hrLDsbC7XYzClZDXCdmAEFy9R1f0bwIBFLIhP
+pQJeNziC6D7igGRUfXBCoMp+K8JHeWSA1iesuJu9MABY+RL+woGgJPz7k4X
nplDI4vGmwauY3tHiGHHER7+6tjdHVAEyK/J/FM+YQWPF1eXpzUBOIlc4rxt
bEDhVoDWF5Nju6lwZ+AfWwgqTSI/cAdoML5aZCh1GViVL3ieDgCItvhJ/Ird
AVqmygZoIgEGmQ5NIhmvwL/TnUkCWQDJ9iz/iIScIOeJ4S+pEoAK+TsXmrWc
AZX9aAq1AGReWRNtPi5wx/k3g3kfwIdzfmpzG1eB/TA80GEKoLgqfIhGwx3a
0s7Mei4B3Gi2b+4r84ATXfw5kQcAPN02/rJF1yDfuu7oAYkynA3y9KHJuQ4q
28qXM+mUYYla/OiejzdEcllx1wgpQ2p3pOR7WV/gbv5695WcMlyUmX6mJnAD
uoxvfO1RU4brtz0qL/DcBOLw+2Vz1spgGJ7ndBXxh2ImZopVV2XIpFIfybQM
AM3qYs/fN5SBikOYvzoiEO7Nt4pR3lcGTe6tFPb9ICDDtuoVXikD4WGf2tWu
UCibCGHUeKcM6zfPKjvHhMElL/JbRuPKYL0RJ0tpFg7x2dyI6w9lsOItj9cm
jAQh6eoc37/KkLFlXWbxLRL6+xCCO0QqQLGjK0U6fheoDnAdaedVoFLwZZzG
u2h4lvKZO09ABdhvNKXhhu+BwcXrURXSKpCu1utL9jkGEi1jtDv0VMCJgh9x
544HmpfNgxu3VaDw3ylW3ZREGKbexx3GqkA2M/VgqGESJLoqfCLPUAH7/ejV
ErpkoGJ8ucZbowJ5RA9HY2tSoP/arq9UqwqIda7O5ManQvxb2X3lvmN9ycIS
B680IPevJ7VZVoEqyce8BdoP4f3ATqLbLxWwO2WUEqKaAbG80owBBKqghG9l
a1V/BCQTL3hTmFVhaG02nM8xEwilq1Xf6avCbc0Iry7iXOiI33g/YaUK0bvk
L948zYXwJVHjJVdVoMiz5SnSy4MTqc/sj8JVwd6xmtizJB8Ot8pvSzeoAlkI
ybJ0VhG80lklVO1UBelBb7F452IIzheMNxxWBdIhiXJ7maewZ1T62H1VFT6X
Oop0LpfAn6rihjw2Ndgd+aBEFF8B9STL6HMhNTBIix5diKgEP3ue7hZ5NYB0
9TeFYc9g+0zh2KSJGhCe+Ps5RLMKNrzyNinvqQErybx/b0ANPO+eD2BJU4MV
+mK1QooX4HWBnUAgXw1w1Wd07xS8gB/9OVRqLWoQ5+i8KD1TCytCWRdvbaiB
rGpCiK57A5RGztZE/1MD1Zyc+s/0jeD6gVkhjUwd5s4Tn7PqaoTluEdaVdzq
4Cxw3qpHsAk+r6Q7LePVgfT1xfO36F/Bh5KkJ8bt6rB1NYrUu6YdTrszyXAN
qIPV15qfusxvQEI4r+/XjDqkbrudpI14AzHVVX9Tt9Xh7ccMdVHzDpBpGjSZ
5NMA0ZO3HmiTdEFiLyWJdYIGNE8+/JQd1gPN99NyhDI1wMVMfaVtsweWDc5L
/3uqASXtxNcWL78DZEzIIaddA5xL6yemlN/DyodLLfPbGuDjwmcYd9gLausx
152sNEE5+LPsOctBuFZ19rSMqybkkLPUSLcPwmOfR9nENzXhrRtJSwLtEGz+
Lnn/NEETuKQtBAP9hyDn6C33Srsm9BDVMijLDMO7doPmpgFNIDFdXpm4Mgzb
EZNGcbOawFrOYh6WOAyXSL6GCO1oQtoTd8X15WHYpSae9uLXAtWHtih/9Ahw
jd6/hklrgQ2XMrtDxQjop50jplbRAg+2TdOrQyNQxMQjWW2lBff3U3pb6UZh
aLbiXZirFug1B1QdSY3CQbaUvfFNLXiLG5BcNxkFY061+78StMCNfku2+f4o
3F7q5erM1IJlh9Xb8SWjUFJs0pRaogXmh/Wbm+2jMOY6a+hUpwWfD4TrvkyP
wpHgla/Sb7Qg0HxSwWFjFAR/rNwmHtQC0i0KLQeiMcA996GbnNWCC9on/8wz
jkGY917Z029a0FtZ3njc2UOFZLhywM6xHvFdnJbiGLhJn7f2OKEN6/yN0dLa
Y8Av2+hnT6kNaQQ/E7vMxmBZziTJlEkbyNzVP+3Yj0Ghwnq5Fo82PH3OytXp
NgYOSjHdSuLaYHvui6WI7xiwo9wLYoj28b0/+E7i1hh8wlr3ubW1AQ248m/w
zhhkKVvSM5lpg4PwqX7CyDGwVN0Ro7ysDXS9upZDUWPAqJ546YSnNsRYXj0r
cW8MJjQuOu8EaMO8OFYqcMypWt2h3yO1QZ0jjqvh2N9Y53Lmx0Rt6J6e65uJ
GANq3YO64SxtOLwfp5R2rDeg93Coq0QbvKevmH4NHIP7BhKrL2u1oeD4pzXi
Mwa6Rv1Ez9q0wXK+1M/8OB8yE1f2/D5t6BEUrg84zrfH9JRi+pQ22PGsE8sd
1yMKl2MWu6QN7EpzjQ+1xkANL389ZEMbCExErjxWGIOTlmOxPgfaEEnk8Fnl
4hiE2JC1WdLpwKdFc+lkkjFQsiua0WfXAXmtfEbYGYU9e9hREdIBQdOgrbz5
UfBz9BO8qKYD+UHKwckvRkHK+aw6m6EOvP4yoCyYOQpbLhV2tNY6MOZygfde
2Ch4uS+m7vvqgMjQK8JynVEQ8rz9/OcdHVAmpv52S3gUVrwY33+O04H6b3GN
vGdGwdlH/6i3QAdCaLYkBQdHwDaw6WrWqA74MY5eS1EZAdYgs8jEOR1Yd1Ti
2GYdgZngjZzIVR3wikv0dfo9DLhQ3jGPU5eA88mgwsPiYTCITkYRyUvwKWAk
[truncated: 97,802 more chars]
