# Supplementary material for: Noise Management by Molecular Networks
Source: PLoS Comput Biol. 2009 Sep 18;5(9):e1000506. doi: 10.1371/journal.pcbi.1000506 (PMC2731877; doi:10.1371/journal.pcbi.1000506)
Supplement: Protocol S2 — Calculations for Figure 2D (0.01 MB GZ) [file pcbi.1000506.s002.gz › S2.nb]

(* Content-type: application/mathematica *)

(*** Wolfram Notebook File ***)
(* http://www.wolfram.com/nb *)

(* CreatedBy='Mathematica 6.0' *)

(*CacheID: 234*)
(* Internal cache information:
NotebookFileLineBreakTest
NotebookFileLineBreakTest
NotebookDataPosition[       145,          7]
NotebookDataLength[     23580,        515]
NotebookOptionsPosition[     23032,        491]
NotebookOutlinePosition[     23372,        506]
CellTagsIndexPosition[     23329,        503]
WindowFrame->Normal*)

(* Beginning of Notebook Content *)
Notebook[{

Cell[CellGroupData[{
Cell[BoxData[
 RowBox[{"fc", "=", 
  RowBox[{"1", "+", 
   RowBox[{
    FractionBox[
     SuperscriptBox["Ryx", "2"], 
     RowBox[{"1", "+", 
      RowBox[{"Ryx", " ", "rxy"}]}]], 
    FractionBox["\[Lambda]y", 
     RowBox[{"\[Lambda]x", "+", "\[Lambda]y"}]], "\[Eta]iX"}], "+", 
   RowBox[{"Ryx", " ", "rxy", 
    FractionBox["\[Lambda]x", 
     RowBox[{"\[Lambda]x", "+", "\[Lambda]y"}]], "\[Eta]iY"}]}]}]], "Input",
 CellChangeTimes->{{3.434463335746078*^9, 3.434463461857396*^9}, {
  3.434463498708581*^9, 3.4344634995137157`*^9}, {3.434463534432952*^9, 
  3.434463535136527*^9}}],

Cell[BoxData[
 RowBox[{"1", "+", 
  FractionBox[
   RowBox[{"rxy", " ", "Ryx", " ", "\[Eta]iY", " ", "\[Lambda]x"}], 
   RowBox[{"\[Lambda]x", "+", "\[Lambda]y"}]], "+", 
  FractionBox[
   RowBox[{
    SuperscriptBox["Ryx", "2"], " ", "\[Eta]iX", " ", "\[Lambda]y"}], 
   RowBox[{
    RowBox[{"(", 
     RowBox[{"1", "+", 
      RowBox[{"rxy", " ", "Ryx"}]}], ")"}], " ", 
    RowBox[{"(", 
     RowBox[{"\[Lambda]x", "+", "\[Lambda]y"}], ")"}]}]]}]], "Output",
 CellChangeTimes->{{3.434463446894442*^9, 3.4344634657920723`*^9}, 
   3.434463535649678*^9}]
}, Open  ]],

Cell[CellGroupData[{

Cell[BoxData[
 RowBox[{"fc", "/.", 
  RowBox[{"{", 
   RowBox[{
    RowBox[{"\[Lambda]x", "\[Rule]", "1"}], ",", 
    RowBox[{"\[Lambda]y", "\[Rule]", "1"}], ",", 
    RowBox[{"\[Eta]iX", "\[Rule]", "1"}], ",", 
    RowBox[{"\[Eta]iY", "\[Rule]", "1"}]}], "}"}]}]], "Input",
 CellChangeTimes->{
  3.4344638545814867`*^9, {3.434464001475933*^9, 3.434464002836769*^9}}],

Cell[BoxData[
 RowBox[{"1", "+", 
  FractionBox[
   RowBox[{"rxy", " ", "Ryx"}], "2"], "+", 
  FractionBox[
   SuperscriptBox["Ryx", "2"], 
   RowBox[{"2", " ", 
    RowBox[{"(", 
     RowBox[{"1", "+", 
      RowBox[{"rxy", " ", "Ryx"}]}], ")"}]}]]}]], "Output",
 CellChangeTimes->{{3.434463842848789*^9, 3.434463854974416*^9}, 
   3.434464003342742*^9}]
}, Open  ]],

Cell[CellGroupData[{

Cell[BoxData[
 RowBox[{"Plot", "[", 
  RowBox[{
   RowBox[{"{", "\[IndentingNewLine]", 
    RowBox[{
     RowBox[{
      RowBox[{"fc", "/.", 
       RowBox[{"{", 
        RowBox[{
         RowBox[{"\[Lambda]x", "\[Rule]", "1"}], ",", 
         RowBox[{"\[Lambda]y", "\[Rule]", "1"}], ",", 
         RowBox[{"\[Eta]iX", "\[Rule]", "1"}], ",", 
         RowBox[{"\[Eta]iY", "\[Rule]", "1"}]}], "}"}]}], "/.", 
      RowBox[{"Ryx", "\[Rule]", "1"}]}], ",", 
     RowBox[{
      RowBox[{"fc", "/.", 
       RowBox[{"{", 
        RowBox[{
         RowBox[{"\[Lambda]x", "\[Rule]", "1"}], ",", 
         RowBox[{"\[Lambda]y", "\[Rule]", "1"}], ",", 
         RowBox[{"\[Eta]iX", "\[Rule]", "1"}], ",", 
         RowBox[{"\[Eta]iY", "\[Rule]", "1"}]}], "}"}]}], "/.", 
      RowBox[{"Ryx", "\[Rule]", "2"}]}], ",", 
     RowBox[{
      RowBox[{"fc", "/.", 
       RowBox[{"{", 
        RowBox[{
         RowBox[{"\[Lambda]x", "\[Rule]", "1"}], ",", 
         RowBox[{"\[Lambda]y", "\[Rule]", "1"}], ",", 
         RowBox[{"\[Eta]iX", "\[Rule]", "1"}], ",", 
         RowBox[{"\[Eta]iY", "\[Rule]", "1"}]}], "}"}]}], "/.", 
      RowBox[{"Ryx", "\[Rule]", "3"}]}], ",", "\[IndentingNewLine]", 
     RowBox[{
      RowBox[{"fc", "/.", 
       RowBox[{"{", 
        RowBox[{
         RowBox[{"\[Lambda]x", "\[Rule]", "1"}], ",", 
         RowBox[{"\[Lambda]y", "\[Rule]", "1"}], ",", 
         RowBox[{"\[Eta]iX", "\[Rule]", "1"}], ",", 
         RowBox[{"\[Eta]iY", "\[Rule]", "1"}]}], "}"}]}], "/.", 
      RowBox[{"Ryx", "\[Rule]", "0.5"}]}]}], "}"}], ",", 
   RowBox[{"{", 
    RowBox[{"rxy", ",", 
     RowBox[{"-", "1"}], ",", "10"}], "}"}], ",", 
   RowBox[{"PlotRange", "\[Rule]", 
    RowBox[{"{", 
     RowBox[{
      RowBox[{"{", 
       RowBox[{
        RowBox[{"-", "1"}], ",", "10"}], "}"}], ",", 
      RowBox[{"{", 
       RowBox[{"0", ",", "5"}], "}"}]}], "}"}]}], ",", 
   RowBox[{"Frame", "\[Rule]", "True"}], ",", 
   RowBox[{"PlotStyle", "\[Rule]", 
    RowBox[{"Thickness", "[", "0.01", "]"}]}], ",", 
   RowBox[{"Frame", "\[Rule]", "True"}], ",", 
   RowBox[{"Exclusions", "\[Rule]", 
    RowBox[{"{", 
     RowBox[{
      RowBox[{
       RowBox[{"1", "+", 
        RowBox[{"2`", " ", "rxy"}]}], "\[Equal]", "0"}], ",", 
      RowBox[{
       RowBox[{"1", "+", 
        RowBox[{"3`", " ", "rxy"}]}], "\[Equal]", "0"}]}], "}"}]}], ",", 
   RowBox[{"BaseStyle", "\[Rule]", 
    RowBox[{"{", 
     RowBox[{
      RowBox[{"FontSize", "\[Rule]", "14"}], ",", 
      RowBox[{"FontFamily", "\[Rule]", "\"\<Helvetica\>\""}]}], "}"}]}], ",", 
   
   RowBox[{"FrameLabel", "\[Rule]", 
    RowBox[{"{", 
     RowBox[{
     "\"\<\!\(\*SubsuperscriptBox[\(r\), \(Y\), \(X\)]\)\>\"", ",", 
      "\"\<\!\(\*SubsuperscriptBox[\(\[Eta]\), \(Y\), \
\(EXTR\)]\)/\!\(\*SubsuperscriptBox[\(\[Eta]\), \(Y\), \(INTR\)]\)\>\""}], 
     "}"}]}], ",", 
   RowBox[{"Epilog", "\[Rule]", 
    RowBox[{"Thread", "[", 
     RowBox[{"Text", "[", 
      RowBox[{
       RowBox[{"{", 
        RowBox[{
        "\"\<0.5\>\"", ",", "\"\<1\>\"", ",", "\"\<2\>\"", ",", "\"\<3\>\""}],
         "}"}], ",", 
       RowBox[{"{", 
        RowBox[{
         RowBox[{"Join", "[", 
          RowBox[{
           RowBox[{"{", "6", "}"}], ",", 
           RowBox[{"{", "2.2", "}"}]}], "]"}], ",", 
         RowBox[{"Join", "[", 
          RowBox[{
           RowBox[{"{", "6", "}"}], ",", 
           RowBox[{"{", "3.8", "}"}]}], "]"}], ",", 
         RowBox[{"Join", "[", 
          RowBox[{
           RowBox[{"{", "3", "}"}], ",", 
           RowBox[{"{", "3.75", "}"}]}], "]"}], ",", 
         RowBox[{"Join", "[", 
          RowBox[{
           RowBox[{"{", "1", "}"}], ",", 
           RowBox[{"{", "3.3", "}"}]}], "]"}]}], "}"}]}], "]"}], "]"}]}]}], 
  "]"}]], "Input",
 CellChangeTimes->{{3.4344634731198797`*^9, 3.434463511997909*^9}, {
  3.43446354499242*^9, 3.4344636788670692`*^9}, {3.4344637139871397`*^9, 
  3.4344637341007967`*^9}, {3.4344638024433126`*^9, 3.434463828439918*^9}, {
  3.4344639364467*^9, 3.434463941503747*^9}, {3.434463982944212*^9, 
  3.43446401835065*^9}, {3.4344640492142563`*^9, 3.434464503315773*^9}}],

Cell[BoxData[
 GraphicsBox[{{{}, {}, 
    {Hue[0.67, 0.6, 0.6], Thickness[0.01], LineBox[CompressedData["
1:eJwB4QMe/CFib1JlAgAAAD0AAAACAAAAjrzaEBBm7L8AAAAAAAAUQBZpgftV
VOy/qvric1mqE0DiaRjGDx3svw8gSVvTtRJASOpjq2wB7L/ggQrrnUUSQK9q
r5DJ5eu/RtGTnWfbEUB8a0Zbg67rv45AweArFxFA4uuRQOCS67+upS5BXLwQ
QEhs3SU9d+u/YG5Ot/RlEEAVbXTw9j/rvwYy4HdUig9AfO2/1VMk67+GJFwb
ffQOQOJtC7uwCOu/m7U0/k9lDkCubqKFatHqv+NMS/JJWQ1AFO/tase16r8a
1xh/sdsMQHtvOVAkmuq/P86rhEJjDEBIcNAa3mLqvxdCvwWwgAtArvAbADtH
6r9mxIVpAhYLQBRxZ+WXK+q/hlvXBWmvCkDhcf6vUfTpv7H5MyWT7QlASPJJ
la7Y6b/V1DKX8JEJQK5ylXoLvem/j4dfcpU5CUB6cyxFxYXpv5SveIINkghA
FHVa2jgX6b+GNazCsmMHQIoPDqFC+ei/39sJCnIYB0AAqsFnTNvovzKCewLI
zwZA7N4o9V+f6L/CniLeuUUGQGJ53Ltpgei/WCADmhsEBkDYE5CCc2Pov2Ep
wGqfxAVAxEj3D4cn6L8yxmuJq0sFQDrjqtaQCei/ykk+jgYSBUCwfV6dmuvn
v0rSbOAo2gRAnLLFKq6v57+4I5OCdm8EQHQclEXVN+e/UMtQvVSsA0DqtkcM
3xnnvyfVAZUAfwNAYFH70uj75r/3Fb+W8lIDQEyGYmD8v+a/KICkknf+AkAk
8DB7I0jmvy/BICrMYgJAmorkQS0q5r8AWLAkaz4CQBAlmAg3DOa/IUGytvsa
AkD8Wf+VStDlv+LQvVHQ1gFA1MPNsHFY5b93vmC2clgBQEpegXd7OuW/k8Be
xMY6AUDA+DQ+hRzlv7Do6bnSHQFArC2cy5jg5L8s5uoi++UAQISXaua/aOS/
GBrxgPh9AED6MR6tyUrkv0i/f3x0ZQBAcMzRc9Ms5L9Zjvauf00AQFwBOQHn
8OO/AsShCjMfAEA0awccDnnjv7CzNypDkf8/qgW74hdb47/yBSQEVGj/PyCg
bqkhPeO/ET0UQkhA/z8M1dU2NQHjv7jJwlbC8v4/5D6kUVyJ4r+hUk7TXGH+
P5MSQYeqmeG/wyRAtsZg/T/MqOWYsH3hvxU+RpZ9Rf0/BD+KqrZh4b8fS4yr
tyr9P3Rr083CKeG/SJn83Kn2/D9WxGUU27ngvwrA89I5lPw/jloKJuGd4L+g
GfYvvXz8P8bwrjfngeC/CJyIoq5l/D83Hfha80ngv5tQFpjSOPw/dW9AmTgF
4L861KYn7AP8P88q6YA=
      "]], LineBox[CompressedData["
1:eJwdlQs01dkXx7meobgPIkIekVS6lTRkH/JKSqZIqCTFYDwmY9T0l8TEdBUS
Ukohaqjbw3NwuMIlCt1r/BWmq4ekGW/nyuP/63/WOuusz1rnrLPP3t/9Pav8
wr4/TpOQkMig5rdVLj1pbZ+mEF8MmDcPdxFD2wvHhbhFAbbG/XlaTmJw9uFp
FvEFeCrUTPk1iMHxl3KPcS8BBn3S17JBDKjkdttvZ19hT9XkhSN0MdR+pzX8
h9MrzGZmWGgriMGKnyHXSX+Fd3xQ+7RAE4PF4EVbzfwuHAqHKw2nCGzUiKp4
yO/EpwVjn7/2EuDeHRUKUjux2lWXnDoBgfWbgyfEXp34e7vLy/NfEDBx9V1v
96UDn3viWtHII6CX4JzfQ+/AHh803AKLCRiJtutKlbVhP9+nE8J4AgbzbO/d
Tm34vAkz0TOWgK66cUZm73OsF9BJJn4loL6HoWS62IrHzXzXRp4koFD1YWa/
UwuW7TS2Sz1GQFb4mn2rl49XWP2l23WEAG2048dPIXwsuUM7co0Pga+Gfw7+
J7UZm2o5HlvhTmAk9fLLu72NODGp/v28I4Gh4niFsZBGzJj4eXTYjsD75lP2
lovPcKlyuOeIDYH++WN/vtR/hpcZFTiutSLQq35wWqOsAfPTl7oHbiPQvWnP
Rn+nBuz/QKmtwpzAyx8sCkkID98Rpy69spFAW/w6ke1iPT6K8HGtDQT4t/RW
JqfWY+TBt60wJVAnVLqyqqwOl1z24q42JuB/njefvlCD5w7F/N6jQ92X9CUm
RaUGl3WRzOaVBPamqEtw9Kqxj354bKsmAaucUNp5hyo8cumXzwrqBB7nXTsf
41mJIU91ylGNgPH9Z9Kngyowy4X3MZNFgFm+Qi7iUhkOChvKDaMTSKyxTwzJ
LcWlA/NT08oEFhrClwQ+fopdL+x1S1lGYLijSfFI92OcTLtuQxQJ+P41xvEa
eoTbNI1DmhSo9/dpLfOY5eLbv7H4BUsIxAvf62ZbPcD1wvVOmXIEwkWW+qm+
xfiGgb/8PVkCPv+mGibG38dZw4sbn8sQcJr7aHS2qAinHB1On5cmsGmJtUlU
210sP9UkiSjWVks3/XE0H78rG92ZJkXVX394vT8rD3OGomCSRmB6A9robXEb
m2VplB6nuOGUaUB+xU0c4uYQ80GSQPaVnuA0iet45G9WWBTFP5XEh8c6ZWKO
iZ2PKsU7m81+Dk25gsPpWzUbJAjY8ConKriXcVHE2LmzFI9O0efTUSIWmagG
OFN8c02QbERHLOZZDtzWpzi7Kl4nu+4nHPnFQEGR4jrle6mpNFcsr+wWLUGx
+5fNUZ8Xj8MWdLRRiuLdykFF2/8+Bdq7BltZFJNXb1ptfeOhmjPut4ninbnx
9Sc6LsLvwVsCj3zbb67mY5+bCmpvekuzKI7SCjpwwPMqsCcyjQa+xUOr/f4H
lWvgkFBwjU29p3mIvudX/g3I76oZSqM4+uPjfAeUCwfQivFFijm9Pndcte7A
3pURV05R+cptl831JHkQdXLi/iLFpXXcnKOCAoh+57z8W75bn3hdD+IWwmRq
ZrkZVY/+u9LXTnLuAV8lNPg1xbLJnukJdiVQq2p/aT9VX81YWtol3YcwvSav
Vo+qf9a27uZdMVwg3rYJcxQXm8Y27vd6DOdt8ny6KL2Yr3a3O+j0BA47abBf
UHqq0zFpOGT+FN6nbDESUnoTMAR1JxhlEOKmsyBF6fGw0j0IligH+RJcuJbS
65BMTG3YP+XAExRJHFYhMEeMqqNbK8Hlo/x+EYOA4cCv5b/H1UDtrcKbJ6j+
uDHL7y/2rQVr8bW9zRoEWGpqsi+tMSgZc3LMqH6KW+15P+k/dXDJUrlSS5tA
xKFx0r6NB/3Kmj2eBgRMP2cpDRTxoEq/32bOkLo/GnRHlzcAN/ZdSaER1R/p
HEfGdANca82wU1tLwPX56gyPx42gLXY6u5dN6fdg+72AVU1wptFDib2ZQNOH
kzXRKU1Q/bZcRZPyD2ta/bvs0GZo66/ZLvUdgXXbvDcNmLRAuLZzgIktAcXC
yx0BeW0Qse7guaZ91PnN5u+iGe0wzc7ZoO5Bxc97M5N0rh2Uzgj8wj0JzPat
0Sk+8gJSqmDV5kMEflYQmZOlHaBwaO9vcgGU39icSbBq7QS7SJM/uii/tX3I
1Wu0FcKNWwUqhfcISPCefJqIEYJLzi8N45R/Y0EZV+9PIbR+vXHcjkv5z2y1
deymboicMnYQlxHYat/iZWnwF9zJrtIvekbl6/XbtEcy/4WSHe7qKm8JqMox
pW7y30Dr2RmvmpViiHxYFWFpJIKZV3MDCflicEnU92yyE4FIofPuUJEYDI9y
rN38RBCqunV8T4kYuhmHFQNyRDAiZi0YllH/VZRkQRpzEJ4eq0bzzWKYs3Lq
+bQ4COyh6X27RsSQ0Cq0zup5DwpdT47D1lnIeD+qOJX0CSpnKh6dEs5Cmurk
ZLv5KDCaQgezWHPgHzViLjMxAZU/3NWTTpqHkcONK56EzUAuu2QHb3oBrpsn
enf2zkLf6atvpbdIIPc2x7B9KQsgqA8KHJOSRKLJk4zV1HrhZXLf8hZJlOvH
89g/SENDfa/m3O/Q0FhzQktVlTSynjRQjTsthVZGbEv2+UkWmQ4P/bHdQRq5
ngr+zsxVHtHcmMUGhjLIpzHZApQU0E3DElHltAwKDV+vG/uPIopsY2ltfy2L
WEw7c3HzUpRuMxDbUS2Hrop35pScU0b6qlKR7BR5dEnn4/ROrgpyqVYutI9a
gqz9bzf3Xqajr5aaxZ27FVCFQcZDuWAG2oJ3H6xZpYhKWc6cdk8m6jmSHmot
r4RurY6iPzJnoYnrodA7oISUAo9eXGekihIrho/JtC5FOwwvaDkw1dBkYHec
N3cZCpA29DjzrxpSrKuNSb6gjJYx4+J39S9H6szq1jsWKihvxwFvixp1xD7r
ajpQoIIkR0/srM/UQPYGj46p0ulI9HyL6WD8CpRtfTGbk0BHj1rOlOv5aSLO
5BnnfeN0RJuJ2/rVTYtys6323oEMZOMg6Tu2cSUKWv5UcL+bgZzpVbfOL9VG
uxLDDT7YMlG3Ilvw4Ks2ok29dfarYKLGmw+Un3F0kMT/Bwv9DypEkgo=
      "]], 
     LineBox[CompressedData["
1:eJwBQQG+/iFib1JlAgAAABMAAAACAAAAMOwUQxe037/MjFPu4eP7P6AYXmYj
fN+/ljmrppjP+z8RRaeJL0TfvwOcHKKsu/s/8p050EfU3r9ARYUC5ZT7P7VP
Xl149N2/BLipcWZL+z86s6d32TTcvzQdtSxIx/o/qt/wmuX827/qPyUgDbj6
PxsMOr7xxNu/mCnBuBap+j/8ZMwEClXbv97KgvDyi/o/vxbxkTp12r/8eSi1
rlT6PzBDOrVGPdq/drtF1XdH+j+gb4PYUgXav3TRm4B8Ovo/gsgVH2uV2b+J
RkFoNCH6P0R6Oqybtdi/z/vJSkPx+T+0poPPp33Yv76MI2jN5fk/JdPM8rNF
2L9efxqBi9r5PwYsXznM1de/fbviQKDE+T/J3YPG/PXWv6SZFzgVm/k/oxYh
f82O1b/cb7P+ZV75P8/Nq74=
      "]]}, 
    {Hue[0.9060679774997897, 0.6, 0.6], Thickness[0.01], 
     LineBox[CompressedData["
1:eJw11gk0VWsbB/CDfY4xM9GtiGuoSwNSxudpUK4MkaSiUWk0Va4GQ6FQipJk
voZryBRSKbbMdAxdQ2bnHHPIcE1x49vft9a319prr99a71rv2s/zf5+9N5xx
tjrHTaPRcqj7v8/4wTD+J8uNJO1/lyRusji1ee94IznGc/odY1wCFfxNktrE
GslMASWZBlEJRKUg36U3DaRydd2HhG5xNEDvYiPjBvKG/YfH/a/EUdv9olbH
lXoybN+7V7dMxVGFYyDPU8AkfeycjB9Hi+GvPzWOmxkzSZM4ZdPL18RQXkY1
/EXHZ9LULKrV5oAYypiLC6mt1JJqfzIHNZdFUaBwcN7auIaMfd4mIe0sioyW
To24jmpSek8l33UzUeSebLw6cqWa1F+QuxWnJopLSh/6PEOryBU7oxOBHSI4
Fvqk4a+OCtJWyy0OvwvjcIafwNSVCnIx4wzHu0AYB6puGumtlJP2zMyoZW9h
7Pl59kODYjlpbaD/b5i0MDZc3JmycKWUNLJZt6RhuQodfEt/hi0Xkfb7fV/E
zgpiR+C4V4hoEXlgbqCyulYQD4bI0B4pfCQ/+oVFcuIFUT/Gidt3XyHJU6Yx
WGshiBJv1/C6Pi4gHWV8hMreCmBAkVHAlfg3pLLIw/tFzwRwucyF/0JuPpkb
wFvv4SKA3xorBU+25pJyCfmi69UE0K9lQD5SP4sMSzV/mPCKH104eoqhpzLI
uZTWgxuC+dFuIlQpwC+d3PRmysfAmR81+Q03uTP/Ir0jukRhOz+W3VRzTHoX
S0648BJENR+WiKSFhnJbkPcuFhk20/nw8LiW++jKORjTbFSKneBFM5FLqQas
mzAVNzvZ3M6Lv8f7fTrf+BBu+X2b9c7mxaphMfPb1dEQviY+8vFJXvQYyk3a
h/HANGQR90x58VGHXYLF2gRYXkx3+qLDi29KcmJONyfDfL1F9x0pXmQE24b5
780Em8RT8i2NDPzFh/vpY/lsyNWt2/BHCQMjdFqrDnjlwADnaohjDgMz1Hwq
rI/lgpZJYaF6KAObxZtLzosXgOTjR3dUbBio1Hv7bdC9InCK9E7PGqNj9GJ1
T8apYriRNLX5LJuOktLSjAZDEiRmmp+ZtNLxnrJteqBnCUxLeuVnldDR1X56
oU6nFFTt1XcVvKCj2miEUG9qKSyNX34xGkzHYQ+Qn1xdBjm5NmlmfnQ8FfZo
v/hcGVj/kNF97kpHi8/K4Ta5FWA5tnhVzpyOAkfr0hw3VEJYpNZAihEdKwev
FXmEVMIMO2/wiAEdDbk/9Uc6VQF7uFxdTZ2O6jrHNXs31UDs0o7Z58J0FEx5
0uiYyATPGc+Iha8EVmpp93uI14GXYw3z3RcC75V2zQferYNtv6kfifhM4GL3
RrmMk/VQOpuTl0cSeEOAo72wqhHignPYFmkEWlm+KfExagRvjbZVK4kEbo0I
MOH3bISKikiz2lgCx5S2nFgz1gj6M56BeWEEOuy6469f+wW2vBnuqLxL4O4A
C5EKrr9hQ1OKt6kngfINCi/NdP6G4zZ250Y9COyyq8k4kfo3ZBk4p1xzIfCQ
h3Szz/0maDsvAcmnqP3IEXv+4iaYfjAmO2ZHoDCjaCh0tgkcRpklvx8lsPbZ
2aUEh2bYlZ550NiK2i87R6Fidwts/mFbZ2JEIK00b+QfrxYw3/p1NW03gWRz
QY7ChxZ4NWMRXWdIoP7iR0MfzVYokHMQzdlJ4JJQCT3buRWqtaTOlG8nsFCu
jNn9qhWOdXa9ntAgcIdRzTG9X7+C/uHg9UHqBM4dYW64dOorvBRbnbqwicD8
Sw3DEdFfoef4KJ+nKoEaIS3uc5Jt8Hx8245KRQLVOtlPX9PbwTzpWKvVLwR+
G+8/ytrVDjeDiv+8IEtgGm1YXsSrHU6/PLbl6WoClZW/Z12ZawfnBMEoOUkC
+3dO3YjS6ABpE3+arziBiQdm9GudOsB5x5z2D1Gqvq6LtSpDHZBzQWDrOmEC
e3x/htoodsJ+VuzdWiECY8JpR/1PdoLKe57SQEEC7dJ45POjOqG7fKjwmACB
az4yhjhfO0H1cLO2AT+B7fX8WWKSXRA2q8q1jY/ACLbQDTzYBSmGqwe38xIo
xSvBE1vdBRHCgVpudAKbZaVrmUQ3lDDP6aYRBD5Vkw1dwm7onLz/bJKHQEtY
a7vJsxvCiJ8ixpRFreTkjr7vhgL/Zz7Z3ATWOygMPpjtBr1jdQXKlIP/UMos
2NYDw7Zsv0wuAk2DVK8PXO2BxYGCoj2UBWJ+05NM74GjiRytERqB1dmbufcM
9kCdZmJxDOUHpdtqXBV64Z1oz5bTlPe1aIXEn+iFVte1JzQpE8M7jjRE9kL4
vgA5Scqli7rrl1t7IQhHTHgolzDi3ML5WeD3/c+3NMryIfKtmSos+Hcow0CI
srdsgk6FEQv0+SLfKFHuSVCM6TrLglXvHy6YUjZUS6bN3GXBGVMt1l3KMW+U
HQTjWZDj0LSvnPK/hqlVCsUsCL+syStJvY9d9cbfdLtY4Cyd8q8L5Q+Wrx5b
LrLgzgKDp5Pymk616QsybLBSyJ6zpOpzyyHrsI82GzTq7+S3UG4f3/L+hTUb
FmSYsuep+u784/XabDc22FXdIHiofkTQNH0qQ9igvrrOKoPyfGB+X3cWGyA6
pu801T8bCe39s0w2lKtuDFdkEFgQ/TZdaJQN1SVKJlOUr2cXuuqpcCBone+O
HCoPpgGKtpV7OXAnfjo3msqL0ulHhpZnOKDXyfN7GJWnVvETgo4xHKi5ZHUo
icpf1mjl1FQhB+ZFkp98XEX1p3xL2502DjxpL3HvpfK6050r+alEH/hZ+7Xv
FaPyYXHp4bptfZDvryz/gMr7iEqTa6p5H2QP+KY0SRAY2Z5kWBzYB7zrNoo/
lKbqqW/cNrLSB0dEA2Jc1lJ5lHpdfH1dP0RnMTZzrycw87ts8opuPxgki+rF
yBF4In7UVcq9HyRoQU4TClS/eZ4I7hrrB67FxxVc1Hn2r20xjGgbACGp9U6f
daj1iYZKinMDcFvL4eE3PQK176QIZkkMgr4us0mMmifD6jfbyswHYefyxUgP
at6YhK51mygfBJXD5otJB6j5ZXs2ed/rIVB1uRt28SSB4QOTgrOBI+DlML20
9RGBGaUXUnyTR+D2kmQO7QmVxzjWbvFPI3D20bbKllACJ4423tyyMAIvD0yM
P3lBoHF99tDF898gNjWRbw81nxcLnMp6do/CJ7el9KgPBNoHjN2qXhoD2W6t
9JYJ6jxKzczUaU+C24G8X9Id6Cg1v/Sl2GgSDrp6BbEv0DGijSc723oSsqKs
F9ZepWNclMTFULdJ2GvZlBd3g44ZGzS7rbMmgSPUwmq6T32f1N0qOpWm4EVi
HW0qjY5LRpPPRySnwUv5kMCXaTo6uI9p0//5B5LtW3VHgxk4dqJiTZ7zPPRV
rMxur+XFKO2A4186FmGGx3QyUJYfDzP3Ox8KWQavYi6r3pcCyJm5Jq7Mw4X2
soOjbGEhjD9TamPdx43vmsLyNmavwqkq/5rCQgJjFYNyd1uK4DpXnWA7Nwa+
7rO7O+EkihY3L+tuteDD7731tAVjMbSrCN4JQgKYJGl2+pO0ODq5bJb3+S6I
I3H1x5nz4igpsVf7R9UqLH3FVPZslUBHj1JWhpww/v9/9z9nzwCE
      "]]}, 
    {Hue[0.1421359549995791, 0.6, 0.6], Thickness[0.01], 
     LineBox[CompressedData["
1:eJw1lgs0lPkbxye5VN53MIa2VKSQLnKpSdQ8D0updrWkQkylwa5tK7Mol0pU
S6S00qSUfzVlJUIXJfeImMIqIzTMmDHu1zUduvzf/Z/zf895z3s+53ee83ue
7/d5fu9vsd9hd38VGo12lXr//YYExcz7ZyoTaP97mKh+3jPljNMDGOmLM3d4
rIsG0SqXkoxyITvUwjI1VRf569+/2nbiIWRoGGSlHNPF7JXRVR7e+XDw65ei
SLYuNjOaywIYT8DiqEliZCMDTcSRT8/FFAPSPym+ajPw+lTNx+x9JfCSl/Tw
7GcdZOrrq79ll8KuEwZuRxQ6GGPqmRV/vAyyHl+L3leug8G+Y5+E6ytAg+FV
HnlUB1f28wlxZgX4XFnxTeSvg4pjYDQytxJsGye5cR46uC8lcTNjshLaQ5nN
7611cHudaequ/CrgzS5QUxvXxjlewr8CF1fDQofawSqpNlbLfy8+drEaeOMt
kfXN2shWKe9OO/QKbhInScFTbVy1fo+NeHktJEbsvLI3Whs1711oCLxdDz5u
t/1GF1Dxa1jdxxhCGNuasTNcRxtjKtqV8aeEkG3oem2NujZOdZgbZu99A9wb
wQMxnVoYOkfC+kQ2QMaxyS/rzmuhu9vjsmjnBmg8XijbFq6Flvy4rbOPNwA3
Xk9S6K+FAyarOfMHGqB+QDyLD1rIdYg6s+F1I/ic/T7GUUlHx7jtWlUzmoD9
eK3DpIyORm+Nr/64vgnu1A4Llc10bPepzeZkNkF3ix2KC+i445h+c/TZvyHV
1TB1YSgVn/vQuMrxHTD3XF/rq0pHWkVB7/iJd/Bmcpls+ySJpc1PHhoXvQM1
yS/+8QoSN0y9YEfbvIcyAxeHeiGJ65xrve2XtoDG/OFbvGskTu6uXxy0rwU+
DefJoi6Q+CjorYJ/vQWCZjv/XBVLovXFd2GTTBH4VX5yJX8jcWVb16U8tVYw
XxedxXEksW+w26vToRVk2hIh2pL4F01hpHWiFQqfMSa8LEg0NR3KOTjZCkJh
J83CgESj4KnXZj0fQDMgZPZmJYEfY78k71rSBpeX/q1TN0RgeirN68zeNrAp
iJ44KSdw/gv1HklLGxw65xkZ/p5APQ3dmTdq2qFD6PeAX0hg8zz91/WqHfA1
K+j8xTwCL62clzyNHZCvRao8yiJQ293Q0OtZB4TZ52NkOoFz0lfYM7M+glJ6
pnnqNIE1uRYq38s/gp17qhqcJPCPCqvaYGMxNCd8xqxwAlUV63a/TRPD6hCr
ivFDBJ6cd2t9lXMnmI5bdTrtofK/tSS9/UAnfHud7FSwi0D2SgFt4lQnWJXP
qHJyJ/AzO/OVcUknjKT/se3tFgJ9asxX2LV3gt0Bl8OvnAkscruf5DbVCSdO
e/V1OhAYwc3ZGc3qAg73CivMjsDWwdXPrnh0QVPJ/jWjLAJtj+YtyOV1gb3z
HUmCDYHK+EfSjpwuUDwYfrFoFYEhuc+D7c0kYHlqf1HuYgJ/iFviWe0kgVlf
Qh3NDQk02Z/IdvOTwBFuakjJAgLfMziagekSiL1BS7D7jsCc/urR0ecSuNCh
X2ekT+nxcrUoSiSB+U9f/raYSe0fNkNwSVcKTreDMo5oU/puD0pYaCWFoJ8s
UkvoBPaa/R2c6SqFrU3M5yYkgRW0DZ42B6XgbjJeLtAkMK31DrskXgqawWVc
9hwCefmkyZZ7Ujgec9F7eBaB2xLCNJtfSiE/IMmnUIPApVzxKEcihaSlyqVX
1Sk9N7iIer9JYdFl5uFkNcp/vbySkIXdkOZlq8xQJfDB0DzBN7tucB16EvFq
JoFnX8UknPPshgetkqeqFHMy+oP1wrqhYVLjkKcKgaxwD8+MP7tB8CHAt2IG
gVruxewVed3A2mG52ZFixXJTkydvusGWdmqwhUZg2cwLmg4D3eCn6qsbSzG/
XTlaN1sGdW/uR31PcfDjfaJdZjKombYZ+o7irUm1JV1OMsj64cqqmRQbB1oL
DvpR649dZ6hQPA3XEpQnZYAxdy31KG7+TpUXky6DqcTnsRsozh496EkWycAp
iVd5lOIzr9+x+SIZ3Dh+4lk1xZzbbJMlkzKw0dhhaU7ly4q6p5mjKwce03T8
xr/17NQes7WSg19gv9CMqlexKlxU6SoHSxe385UUl6lLSlwPyiHRqfhrMKXP
VfFWQWu8HDi0LSPWlJ68woIE7j05hMwttVSn9N6avIA3/FIOWVr8C/0UGwed
8YyQyGHTHmW7hPJn2nGIrUbrAY1fM3v7Kf+yJ0o1Dex7gBbE/cOa8vu0cNmY
wLMHyrLWFB+m+sH3brLIMqwHLMVt08UEgXTPA4JNeT2Q/WFAmqhFoNyyPqHx
TQ+8Vx9ikToEls5ey/MZ6IHkvmFZOoPAI0XqwDNTAOthYN6wHoFNi7JE6ekK
+LW1KumnhQRmKRmly4oUwOT96rqd6v/YhkhBgUgB/ylqW+5LzceamB95tbq9
QPt9/R2BCYGpshHNf+J7wVscmiazoPKv+PlerKAXHELVblpYUf18s9ORUd4L
py6nNsZS8zfs1RC++lMvbCwVurvbEujyJrfnl4A+iHgqeRflSODUk0OVHx37
wc4c9496UvOSIuf8xumH9kJ7jVHq/DAN5kxNh/eD3Dxh0zSHwB0rXK3m5fWD
9+7qtav9qf1vrrq5w3AAzt1y9mfwKL3iBiJqpgfghrfMpeA8Ne/+XP3dcwch
qX34J/dkAs85tufJrAfhRXtRxlQKgU8+1ylUggZhm7NGXcB1St/g+7s2igbB
o0208f59yn+vIOv8R0Nw4AG/rbmOOj/1JiaErBEoaSnwYzFI1FNON5Y4j8CQ
1Um+w1wS+aKZubkeI9Dmx3TduYDEm9d0f0nmjcDPZnfHLpuSmL3YpsMjZwSe
b9dyjLAnsXoVr6rNZBQiphJTygJInHYeudzLHIOX9THhrRUkcsMGWGrj4xC5
5rrYN4mO6h8ih5S0CZjV5ZUjSKFj5kbNu330CRguljLH0ug4oLpcr2H5BLhE
sRL49+gY+mfgeJrfBFyu4f5oUE7Hsw8luZZNE/DslGnn6AQV3yda5pP3Dxxq
sNJ8tJf6P3Oq5hccVoL3nmHxIiNtvMaK29P4YQoGlkfeSiZ1cGf95sM7Ln6F
sb0pkhJjBkomfmeYzpyB+rmsDzXWupjM63t0wFkF/3//+i8jAlgo
      "]]}, 
    {Hue[0.37820393249936934`, 0.6, 0.6], Thickness[0.01], 
     LineBox[CompressedData["
1:eJwV0Q1Mk0cYB/AWgRqUYhULsm6Z9QscH3MBAWUcaBhQRdAAY7QCreKAYgGB
IaN1I06JmODwC1AUJUFNZUiNWMgwz3Q6MSuIsRsRCrTSaunbvu8NxxAJsOsl
l8svl///ueTWyor25bqwWKwIsp3nMfH3NYuLDESynAsj88iTQomZgRXzX8+6
EO+S8Pb19DHA3J8ZXkZ81yAJ5//CQOvG7gt+xL77bwlK6xkIotr8QoiPjb5j
D5YzUKFgiROdffvR28BMBuK5kQn5xKKxWt2paAbqE6de1hFrsv7WvBEyYPhn
gelx9o2vbdjJYaA3R1pnc/ZlH1Zeo2iI14iuf8omfePd0vnnNByYX/ORhFiU
4xqfeY8G81Ux3UzcaUwO1DbSkFHW5zlB7CO9zPNW0VAZEFcY7ELy0i8M/XE0
3OgYuqsnFr1WPdy8mYbB86erQ5aQvOzZjRouDX0htZIzxKoDOSWxQw5IHj/o
nuVK8hO306/+6oCdpcIHOmLRwZntcy0OcFHZk2PcMOLn1rl35TlAeJQ7EuaO
kdLyiuIlOaD7SEWvlngid8MLxRYHGAY8d0dzyLxDvZf9P9hhuLU48ZulGCXm
2T5vPm0HYWB23RMPcm8N488W2UGmO6mRLyP9+dVzaal2CM1SB/GXY/Q63/cP
r4/tMNWuXXrUk8yTfyU+3kGB/gdxuGIFuafqY4xnKZC2v+Nu5WGUUDi64csK
CtKskVPslRitPlyG/0MUhETt0batwqhD0Xqi4IUNcmA6VuCDkTfjKHjaZYOm
Kw3KJb4YVRVFpqy/ZAPZo0YlTZxQPOg3JrNBKq/y9nM/jEwlC3f2/jsJHprt
pgefkHx55nCEzyR0rdMbdmzCqNaLe33HrBUW51JWV/ljxFI//Hb3iBU80i59
pg3AyD7mP53dYgU3TtzAtkCMHifMeNVssgJfrv6g2IJRmeB83F/hb0GnT+4+
HoWR/vf+zpIMC4g2FugC0sh/ZFVXVG2zgLLNpBhIx+i396HRJwQWCJ6OYn+X
gVF7UPOfjUYzJHGEo/1ijH5qKHgDeWYwnpt81iLDKFTOEXArJ+B9eqniaTFG
51bG1qibTLBGabvJOoOR7palsVNlgk52mO/Qzxi5olr1fakJgu+JT945S94n
f9n/KMAEXbyZpEMXMUp/nOs90mOEQXOKP3UFo/KimKYINyP8mLpgTFJj9D/0
fdtT
      "]], LineBox[CompressedData["
1:eJwVx3k423ccwPGIKyTaaSgLdaXK0o1a51fdzPeD1srmqqM22oY6gm3GOubu
hC3map0zraxjcy4oHsee8ESHGVqt0GJqi1WrUxJXqoh998f7eT8v05CYs2Fk
Eol0Gvf/KcXZR2cNJnrjwsrQBboMhXL7dosVwt5n7QU6khoZMp9L7vg2Q4ji
egRezI9WkVNTs1m/0wTSO+Pp60BdQ5ebumPfsZCgd5P/bvltfA2VPpZSN7IX
kQfZJtiWv44KddfXRwkp2ozaFmcGb6DQ+CVCdW0N5XlLO5h2m2jpQj+jNUaO
7kTm8b9UlqMKghd4b/olGrHvadQdlSO/kfdifK4q0O73Wt4bdS+QZP3zA0eU
lYDh5RPdlbiFfgjp8/edJ0MPq+NwYtBLJBvMGuruVgEdlXhhuP02OhR7Mi8o
Tg3GGurtHfftIM/E6LePeVIgKKit+P7qDgrqz7NDNE043Vq/u/r7Lvr0MyuT
K8tUGCgK6e9sUSAd+ilia1ALjt0fv7NUuodKtlxv/PLVfpiecq6uIkiQb/xk
07X5Faj6IkSh30ACh9Cbg9MF2pDOEs5T9ZWg83Bpk3r0AWis16vW4CpBu45b
7mgAHaRi+2w3uRLwj8RrtxA6EN7Y471yiQw0TnDOGxa6UGfIvT05RQZn828M
XegHwYE8XPiruzJEqJj7p6wcBI3cyjVZlzLso2dkvv9ID2rzuXGR1ipQ5Xwu
0E6oD3otx8+wbqiAkjTcVVT2KiT5PR95QFEFybDt6/OZDBCWhK30p6pCy1BK
h1mIAbiYLXetPlMFsjzjxLa3IRDVkSJ2sBo4uiixZTaH4FbzkCdlTA3ctLv5
XC0jyEmM7iqyV4dJ6ptiwbYRiN01uexb6uBpadYinzIGekDr04smFDDv5og+
DjOBP5Hiw5tlFKBUzrY3zJhAWjLRfJumAZLC/LQtV1No+FnMoCdpQKoxX1Qk
MoXZpwvSaqkG7Bf++9Dexgy4RlNE8EVN+Pq7ie3WSjOI2/5Da2tYE3qpxuUJ
ukyIbU7qG3ekwnJBtaZbJhPO93MsJ5qoMNeQvcnZYQLlLkmFYUGDgUvXziZg
Ow4mulhiCwzKBVnYuo9WeQR2Sk5t+I/YvIjHWj7YjOjByRns8sVhvVxsf5Zq
h8cuE2zrK48qsEdqryS8pWDCXYNAH4klDdrYvHEnbPHCgxIpdoX+VWtv7Kgx
34cK7Cge/8kn2F57HucNXqOBOqfnXA326vCpCF9sJ4udE4w9JnBMiOQBbNac
crEldrq4TSjG1i6jSgls85rjpHnsv9QMan2wjWttsvawUxdO6udhi/StC+xY
NAitdLxcge0uEtxzwf7A33WsDjuCZ6Xjh80YCOANYDvGWZXHYpPT2P+IsZVL
BDPp2Iu2HJjH9pq0MsrHHnsec12GzSKa2NexO39KeLGHfa3Nuqoe+z9/gew0

      "]], 
     LineBox[{{-0.49536687422704784`, 
      1.0423117415244598`}, {-0.44072567639414084`, 
      1.0501495734761832`}, {-0.33684098639455784`, 
      1.066106107974122}}]}, {}}, {{}, {}, {}, {}, {}, {}}},
  AspectRatio->NCache[GoldenRatio^(-1), 0.6180339887498948],
  Axes->True,
  AxesOrigin->{0, 0},
  BaseStyle->{FontSize -> 14, FontFamily -> "Helvetica"},
  Epilog->{
    InsetBox[
     FormBox["\"0.5\"", TraditionalForm], {6, 2.2}], 
    InsetBox[
     FormBox["\"1\"", TraditionalForm], {6, 3.8}], 
    InsetBox[
     FormBox["\"2\"", TraditionalForm], {3, 3.75}], 
    InsetBox[
     FormBox["\"3\"", TraditionalForm], {1, 3.3}]},
  Frame->True,
  FrameLabel->{
    FormBox[
    "\"\\!\\(\\*SubsuperscriptBox[\\(r\\), \\(Y\\), \\(X\\)]\\)\"", 
     TraditionalForm], 
    FormBox[
    "\"\\!\\(\\*SubsuperscriptBox[\\(\[Eta]\\), \\(Y\\), \
\\(EXTR\\)]\\)/\\!\\(\\*SubsuperscriptBox[\\(\[Eta]\\), \\(Y\\), \
\\(INTR\\)]\\)\"", TraditionalForm]},
  PlotRange->{{-1, 10}, {0, 5}},
  PlotRangeClipping->True,
  PlotRangePadding->{Automatic, Automatic}]], "Output",
 CellChangeTimes->{{3.434464306294795*^9, 3.434464312068083*^9}, {
  3.4344643522025414`*^9, 3.434464411301464*^9}, {3.434464462363945*^9, 
  3.434464503796934*^9}}]
}, Open  ]]
},
WindowSize->{640, 750},
WindowMargins->{{-90, Automatic}, {Automatic, 0}},
FrontEndVersion->"7.0 for Mac OS X x86 (32-bit) (November 10, 2008)",
StyleDefinitions->"Default.nb"
]
(* End of Notebook Content *)

(* Internal cache information *)
(*CellTagsOutline
CellTagsIndex->{}
*)
(*CellTagsIndex
CellTagsIndex->{}
*)
(*NotebookFileOutline
Notebook[{
Cell[CellGroupData[{
Cell[567, 22, 586, 15, 52, "Input"],
Cell[1156, 39, 555, 15, 52, "Output"]
}, Open  ]],
Cell[CellGroupData[{
Cell[1748, 59, 367, 9, 27, "Input"],
Cell[2118, 70, 355, 11, 52, "Output"]
}, Open  ]],
Cell[CellGroupData[{
Cell[2510, 86, 4106, 109, 225, "Input"],
Cell[6619, 197, 16397, 291, 260, "Output"]
}, Open  ]]
}
]
*)

(* End of internal cache information *)
