# Supplementary material for: Noise Management by Molecular Networks
Source: PLoS Comput Biol. 2009 Sep 18;5(9):e1000506. doi: 10.1371/journal.pcbi.1000506 (PMC2731877; doi:10.1371/journal.pcbi.1000506)
Supplement: Protocol S3 — Calculations for Figure 2E (0.01 MB GZ) [file pcbi.1000506.s003.gz › S3.nb]

(* Content-type: application/mathematica *)

(*** Wolfram Notebook File ***)
(* http://www.wolfram.com/nb *)

(* CreatedBy='Mathematica 6.0' *)

(*CacheID: 234*)
(* Internal cache information:
NotebookFileLineBreakTest
NotebookFileLineBreakTest
NotebookDataPosition[       145,          7]
NotebookDataLength[     16531,        390]
NotebookOptionsPosition[     15982,        366]
NotebookOutlinePosition[     16325,        381]
CellTagsIndexPosition[     16282,        378]
WindowFrame->Normal*)

(* Beginning of Notebook Content *)
Notebook[{

Cell[CellGroupData[{
Cell[BoxData[
 RowBox[{"fc", "=", 
  RowBox[{"1", "+", 
   RowBox[{
    FractionBox[
     SuperscriptBox["ryx", "2"], 
     RowBox[{"1", "-", 
      RowBox[{"ryx", " ", "rxy", " "}]}]], 
    FractionBox["\[Lambda]y", 
     RowBox[{"\[Lambda]x", "+", "\[Lambda]y"}]], "\[Eta]iX"}], "+", 
   RowBox[{
    FractionBox[
     RowBox[{"ryx", " ", "rxy"}], 
     RowBox[{"1", "-", 
      RowBox[{"ryx", " ", "rxy", " "}]}]], 
    FractionBox["\[Lambda]x", 
     RowBox[{"\[Lambda]x", "+", "\[Lambda]y"}]], "\[Eta]iY"}]}]}]], "Input",
 CellChangeTimes->{{3.434470465713544*^9, 3.43447047476409*^9}, {
  3.434470512894122*^9, 3.434470572684245*^9}, {3.434470613890964*^9, 
  3.4344706159643593`*^9}, {3.434470840242443*^9, 3.4344708407774897`*^9}}],

Cell[BoxData[
 RowBox[{"1", "+", 
  FractionBox[
   RowBox[{"rxy", " ", "ryx", " ", "\[Eta]iY", " ", "\[Lambda]x"}], 
   RowBox[{
    RowBox[{"(", 
     RowBox[{"1", "-", 
      RowBox[{"rxy", " ", "ryx"}]}], ")"}], " ", 
    RowBox[{"(", 
     RowBox[{"\[Lambda]x", "+", "\[Lambda]y"}], ")"}]}]], "+", 
  FractionBox[
   RowBox[{
    SuperscriptBox["ryx", "2"], " ", "\[Eta]iX", " ", "\[Lambda]y"}], 
   RowBox[{
    RowBox[{"(", 
     RowBox[{"1", "-", 
      RowBox[{"rxy", " ", "ryx"}]}], ")"}], " ", 
    RowBox[{"(", 
     RowBox[{"\[Lambda]x", "+", "\[Lambda]y"}], ")"}]}]]}]], "Output",
 CellChangeTimes->{{3.434470573323266*^9, 3.434470616504574*^9}, 
   3.4344708413828*^9, 3.4344708949099913`*^9, 3.435405964411398*^9}]
}, Open  ]],

Cell[CellGroupData[{

Cell[BoxData[
 RowBox[{
  RowBox[{"fc", "/.", 
   RowBox[{"{", 
    RowBox[{
     RowBox[{"\[Eta]iX", "\[Rule]", "1"}], ",", 
     RowBox[{"\[Eta]iY", "\[Rule]", "1"}], ",", 
     RowBox[{"rxy", "\[Rule]", "1"}], ",", 
     RowBox[{"ryx", "\[Rule]", 
      RowBox[{"-", "2"}]}]}], "}"}]}], "//", "Simplify"}]], "Input",
 CellChangeTimes->{{3.4344706383159037`*^9, 3.434470700034483*^9}, {
  3.4344709089226007`*^9, 3.434470910569097*^9}}],

Cell[BoxData[
 FractionBox[
  RowBox[{"\[Lambda]x", "+", 
   RowBox[{"7", " ", "\[Lambda]y"}]}], 
  RowBox[{"3", " ", 
   RowBox[{"(", 
    RowBox[{"\[Lambda]x", "+", "\[Lambda]y"}], ")"}]}]]], "Output",
 CellChangeTimes->{{3.434470596979548*^9, 3.434470700616667*^9}, 
   3.4344708421620283`*^9, {3.434470895389516*^9, 3.434470911202641*^9}, 
   3.435405965044321*^9}]
}, Open  ]],

Cell[CellGroupData[{

Cell[BoxData[
 RowBox[{"Show", "[", 
  RowBox[{
   RowBox[{"Plot", "[", 
    RowBox[{
     RowBox[{"{", "\[IndentingNewLine]", 
      RowBox[{
       RowBox[{"fc", "/.", 
        RowBox[{"{", 
         RowBox[{
          RowBox[{"\[Eta]iX", "\[Rule]", "1"}], ",", 
          RowBox[{"\[Eta]iY", "\[Rule]", "1"}], ",", 
          RowBox[{"rxy", "\[Rule]", "1"}], ",", 
          RowBox[{"\[Lambda]y", "\[Rule]", "1"}], ",", 
          RowBox[{"ryx", "\[Rule]", 
           RowBox[{"-", "1"}]}]}], "}"}]}], ",", "\[IndentingNewLine]", 
       RowBox[{"fc", "/.", 
        RowBox[{"{", 
         RowBox[{
          RowBox[{"\[Eta]iX", "\[Rule]", "1"}], ",", 
          RowBox[{"\[Eta]iY", "\[Rule]", "1"}], ",", 
          RowBox[{"rxy", "\[Rule]", "1"}], ",", 
          RowBox[{"\[Lambda]y", "\[Rule]", "1"}], ",", 
          RowBox[{"ryx", "\[Rule]", 
           RowBox[{"-", "2"}]}]}], "}"}]}], ",", "\[IndentingNewLine]", 
       RowBox[{"fc", "/.", 
        RowBox[{"{", 
         RowBox[{
          RowBox[{"\[Eta]iX", "\[Rule]", "1"}], ",", 
          RowBox[{"\[Eta]iY", "\[Rule]", "1"}], ",", 
          RowBox[{"rxy", "\[Rule]", "1"}], ",", 
          RowBox[{"\[Lambda]y", "\[Rule]", "1"}], ",", 
          RowBox[{"ryx", "\[Rule]", 
           RowBox[{"-", "3"}]}]}], "}"}]}]}], "}"}], ",", 
     RowBox[{"{", 
      RowBox[{"\[Lambda]x", ",", "0.01", ",", "10"}], "}"}], ",", 
     RowBox[{"Frame", "\[Rule]", "True"}], ",", 
     RowBox[{"PlotRange", "\[Rule]", 
      RowBox[{"{", 
       RowBox[{
        RowBox[{"{", 
         RowBox[{"0", ",", "10"}], "}"}], ",", 
        RowBox[{"{", 
         RowBox[{"0", ",", "2.5"}], "}"}]}], "}"}]}], ",", 
     RowBox[{"PlotStyle", "\[Rule]", 
      RowBox[{"Thickness", "[", "0.01", "]"}]}], ",", 
     RowBox[{"Frame", "\[Rule]", "True"}], ",", 
     RowBox[{"BaseStyle", "\[Rule]", 
      RowBox[{"{", 
       RowBox[{
        RowBox[{"FontSize", "\[Rule]", "14"}], ",", 
        RowBox[{"FontFamily", "\[Rule]", "\"\<Helvetica\>\""}]}], "}"}]}], 
     ",", 
     RowBox[{"FrameLabel", "\[Rule]", 
      RowBox[{"{", 
       RowBox[{
       "\"\<\!\(\*SubscriptBox[\(\[Lambda]\), \(X\)]\)/\!\(\*SubscriptBox[\(\
\[Lambda]\), \(Y\)]\)\>\"", ",", 
        "\"\<\!\(\*SubsuperscriptBox[\(\[Eta]\), \(Y\), \
\(EXTR\)]\)/\!\(\*SubsuperscriptBox[\(\[Eta]\), \(Y\), \(INTR\)]\)\>\""}], 
       "}"}]}], ",", 
     RowBox[{"Epilog", "\[Rule]", 
      RowBox[{"Thread", "[", 
       RowBox[{"Text", "[", 
        RowBox[{
         RowBox[{"{", 
          RowBox[{"\"\<-1\>\"", ",", "\"\<-2\>\"", ",", "\"\<-3\>\""}], "}"}],
          ",", 
         RowBox[{"{", 
          RowBox[{
           RowBox[{"Join", "[", 
            RowBox[{
             RowBox[{"{", "2", "}"}], ",", 
             RowBox[{"{", "0.65", "}"}]}], "]"}], ",", 
           RowBox[{"Join", "[", 
            RowBox[{
             RowBox[{"{", "1", "}"}], ",", 
             RowBox[{"{", "1.12", "}"}]}], "]"}], ",", 
           RowBox[{"Join", "[", 
            RowBox[{
             RowBox[{"{", "2", "}"}], ",", 
             RowBox[{"{", "1.5", "}"}]}], "]"}]}], "}"}]}], "]"}], "]"}]}]}], 
    "]"}], ",", 
   RowBox[{"Graphics", "[", 
    RowBox[{"{", 
     RowBox[{
      RowBox[{"Thickness", "[", "0.005", "]"}], ",", "Gray", ",", "Dashed", 
      ",", 
      RowBox[{"Line", "[", 
       RowBox[{"{", 
        RowBox[{
         RowBox[{"{", 
          RowBox[{"0", ",", "1"}], "}"}], ",", 
         RowBox[{"{", 
          RowBox[{"10", ",", "1"}], "}"}]}], "}"}], "]"}]}], "}"}], "]"}]}], 
  "]"}]], "Input",
 CellChangeTimes->{{3.4344707082578487`*^9, 3.434470832003375*^9}, {
  3.4344708629789057`*^9, 3.4344708723931627`*^9}, {3.434470937218459*^9, 
  3.434470951946102*^9}, {3.434471017297811*^9, 3.434471336777525*^9}, {
  3.4354059497486362`*^9, 3.435405958445764*^9}}],

Cell[BoxData[
 GraphicsBox[{{{}, {}, 
    {Hue[0.67, 0.6, 0.6], Thickness[0.01], LineBox[CompressedData["
1:eJwV0/s/1HkfxnHpIHRwaMjZGGQkInuvGfL+JCuHsnbSUsghhxok2mTLIaXE
ahJKqy0lZrWJinLKIYnWCDnkWPdkZjAjc8QUhvt7/3A9Xo/nH3DhQ2IoYfJy
cnKp2P7f8cXR4qVzaXCcTxuOHZRC7ROHGL/XmSAMPC/cwZDCu4ou3U+XsiEm
7vP8UqMU7gVbTdp33IKEqQpCH10K9JBvDYmPH8D24uVDfmelcLCtlkK2K4dr
1dzkah0pDLroN46U1oP56M6cP0/Ng1oANZ8e+wrK5keUj4fPw/7TL0/FkRtg
kUT/r7P/PLQUehKUOhsBV6SsR3SdB59EaP1L2gyiAJcXtw3nwWkghtip3QqJ
xldyF/vmQCu9R2Ie3AHJdF/WVuc5IAfdeyff1QHCOdLWt+Q5OEKKujtCZsAN
rcLgZOs5KJhW2Je5pROmylNaNQ3mQNsLCrjt74HtyBsbX5gF2gYfQ+/8Higx
sR16UzUL1wfetqkt94EjXbFIyXoWDFssniXb9kPc9pqLROIsPC3PvcOj9kM+
3SyLgp+FnvTgUy2D/VDXqMtoUZ0FFbJMK+7ZAHx2ZjC1JBLIvmcb/SF0EIZC
yvbmVEvgRsRD9WzGCJQG1Tbu2ieBGsP4pqDlEeApRIVNIgkwh10jra1HYUP5
WtUisgQs9/Nbem+NQlS2jauFpQQ6dpLicCFjEOUrns3BSWDNQldPwbdP8PXu
5WuFHDE4uMjaenOYIPMyLYvKFENP0YSufRkT/J3XqH9NE8Oxle64h2+ZkL4r
6YfYFDFk1hTp//aNCdmVtIys38QwbO4ajzv6Baqe+SWsCxRD/OZcE1/iOASH
+Cyt2IqhYsgs7VMTC96PyU58YIvA/Qxpb9sQC86vc7qmwhTBhKq7fIWIBcrJ
t8B7VAT6HpEXLhDYQL514EfuBxFkNTxJJKSzgWhb3ejaJILjRTZnTnhyIGSH
YuVQgQgMoxzC58YmgJqEr1Q7JIIbKz+7blzgwgElq8zWfiGUX6emquF40HKZ
1l3aI4QOg8t1mjt5sKeskpPdKQR5VGdhFM4D9MIgJqpVCHEXjFV/7OWBS4d3
qFeVELxXfR8O+mca9pbzwtrzhLB1dVFk1ZEZqM04p+jlKwSv1efanwQIgSbv
Uv70gwDSHEPy3KhCsMNpnM1gCKDmd/dgTrwQZGoJChFvBWAo1F7UzRYC89Kr
4ztrBSAYq7fMahECvftp7uJ9AdBeym5St4nAYXJ2+GSsAN6fSA3dJhKBp2cN
lOAE4N5zddWDNAnkGSxtcafywXFtvLJHjgRKfBYvNYfywYZ8DDdXKIFg00gb
+0A+6BTvJrrVS2A9RZ+825sPX8+KvUQiCfwRtBx92pEPNAP/+3sCZ8H4YZNr
sTofek9awThpDpxpOo7fmmfg8MaPiQTBPLgfPpKRajoDYR7KepVuC9BhOGiW
pvMVWBRZH40qg4CblzTXuEyDA0djIjFCDt11L9CISeJB8+Vr0UNLqxBl9PTF
7mEuvDFNSCdnrkZUz/z4xx5c+LCyyimUtBaZhyWXX2mZgvzdPIUqxjr0Z9yV
mxpeU3C8MvYkI2U9skspfJvJnIQaYnQEd7sScqJH5o0kTcLrNe2RO+qVka6i
zMLYfBIGNJtVSFEbkdJ5c3mHwQkouq75miq3GWlwlzb5ZE9Ag4GCoo2fClLc
wImoc5sA7tlXC9Y2qqhtMP2gWHECYuXx4tYFVWRz5+/ej70cWDEbqLXvV0MF
KodjA+5wgJtql/5ToTqiz5QbWERyQH104C4lfAsiMDseSR054NTTkrbXEYd2
zgn8NNU40CU9GtuuoIH4jFL8Rx4bAuvdLa3GNZD3kIMVq4UNVimnbAtqNBFd
rthj8z02+J/5Cd2+sBU1FfyLf5TEBpoCVffcYS10i8Ok/e7PBr3O3ct8gjZa
o8rbZAlsmM72IEbwtBFlpvcJD/tNk6jU+M1rHdS4+s7IRwU2CNJemDzP1EXN
W3MKJXwWmFSpStNC9ZA4z8rSY4AF1Ti9Lp6VPrqqfEKY2MiCjLMh/INSfVQm
V/bS6BELgs5IP9/vNkAjLt8D1uWyoKP3LrV5vyE69THe8+cUFkzWTB4wqjNE
pKlDX79QWUAo7Bq4bIJHXgHtky99WEDTv8Z8noFHv96fiM51YcFi5Om+X+bx
iLQx6UyzLQvyKdZudX5GKJzkTnxnzAIKKeuYcZMRykpQeleNY4EKf1O43HYC
KnVxGF5Zy4Il+xPTJdcJKM+8a2hcOg7TPtO+DUsE9N1O+JcZdxyOHog61oFZ
xPg+boq5x2kmehCzReRaognmqh2CiyLMAV1GL/CYk1dLykxkBOS0Lf69Nma1
igU5GmahQcryBsx265QeHV0mIG917RDR1Dj8s5hZGYn5/rawUgFmPZFyYwLm
un3P+TOY5cc29uVg9nhMOc/D3PlMVdaGOXHlcR4Lc2CA1i9WKwTEGWpuH8Dc
Synwc8AcWmqxqR+zs6tOuBvmhEsF3r2YzXbpnT+G+YB/4pcuzOL1+JJ8zPtv
+y62Yw5dflBRjHl9a/+eNsyDEqO6Z5jtFylXWzG/+mzczcD87Y9DuNeYLftL
hocwJ3KG/ZowP/jXlM3BHOEeVNSAeUvT33wx5uq6qal6zFeqzL6vYKb+57RV
Heb/AXLnF5k=
      "]]}, 
    {Hue[0.9060679774997897, 0.6, 0.6], Thickness[0.01], 
     LineBox[CompressedData["
1:eJwV1Hk81PkfB3CGRmU7yFHOYYgp0bW/mOT9SduBjiGl3A2JcYQcLVa0RCpE
pVhp5EgbVklyJyEkOUKkGVdrFDOGYWbMzO+7f7wer8fzn9efLx3qRbvzOCkp
qVgs//WocChvOSIONjwwi9O4ikOvi80vOr1JgqzVm7MGQnGotbRT4+ufqaCm
eZ1e6INDD8+ZfN/bdg900x07/7DFoQLqUm3U33T4fLxICq+LQyebX9uRTUvA
lHqHRG2WRv2HtOq+PKmG3vgh89/UpZGiCy2jIKgGTtPjKxQVpNHRSxWBweRa
yB+nJM3ipVFjznHi6o46aDha0dIzJ4UcoqDpr8UG+Gslx+1AuxSy7LtI6lBr
AoOP2y0KoqXQpoQu7pZzbWCXi9dI+CoBsvvDVlxnG+ze/z7+W5sEHM38sr+Q
2+FyYvpGu0oJZE7LHU5S6gC9F/YjcekSUKNA5lTLB9DoIa1Tt5FA8i8OBPuM
Lsh5VLvia50YUvreNSuKe6Cb7v2A9koEhEajsujdvWD67J3jk0IR/FOSnsWi
9UJcboG/IEMEXQnnAhv7e6GtO3n6y2URrCeLNgWX9cH6b9Mq1/eKIPXhbv9P
nv0gq14y/HvTMty+8HhDavsXyFdp7a4ZE0IlIazeXfwFDM9vI+j1C4ExeMR3
x44hCChzD3/QJgTjozON3feGwCisaqK4TAht282ClanDsA1PhsgYIcgKOrsy
l76C8W33wDsEIZgfEjV3pzGAskgvNqYJoCt3UmPvMwasHXGJ3OYmAA/Jx+DH
7xhArTnRsMdeAEmVuVohSwwIqQn2DrAQwOCWI2HKrkyoq/zlEHWDAMLWpeuf
IY2Cqprs8VP1fCgdMIz7Wj8G7LW2pCUtPliHmh1oHhiDo9TBi2HKfJhUsMaV
csbA1/Zqr0ieD1o2vjExxHFoi2W/NeAvwc3a4ihiwjg8qX3bPdmzBN65O0N9
jk+A2j8XqvE3loDgZ+61MDwJJMr96gjJItyWnDiyRjAFsz4vfEbEPChJocUq
KrNg0D14voDHgzbt+CrV7SzoL64hhM/wAIeqjHS9WPC5/s4u4xEeBMfoKezp
ZgFzSqzJq+WBvTR/0P3pNAyXbdEZj+bBRplc33LHn9Dsbe29sIIHFJmIlmIX
Now5ZMngDRYgzoJ6x4rGhmSab8cIYQEqf7c+NxHGBjvvD841agtAYKsJNVLZ
8OugQl382gWYHa42vtnIBoEeforCm4fkCtFdmgEH0sytTZqa5+GDT6ynAYcD
eY/X3BXQ5sG6K1GaHseFqRBbWk49FyxWhMnbpHFB8IwyqFzFhZ1kD+WFHC5U
RDYkpJZzQT1vH8mqmgsuhZdS0oq48CN8jsLhcIHx8uTb1nQuJGs7P9rvNg8R
S0oP+d5c6A4wgVGzBcgcC0w/psKFs2s+RxFneZBTUjryOXIOztvIa76wEoB2
mFH0YCAHxuxEPck0ETxnDfidzWKD+YTKZNQFKTQB3/oT82ehIf6W/8CyNDp+
Lq3UynUG3m6+nEBOkkExhwczpC1/wieJtKWn2QokDimUqzT5ARn7WHLl7Xg0
nPKqr996GrxfBAW0X1mJ1Iumfm3wZUElyf/C1NbVyGQxtsetYAreyLb4bquW
R+M1ebJc8b/Qp9qw3sxvDap/JCnRPfsv5KaovqFJrUP9UXmtZ9q/Q6223Kqd
TutRTWNIhLbFd5gKrxHs2KmA/udYZZtSNwlBOJ25JoECWsvknzhDmQSJYd/r
vb2KaKTd+dZ55gRMxZomHMzZgBbjV7JwsROwYagv285LCbFpSPzAcAIsuxrj
DlgoI/m7SdTBznHoXHQNapFTQQmWyz9Px4yDW7W1scmoCrJ30lsVtH0cTK4E
7s6sVEVLf8/tfz85Bs6hB9H9mI3IkLFvZjl/DJLlaBoRZzehgVC/1myPMdDs
2CeeIaqh5x3RrXjSGEyn2pAusNTQiXgKPmZuFOo5T/TevlFHm58z3M5UjcJs
3Ev950kaaMtw59TtxFHQL1dYjPPURCm9q+T2nxqFV8qanSwTLVT1JupGnsEo
XA+nzpxc1EKyz3Ab2ctMcA9dHHn0URu5mmZ7vepiYr+VTWs4SkA3HO4ftipi
wvfK78d0qwhIM/L0nwExTCDmdPbF6+sgm/NmERsdmZCsdYvx/LoOcpgOv/Zp
DxOEvpd6bHk6SOtd3t2tSkzIsNthVeWki8I0QUSeZ4Cd2U0PvXpd1JhVT1b7
zID1M2u9pLYSkXAP0eVpBQOW9/pM56cQUa/kkHNgJgOmHabP1C4TUbbGjXFh
FANcj/l5tGG+ZfkwcAlzl+VP/37MMrEvl+cxl2+bvcrB7HmYrTSDOVqG+0xf
RETb+fcOMjArlgqkkjHfYD0pbMJsil9d5ComIvtPIwG3MD8VJr3wxfyDHyK8
jlmTI193GTOBvC7xGmbc8JqeNMxImkK/grmjTEHUjJlehOsNwuzmssnWREJE
oc5G5NOYu+0yncwxhwhlWuww/3ZE3csKc1bZt5MnMBvu0oz0wHzI47H/Ecxz
K3XyMzAfGHKikzF7iumleZirdtob78Hcz9WtKsNMoFOqd2GuGdH72P7fXuOp
PiPMxr35gwOYc0NdqSTM9PebxycwXwbfWX3MSvWFM3OYNxGionQxXys35Esw
/6F6e5U25v8DQLsIUQ==
      "]]}, 
    {Hue[0.1421359549995791, 0.6, 0.6], Thickness[0.01], 
     LineBox[CompressedData["
1:eJwdz3s0FHgbB/CZQdLkXZfcmcGgtCFytiby/Gg5Lmmt7aKVS+6XkWVzi0g7
KrMZamvt6ZzkUu9brVbKFiOXtC5LMQaRpJlxy7gOhZkxY3/7Pud8z/d8/vj+
8ZiFJfpHkggEAgPn3257qSYcOToAhP+fMtLYLzdIrh6AQ1O7e/87q4SKShwT
eiMG4evrFyIDf1FCV6MrtIu6hmFdQ7fktYiEak1Tm0IVwzBKNtcPFJAQ/61n
vL39O9DKu2ywPEhCtofmW3i/voPyIR+GWysJde6mJ+uEjUA5Mz7xZCkJKUu7
uTfX3oOQ4XkkMYCEnD3kbbxrfMjKoJMqeoiIWz5p7FTJB1bUReOwdiIK3+hJ
rmjlg/drJ651ExGxasspZ9b4EKB+rJv3BxG93emZqhMsADYrvyafTUSpX/xi
GWAthGvaP0lzviGiqqEdzPdNY+DYtU7ZP0hA3in0g21DY1CnNtanzyWgSU1v
UpV4DDQaToUoOgiI4hN//jxtHAJOfeK95xDQlYaHWbRL4+DSrUWZKyGgmHKH
lNjDE7Dtr4Kt7jEEZMpwjvo8Mgku6REG+zY24OrGN57q0mmYpBSU+GYr4I/C
uFwtHRF4XP39tDRJAZ3UPI7ebhG0KBtVP45UAAlxdplHiaCZGuLr7quA5PMW
mnt5IuAFK3aJjRVwhCh5G/pgBjq3NNsfa5SDvlJ5fM33c7DzVqLx4mY5+Cmd
bX8YtAj9SrEq+RwZMF3CrnvFYVPLHA5Xy6A2w/vUROoiZBo7/mx4Twami4Yy
46JF4LYa3uq4IYOFkXrbKy2LkL43PygjSQbsp/IbcdvFMPz9gofVThm8js2N
2C4WQ0rK9Q9ppVLw5l4mljGXIdjuLDXxtgRcVFLJPteWIU1J0mpaLAGH/eE6
n28vw9W60q4htgSM7hyw9qpfBnKmzWBgtgRm05b8xOJl4BbJLR4GSYBNPVnq
GvIJnp6hJqSaSIB32g6E9M8QfdQ66EzZGpxQf5NFW1iB+TzVwy11qxDpQzZ5
4iUF22q3Ax7WKzDmL+9jx8mBHOpO2zT9CZwndCezogloNnGqzOr5MjTnFSQM
rRORtOPhwWdtS/DSKv3SfpYSKv0stM/Ff/VuEN0i6CqosbhBpZMmhuIDItWa
rk1o4ncvvln6IsQ8STrdlbMZ3T836ldatgC11gnR019uQW1Lbg2FGfPwQrk9
3qaejI4arV5kZM/BgF6zBp2hjihJOZtq8mahvFDvRRzhC+RWv7JLpXoGGqiq
ag6BGsjAomqv3XsRTKc9l9o7aCK/S8XSNyYiSCKZLf0l1UQ3elfSmOnTsLFj
oM6pXwu9ticf0ed9hOncfZfcb2ujpY6tIUzXj6D9buCWf9Q2FFsaKp98PgVu
3BbmQRcdVPShR9vjqynoXg1OalfVRV3h0ogLzZMQUu9tayfURYrLTwvue06C
Xc4Pjjdr9dAn4qzQZngCTqa4o9/O6yNn7slIWfoEsFXjjM+eMECtj8orGToT
YPLqgGKeZoi27mncxWoYh5kiH+tokSFaaU9Xa44fhybxPYuXL4wQndxbyNQb
hwXmn5aPWcbIxfvp6PCrMbCs0VxlRpigN41sliBnDJ7pmHSL7CjoV3On3lSn
MchPC5v/bpWCVEjKFjEyIYSmrI6W9lDRlf4ZA+06IXTybsU1HzJFfj9FzMyd
E8JU7ZSvOccUVdYSW+8iIdBudw/kWZqhJb1jzyxUhcCmFPAf55shkuCJF6dP
ALL4H/u+XTFDldvTQl1LBFDsb+/FCTRH9pWjmQGnBeBPvxJu0WSOKmKpAdtd
BaAx/58owpc0JOmr+XlDUwDrTrEzdwtpqDEnjnVvig8zx2cCGtZpaOYB901G
PR+CfRnhndh94XP3zmBz3eYSBrGZrhqZidg1NgsXxNi68THUSOxspeVKSzkN
daSExfhha1VJCWzs3pBzMivsfZu23A9W0JCCftiqn8OHBzLWk3hsYaqdpBvb
RExuTMe2G9R99Tc2aUS97xq2gLiW1IT9qlpT3oadrFBqfIAdEmTwrd0GDT1i
uR3Pxeb53wx0xraR5O3Mwv7a0yjKCzuG1SNPxd6xxyQzHPvjtpQ7DOylzWZ3
i7HHO9SWjmNHKMqq7mDrH8pu9cceXDbnVGNXi9d+88V+PmrR0/XvvoKADmLb
9t99O4Sd/KhA2wW77G+r8Qlsxw+mU/uwtzX9b34J23I3h7MH+2LNDskGtnPF
CbYt9j/tX0+u
      "]]}}, 
   {GrayLevel[0.5], Thickness[0.005], Dashing[{Small, Small}], 
    LineBox[{{0, 1}, {10, 1}}]}},
  AspectRatio->NCache[GoldenRatio^(-1), 0.6180339887498948],
  Axes->True,
  AxesOrigin->{0, 0},
  BaseStyle->{FontSize -> 14, FontFamily -> "Helvetica"},
  Epilog->{
    InsetBox[
     FormBox["\"-1\"", TraditionalForm], {2, 0.65}], 
    InsetBox[
     FormBox["\"-2\"", TraditionalForm], {1, 1.12}], 
    InsetBox[
     FormBox["\"-3\"", TraditionalForm], {2, 1.5}]},
  Frame->True,
  FrameLabel->{
    FormBox[
    "\"\\!\\(\\*SubscriptBox[\\(\[Lambda]\\), \
\\(X\\)]\\)/\\!\\(\\*SubscriptBox[\\(\[Lambda]\\), \\(Y\\)]\\)\"", 
     TraditionalForm], 
    FormBox[
    "\"\\!\\(\\*SubsuperscriptBox[\\(\[Eta]\\), \\(Y\\), \
\\(EXTR\\)]\\)/\\!\\(\\*SubsuperscriptBox[\\(\[Eta]\\), \\(Y\\), \
\\(INTR\\)]\\)\"", TraditionalForm]},
  PlotRange->{{0, 10}, {0, 2.5}},
  PlotRangeClipping->True,
  PlotRangePadding->{Automatic, Automatic}]], "Output",
 CellChangeTimes->{{3.434470724083535*^9, 3.4344707535013237`*^9}, {
   3.434470805059845*^9, 3.434470895890525*^9}, {3.434470937808393*^9, 
   3.434470952324573*^9}, {3.43447108836502*^9, 3.434471149030182*^9}, {
   3.4344712049373693`*^9, 3.434471337109846*^9}, 3.435405965919552*^9}]
}, Open  ]]
},
WindowSize->{640, 750},
WindowMargins->{{167, Automatic}, {-190, Automatic}},
FrontEndVersion->"7.0 for Mac OS X x86 (32-bit) (November 10, 2008)",
StyleDefinitions->"Default.nb"
]
(* End of Notebook Content *)

(* Internal cache information *)
(*CellTagsOutline
CellTagsIndex->{}
*)
(*CellTagsIndex
CellTagsIndex->{}
*)
(*NotebookFileOutline
Notebook[{
Cell[CellGroupData[{
Cell[567, 22, 739, 19, 52, "Input"],
Cell[1309, 43, 730, 20, 52, "Output"]
}, Open  ]],
Cell[CellGroupData[{
Cell[2076, 68, 438, 11, 27, "Input"],
Cell[2517, 81, 369, 9, 49, "Output"]
}, Open  ]],
Cell[CellGroupData[{
Cell[2923, 95, 3808, 99, 200, "Input"],
Cell[6734, 196, 9232, 167, 246, "Output"]
}, Open  ]]
}
]
*)

(* End of internal cache information *)
