# Supplementary material for: Noise Management by Molecular Networks
Source: PLoS Comput Biol. 2009 Sep 18;5(9):e1000506. doi: 10.1371/journal.pcbi.1000506 (PMC2731877; doi:10.1371/journal.pcbi.1000506)
Supplement: Protocol S4 — Calculations for Table 1 (0.12 MB GZ) [file pcbi.1000506.s004.gz › S4.nb]

(* Content-type: application/mathematica *)

(*** Wolfram Notebook File ***)
(* http://www.wolfram.com/nb *)

(* CreatedBy='Mathematica 6.0' *)

(*CacheID: 234*)
(* Internal cache information:
NotebookFileLineBreakTest
NotebookFileLineBreakTest
NotebookDataPosition[       145,          7]
NotebookDataLength[    213325,       3851]
NotebookOptionsPosition[    211147,       3785]
NotebookOutlinePosition[    211485,       3800]
CellTagsIndexPosition[    211442,       3797]
WindowFrame->Normal*)

(* Beginning of Notebook Content *)
Notebook[{
Cell[BoxData[{
 RowBox[{
  RowBox[{
   RowBox[{
    RowBox[{"GenerateVars", "[", "Reactions_", "]"}], ":=", 
    RowBox[{"Module", "[", 
     RowBox[{
      RowBox[{"{", "i", "}"}], ",", 
      RowBox[{
       RowBox[{"For", "[", 
        RowBox[{
         RowBox[{
          RowBox[{"Vars", "=", 
           RowBox[{"{", "}"}]}], ";", 
          RowBox[{"j", "=", "0"}]}], ",", 
         RowBox[{"j", "<", 
          RowBox[{"Length", "[", "Reactions", "]"}]}], ",", 
         RowBox[{
          RowBox[{"j", "++"}], ";", 
          RowBox[{"r", "=", 
           RowBox[{
            RowBox[{
            "Reactions", "\[LeftDoubleBracket]", "j", 
             "\[RightDoubleBracket]"}], "\[LeftDoubleBracket]", "2", 
            "\[RightDoubleBracket]"}]}], ";", 
          RowBox[{"For", "[", 
           RowBox[{
            RowBox[{"i", "=", "0"}], ",", 
            RowBox[{"i", "<", 
             RowBox[{"Length", "[", "r", "]"}]}], ",", 
            RowBox[{
             RowBox[{"i", "++"}], ";", 
             RowBox[{"M1", "=", 
              RowBox[{
              "r", "\[LeftDoubleBracket]", "i", "\[RightDoubleBracket]"}]}], 
             ";", 
             RowBox[{"If", "[", 
              RowBox[{
               RowBox[{"StringMatchQ", "[", 
                RowBox[{
                 RowBox[{"ToString", "[", "M1", "]"}], ",", "\"\<-*\>\""}], 
                "]"}], ",", 
               RowBox[{"M1", "=", 
                RowBox[{"-", "M1"}]}], ",", 
               RowBox[{"M1", "=", "M1"}]}], "]"}], ";", 
             RowBox[{"If", "[", 
              RowBox[{
               RowBox[{"StringMatchQ", "[", 
                RowBox[{
                 RowBox[{"ToString", "[", "M1", "]"}], ",", "\"\<*$*\>\""}], 
                "]"}], ",", 
               RowBox[{"Break", "[", "]"}], ",", 
               RowBox[{"If", "[", 
                RowBox[{
                 RowBox[{"TrueQ", "[", 
                  RowBox[{
                   RowBox[{"Head", "[", "M1", "]"}], "\[Equal]", "Times"}], 
                  "]"}], ",", 
                 RowBox[{"AppendTo", "[", 
                  RowBox[{"Vars", ",", 
                   RowBox[{
                   "M1", "\[LeftDoubleBracket]", "2", 
                    "\[RightDoubleBracket]"}]}], "]"}], ",", 
                 RowBox[{"AppendTo", "[", 
                  RowBox[{"Vars", ",", "M1"}], "]"}]}], "]"}]}], "]"}]}]}], 
           "]"}]}]}], "]"}], ";", 
       RowBox[{"For", "[", 
        RowBox[{
         RowBox[{"i", "=", "0"}], ",", 
         RowBox[{"i", "<", 
          RowBox[{"Length", "[", "Vars", "]"}]}], ",", 
         RowBox[{
          RowBox[{"i", "++"}], ";", 
          RowBox[{"If", "[", 
           RowBox[{
            RowBox[{
             RowBox[{"Count", "[", 
              RowBox[{"Vars", ",", 
               RowBox[{
               "Vars", "\[LeftDoubleBracket]", "i", 
                "\[RightDoubleBracket]"}]}], "]"}], ">", "1"}], ",", 
            RowBox[{
             RowBox[{"Vars", "=", 
              RowBox[{"Delete", "[", 
               RowBox[{"Vars", ",", "i"}], "]"}]}], ";", 
             RowBox[{"i", "=", 
              RowBox[{"i", "-", "1"}]}]}], ",", 
            RowBox[{"Vars", "=", "Vars"}]}], "]"}]}]}], "]"}], ";", 
       RowBox[{"Return", "[", "Vars", "]"}]}]}], "]"}]}], ";"}], 
  "\n"}], "\[IndentingNewLine]", 
 RowBox[{
  RowBox[{
   RowBox[{
    RowBox[{"GenerateRates", "[", "Reactions_", "]"}], ":=", 
    RowBox[{"Return", "[", 
     RowBox[{"Table", "[", 
      RowBox[{
       RowBox[{
        RowBox[{
        "Reactions", "\[LeftDoubleBracket]", "i", "\[RightDoubleBracket]"}], 
        "\[LeftDoubleBracket]", "1", "\[RightDoubleBracket]"}], ",", 
       RowBox[{"{", 
        RowBox[{"i", ",", "1", ",", 
         RowBox[{
          RowBox[{"Dimensions", "[", "Reactions", "]"}], 
          "\[LeftDoubleBracket]", "1", "\[RightDoubleBracket]"}]}], "}"}]}], 
      "]"}], "]"}]}], ";"}], "\[IndentingNewLine]"}], "\n", 
 RowBox[{
  RowBox[{
   RowBox[{
    RowBox[{"StoichiometryMatrix", "[", 
     RowBox[{"Reactions_", ",", "Vars_"}], "]"}], ":=", 
    RowBox[{"Transpose", "[", 
     RowBox[{"-", 
      RowBox[{
       RowBox[{"Normal", "[", 
        RowBox[{"CoefficientArrays", "[", 
         RowBox[{"Reactions", ",", "Vars"}], "]"}], "]"}], 
       "\[LeftDoubleBracket]", "2", "\[RightDoubleBracket]"}]}], "]"}]}], 
   ";"}], "\[IndentingNewLine]"}], "\n", 
 RowBox[{
  RowBox[{"Gillespie", "[", 
   RowBox[{
   "Reactions_", ",", "RateEqs_", ",", "InitialState_", ",", "StopCalc_"}], 
   "]"}], ":=", 
  RowBox[{"Module", "[", 
   RowBox[{
    RowBox[{"{", 
     RowBox[{
     "t", ",", "r1", ",", "r2", ",", "Rates", ",", "StoichMatrix", ",", 
      "PreviousState", ",", "ChosenReaction", ",", "Propensities", ",", 
      "SummedPropensities", ",", "SumUptoJ", ",", "steps", ",", "RateVector", 
      ",", "SubsRateVector", ",", "NumberOfVars", ",", "NumberOfReactions"}], 
     "}"}], ",", "\[IndentingNewLine]", 
    RowBox[{
     RowBox[{"j", "=", "1"}], ";", "\[IndentingNewLine]", 
     RowBox[{"Vars", "=", 
      RowBox[{"GenerateVars", "[", "Reactions", "]"}]}], ";", 
     "\[IndentingNewLine]", 
     RowBox[{"Rates", "=", 
      RowBox[{"GenerateRates", "[", "Reactions", "]"}]}], ";", 
     "\[IndentingNewLine]", 
     RowBox[{"StoichMatrix", "=", 
      RowBox[{"StoichiometryMatrix", "[", 
       RowBox[{"Reactions", ",", "Vars"}], "]"}]}], ";", 
     "\[IndentingNewLine]", 
     RowBox[{"RateVector", "=", 
      RowBox[{"Rates", "/.", "RateEqs"}]}], ";", "\[IndentingNewLine]", 
     "\[IndentingNewLine]", 
     RowBox[{
      RowBox[{"SumUptoJ", "[", 
       RowBox[{"datalist_", ",", "j_"}], "]"}], ":=", 
      RowBox[{"Plus", "@@", 
       RowBox[{"datalist", "[", 
        RowBox[{"[", 
         RowBox[{"1", ";;", "j"}], "]"}], "]"}]}]}], ";", 
     "\[IndentingNewLine]", "\[IndentingNewLine]", 
     RowBox[{
      RowBox[{"State", "[", "0", "]"}], "=", 
      RowBox[{"Vars", "/.", "InitialState"}]}], ";", "\[IndentingNewLine]", 
     "\[IndentingNewLine]", 
     RowBox[{
      RowBox[{"TimeVector", "[", "0", "]"}], "=", 
      RowBox[{"{", 
       RowBox[{"{", "0", "}"}], "}"}]}], ";", "\[IndentingNewLine]", 
     RowBox[{"NumberOfVars", "=", 
      RowBox[{"Length", "[", "Vars", "]"}]}], ";", "\[IndentingNewLine]", 
     RowBox[{"NumberOfReactions", "=", 
      RowBox[{"Length", "[", "RateVector", "]"}]}], ";", 
     "\[IndentingNewLine]", 
     RowBox[{
      RowBox[{"SubsRateVector", "[", "PreviousState_", "]"}], ":=", 
      RowBox[{"RateVector", "/.", "\[InvisibleSpace]", 
       RowBox[{"Table", "[", 
        RowBox[{
         RowBox[{
          RowBox[{
          "Vars", "\[LeftDoubleBracket]", "i", "\[RightDoubleBracket]"}], 
          "\[Rule]", 
          RowBox[{
          "PreviousState", "\[LeftDoubleBracket]", "i", 
           "\[RightDoubleBracket]"}]}], ",", 
         RowBox[{"{", 
          RowBox[{"i", ",", "NumberOfVars"}], "}"}]}], "]"}]}]}], ";", 
     "\[IndentingNewLine]", "\[IndentingNewLine]", 
     RowBox[{"For", "[", 
      RowBox[{
       RowBox[{
        RowBox[{"t", "=", "0"}], ";", 
        RowBox[{"steps", "=", "0"}]}], ",", 
       RowBox[{"steps", "<", "StopCalc"}], ",", "\[IndentingNewLine]", 
       RowBox[{
        RowBox[{"PreviousState", "=", 
         RowBox[{"State", "[", "steps", "]"}]}], ";", "\[IndentingNewLine]", 
        RowBox[{"Propensities", "=", 
         RowBox[{"SubsRateVector", "[", "PreviousState", "]"}]}], ";", 
        RowBox[{"SummedPropensities", "=", 
         RowBox[{"Plus", "@@", "Propensities"}]}], ";", "\[IndentingNewLine]",
         "\[IndentingNewLine]", 
        RowBox[{"t", "=", 
         RowBox[{"t", "+", 
          FractionBox[
           RowBox[{"Log", "[", 
            FractionBox["1", 
             RowBox[{"RandomReal", "[", "]"}]], "]"}], 
           "SummedPropensities"]}]}], ";", "\[IndentingNewLine]", 
        "\[IndentingNewLine]", 
        RowBox[{"val", "=", 
         RowBox[{
          RowBox[{"RandomReal", "[", "]"}], "*", "SummedPropensities"}]}], 
        ";", "\[IndentingNewLine]", 
        RowBox[{"k", "=", "1"}], ";", "\[IndentingNewLine]", 
        RowBox[{"While", "[", 
         RowBox[{
          RowBox[{
           RowBox[{"SumUptoJ", "[", 
            RowBox[{"Propensities", ",", "k"}], "]"}], "<", "val"}], ",", 
          RowBox[{"k", "++"}]}], "]"}], ";", "\[IndentingNewLine]", 
        RowBox[{"ChosenReaction", "=", "k"}], ";", "\[IndentingNewLine]", 
        "\[IndentingNewLine]", 
        RowBox[{"steps", "=", 
         RowBox[{"steps", "+", "1"}]}], ";", "\[IndentingNewLine]", 
        RowBox[{
         RowBox[{"State", "[", "steps", "]"}], "=", 
         RowBox[{"PreviousState", "+", 
          RowBox[{"StoichMatrix", "[", 
           RowBox[{"[", 
            RowBox[{"All", ",", "ChosenReaction"}], "]"}], "]"}]}]}], ";", 
        "\[IndentingNewLine]", 
        RowBox[{
         RowBox[{"TimeVector", "[", "steps", "]"}], "=", 
         RowBox[{"{", "t", "}"}]}], ";"}]}], "]"}]}]}], "]"}]}]}], "Input",
 CellChangeTimes->{{3.4013585726604548`*^9, 3.4013586736057577`*^9}, {
   3.4013587354625807`*^9, 3.4013587372436934`*^9}, 3.4052717080654373`*^9, 
   3.4053169279638977`*^9, {3.416637295385553*^9, 3.416637305756134*^9}, {
   3.416637347527855*^9, 3.4166373476646347`*^9}, {3.416640719123712*^9, 
   3.41664074787403*^9}, {3.416641368230362*^9, 3.416641368420022*^9}}],

Cell[BoxData[{
 RowBox[{
  RowBox[{
   RowBox[{"Reactions", "=", 
    RowBox[{"{", "\[IndentingNewLine]", 
     RowBox[{
      RowBox[{"v1", "\[Equal]", 
       RowBox[{
        RowBox[{"-", "$d"}], "+", "x"}]}], ",", "\[IndentingNewLine]", 
      RowBox[{"v2", "\[Equal]", 
       RowBox[{
        RowBox[{"-", "x"}], "+", "$d"}]}], ",", "\[IndentingNewLine]", 
      RowBox[{"v3", "\[Equal]", 
       RowBox[{
        RowBox[{"-", "$d"}], "+", "y"}]}], ",", "\[IndentingNewLine]", 
      RowBox[{"v4", "\[Equal]", 
       RowBox[{
        RowBox[{"-", "y"}], "+", "$d"}]}], ",", "\[IndentingNewLine]", 
      RowBox[{"v5", "\[Equal]", 
       RowBox[{
        RowBox[{"-", "$d"}], "+", "z"}]}], ",", "\[IndentingNewLine]", 
      RowBox[{"v6", "\[Equal]", 
       RowBox[{
        RowBox[{"-", "z"}], "+", "$d"}]}]}], "\[IndentingNewLine]", "}"}]}], 
   ";"}], "\[IndentingNewLine]"}], "\[IndentingNewLine]", 
 RowBox[{
  RowBox[{
   RowBox[{"RateEqs", "=", 
    RowBox[{"{", "\[IndentingNewLine]", 
     RowBox[{
      RowBox[{"v1", "\[Rule]", 
       RowBox[{"20", "/", 
        RowBox[{"(", 
         RowBox[{"1", "+", "4"}], 
         RowBox[{"(*", "z", "*)"}], ")"}]}]}], ",", 
      RowBox[{"v2", "\[Rule]", "x"}], ",", "\[IndentingNewLine]", 
      RowBox[{"v3", "\[Rule]", 
       RowBox[{"(*", "0.1", "**)"}], "x"}], ",", 
      RowBox[{"v4", "\[Rule]", 
       RowBox[{"(*", "0.1", "**)"}], "y"}], ",", "\[IndentingNewLine]", 
      RowBox[{"v5", "\[Rule]", 
       RowBox[{"(*", "0.01", "**)"}], "y"}], ",", 
      RowBox[{"v6", "\[Rule]", 
       RowBox[{"(*", "0.01", "**)"}], "z"}]}], "\[IndentingNewLine]", "}"}]}],
    ";"}], "\[IndentingNewLine]"}], "\[IndentingNewLine]", 
 RowBox[{
  RowBox[{"Init", "=", 
   RowBox[{"{", "\[IndentingNewLine]", 
    RowBox[{
     RowBox[{"x", "\[Rule]", "4"}], ",", "\[IndentingNewLine]", 
     RowBox[{"y", "\[Rule]", "4"}], ",", "\[IndentingNewLine]", 
     RowBox[{"z", "\[Rule]", "4"}]}], "\[IndentingNewLine]", "}"}]}], 
  ";"}]}], "Input",
 CellChangeTimes->{{3.401078471851301*^9, 3.401078551036542*^9}, 
   3.401078593759923*^9, {3.401078660261077*^9, 3.4010787237175503`*^9}, {
   3.401079125889319*^9, 3.4010791316291313`*^9}, {3.401079952896861*^9, 
   3.401079963806204*^9}, {3.4010803042982388`*^9, 3.4010803068950872`*^9}, {
   3.4013538846798363`*^9, 3.401354031593648*^9}, {3.4013542891788187`*^9, 
   3.4013543608902082`*^9}, {3.401354498594941*^9, 3.4013545027455387`*^9}, {
   3.401354555874012*^9, 3.401354556001625*^9}, {3.4013583407109013`*^9, 
   3.401358354809712*^9}, 3.401359063863639*^9, {3.401359299156241*^9, 
   3.401359306705902*^9}, {3.401359559615171*^9, 3.4013596027326403`*^9}, {
   3.403095468137246*^9, 3.4030955034306917`*^9}, {3.403095546922202*^9, 
   3.403095900554421*^9}, {3.4030959513272457`*^9, 3.403095951564436*^9}, {
   3.4166318113570433`*^9, 3.416631953170967*^9}, {3.416632026364204*^9, 
   3.416632026521248*^9}, {3.416632968420238*^9, 3.416632975555797*^9}, {
   3.416633016462223*^9, 3.416633026203546*^9}, {3.416633234178307*^9, 
   3.4166332356970863`*^9}, {3.4166332872831*^9, 3.416633287775388*^9}, {
   3.4166334068186407`*^9, 3.41663340726575*^9}, {3.4166334468806667`*^9, 
   3.416633448782032*^9}, {3.4166334811920633`*^9, 3.416633481621279*^9}, {
   3.4166335293570147`*^9, 3.4166335344207582`*^9}, {3.416633590494384*^9, 
   3.416633590739533*^9}, {3.416633635022058*^9, 3.4166336353398867`*^9}, {
   3.416633770563356*^9, 3.416633770721511*^9}, {3.41663384950737*^9, 
   3.416633856271945*^9}, {3.416633919793858*^9, 3.416633924287622*^9}, {
   3.4166340282330303`*^9, 3.4166340499572144`*^9}, {3.416634223830325*^9, 
   3.4166342346742067`*^9}, {3.416634286684606*^9, 3.416634294977879*^9}, {
   3.416634333545957*^9, 3.416634358289218*^9}, {3.4166346672958517`*^9, 
   3.416634695180892*^9}, {3.4166349382258253`*^9, 3.416634947185409*^9}, {
   3.41663520656841*^9, 3.416635213189649*^9}, {3.416635454419162*^9, 
   3.416635492113572*^9}, {3.416636548659573*^9, 3.4166365844147663`*^9}, {
   3.4166366825900507`*^9, 3.4166366891126013`*^9}, {3.416636724517407*^9, 
   3.416636778692951*^9}, {3.41663737706205*^9, 3.416637377538365*^9}, {
   3.416637420453354*^9, 3.416637420978491*^9}, {3.4166375530267878`*^9, 
   3.416637553569724*^9}, {3.416637592196704*^9, 3.416637602889091*^9}, {
   3.4166376744762373`*^9, 3.4166376791846943`*^9}, {3.416637719385293*^9, 
   3.416637733136258*^9}, 3.4166382776717377`*^9, {3.4166398751544857`*^9, 
   3.4166398817988157`*^9}, {3.416640044608734*^9, 3.416640048717094*^9}, {
   3.416640108452078*^9, 3.416640112228528*^9}, {3.416640448955284*^9, 
   3.416640484199614*^9}, {3.416640768061489*^9, 3.416640775834556*^9}, {
   3.416640814366186*^9, 3.4166408145468407`*^9}, {3.4166409400437107`*^9, 
   3.416641038758988*^9}, {3.4166410737782803`*^9, 3.416641074511169*^9}, {
   3.4166411383292027`*^9, 3.416641138454331*^9}, {3.416641473210738*^9, 
   3.416641481498127*^9}, {3.4166415201939993`*^9, 3.416641533116295*^9}, {
   3.4166416536884336`*^9, 3.416641675590932*^9}, 3.416641707673377*^9, {
   3.4166417687129993`*^9, 3.416641772486116*^9}, {3.416642417185172*^9, 
   3.4166424233010817`*^9}, {3.416642703213643*^9, 3.4166427068899727`*^9}, {
   3.416643332170385*^9, 3.41664333999335*^9}, {3.41664371070398*^9, 
   3.416643713764516*^9}, {3.416644023441976*^9, 3.416644056310679*^9}, {
   3.4166442860713873`*^9, 3.4166442933648853`*^9}, {3.41664470750872*^9, 
   3.416644715791503*^9}, {3.44687064756413*^9, 3.446870664575514*^9}, {
   3.4468713466999407`*^9, 3.44687134991221*^9}}],

Cell[CellGroupData[{

Cell[BoxData[
 RowBox[{"FindRoot", "[", "\[IndentingNewLine]", 
  RowBox[{
   RowBox[{"{", 
    RowBox[{
     RowBox[{
      RowBox[{
       RowBox[{"20", "/", 
        RowBox[{"(", 
         RowBox[{"1", "+", "z"}], ")"}]}], "-", "x"}], "\[Equal]", "0"}], ",", 
     RowBox[{
      RowBox[{"x", "-", "y"}], "\[Equal]", "0"}], ",", 
     RowBox[{
      RowBox[{"y", "-", "z"}], "\[Equal]", "0"}]}], "}"}], ",", 
   RowBox[{"{", 
    RowBox[{
     RowBox[{"{", 
      RowBox[{"x", ",", "3"}], "}"}], ",", 
     RowBox[{"{", 
      RowBox[{"y", ",", "3"}], "}"}], ",", 
     RowBox[{"{", 
      RowBox[{"z", ",", "3"}], "}"}]}], "}"}]}], "]"}]], "Input",
 CellChangeTimes->{{3.416636114576787*^9, 3.4166361469736023`*^9}, {
  3.416636419519495*^9, 3.416636432084208*^9}, {3.416637457619236*^9, 
  3.41663745865615*^9}, {3.4166376374819803`*^9, 3.416637667553713*^9}, {
  3.416637725063168*^9, 3.416637725334396*^9}, {3.416639602653205*^9, 
  3.41663960388153*^9}, {3.416640163010438*^9, 3.41664017787416*^9}, {
  3.416640801020001*^9, 3.416640801136705*^9}, {3.4166411008131638`*^9, 
  3.416641112092852*^9}, {3.416641447107398*^9, 3.416641513359483*^9}, {
  3.416641680925737*^9, 3.416641683973016*^9}, {3.416641725335741*^9, 
  3.416641764004755*^9}, {3.4166433145304747`*^9, 3.416643321503542*^9}}],

Cell[BoxData[
 RowBox[{"{", 
  RowBox[{
   RowBox[{"x", "\[Rule]", "3.999999999999999`"}], ",", 
   RowBox[{"y", "\[Rule]", "3.999999999999999`"}], ",", 
   RowBox[{"z", "\[Rule]", "3.999999999999999`"}]}], "}"}]], "Output",
 CellChangeTimes->{
  3.416636148465171*^9, {3.4166364215993977`*^9, 3.416636433049307*^9}, 
   3.416636599254017*^9, 3.4166368115633497`*^9, {3.416637453994302*^9, 
   3.416637459555627*^9}, {3.416637633949732*^9, 3.4166376681476517`*^9}, {
   3.4166377085497637`*^9, 3.416637725863903*^9}, 3.416639604509828*^9, {
   3.4166401599087143`*^9, 3.416640178153604*^9}, 3.416640433273492*^9, 
   3.416640801715705*^9, 3.4166408491453342`*^9, 3.4166409115081673`*^9, 
   3.41664111278617*^9, 3.416641372163932*^9, {3.416641449258107*^9, 
   3.416641534188672*^9}, {3.416641677067361*^9, 3.416641684417207*^9}, {
   3.41664172962755*^9, 3.416641774535427*^9}, 3.416642426756713*^9, 
   3.416642710549685*^9, {3.4166433186245413`*^9, 3.416643341527071*^9}, 
   3.4166437156577044`*^9, 3.416644058233726*^9, 3.41664430059577*^9, 
   3.416644717947219*^9, 3.446821147191903*^9, 3.446870667216865*^9, 
   3.4468713524059343`*^9}]
}, Open  ]],

Cell[BoxData[
 RowBox[{
  RowBox[{"numbercalc", "=", "1500000"}], ";"}]], "Input",
 CellChangeTimes->{{3.401359641009871*^9, 3.40135966686618*^9}, {
   3.4030958312482433`*^9, 3.4030958320459547`*^9}, 3.41663197759312*^9, {
   3.4166320378943253`*^9, 3.41663205846924*^9}, {3.41663258939438*^9, 
   3.416632590373767*^9}, 3.416634337933707*^9, {3.4166357617371607`*^9, 
   3.4166357619346533`*^9}, {3.4166365428291807`*^9, 3.4166365439251966`*^9}, 
   3.41663660653253*^9, 3.4166374820893307`*^9, 3.416637546986683*^9, {
   3.4166377708543663`*^9, 3.416637771140819*^9}, {3.416640204109906*^9, 
   3.416640204215432*^9}, {3.416640726210947*^9, 3.416640726336306*^9}, {
   3.416640857481182*^9, 3.41664086271819*^9}, {3.41664120694319*^9, 
   3.416641207497962*^9}, {3.416641691532383*^9, 3.4166416916034813`*^9}, 
   3.416641799245214*^9, {3.416644296251095*^9, 3.4166442966409063`*^9}}],

Cell[CellGroupData[{

Cell[BoxData[
 RowBox[{
  RowBox[{"Gillespie", "[", 
   RowBox[{"Reactions", ",", "RateEqs", ",", "Init", ",", "numbercalc"}], 
   "]"}], "//", "Timing"}]], "Input",
 CellChangeTimes->{{3.401358798163351*^9, 3.40135882089008*^9}, {
  3.401358896186586*^9, 3.401358904490152*^9}, {3.401359649536524*^9, 
  3.401359651905109*^9}, {3.4166319602646027`*^9, 3.416631961190195*^9}}],

Cell[BoxData[
 RowBox[{"{", 
  RowBox[{"185.55177399999985`", ",", "Null"}], "}"}]], "Output",
 CellChangeTimes->{{3.416637343696295*^9, 3.4166373907335052`*^9}, 
   3.416637434169107*^9, 3.4166375249789*^9, 3.416637569266515*^9, 
   3.416637616034391*^9, 3.4166376933025417`*^9, 3.416637745624144*^9, 
   3.416637794018166*^9, 3.416638302124544*^9, 3.4166392180842857`*^9, 
   3.416639656156971*^9, 3.4166398742621927`*^9, 3.416639905856648*^9, 
   3.416640072122966*^9, 3.416640138637721*^9, 3.416640263979574*^9, 
   3.416640530349197*^9, {3.416640736329609*^9, 3.416640787717779*^9}, 
   3.416640826231039*^9, 3.416640881804983*^9, 3.41664095946229*^9, 
   3.41664099285786*^9, {3.416641029607746*^9, 3.416641058778194*^9}, 
   3.416641095469193*^9, 3.41664116451184*^9, 3.416641252625999*^9, 
   3.416641416233917*^9, 3.416641530607236*^9, 3.416641576916305*^9, 
   3.4166417020839977`*^9, 3.4166417869281807`*^9, 3.416641907840579*^9, 
   3.4166425268159437`*^9, 3.416642822719121*^9, 3.4166434407132998`*^9, 
   3.4166438235532913`*^9, 3.416644165882313*^9, 3.416644490280815*^9, 
   3.416644861983177*^9, 3.446821344789616*^9, 3.446870877986195*^9, 
   3.446871540431163*^9}]
}, Open  ]],

Cell[CellGroupData[{

Cell[BoxData[
 RowBox[{
  RowBox[{"ListPlot", "[", 
   RowBox[{
    RowBox[{"Table", "[", 
     RowBox[{
      RowBox[{"Join", "[", 
       RowBox[{
        RowBox[{"TimeVector", "[", "i", "]"}], ",", 
        RowBox[{"{", 
         RowBox[{
          RowBox[{"State", "[", "i", "]"}], "\[LeftDoubleBracket]", 
          RowBox[{
           RowBox[{
            RowBox[{"Position", "[", 
             RowBox[{"Vars", ",", "x"}], "]"}], "[", 
            RowBox[{"[", "1", "]"}], "]"}], "[", 
           RowBox[{"[", "1", "]"}], "]"}], "\[RightDoubleBracket]"}], "}"}]}],
        "]"}], ",", 
      RowBox[{"{", 
       RowBox[{"i", ",", "1", ",", 
        RowBox[{"numbercalc", "/", "100"}]}], "}"}]}], "]"}], ",", 
    RowBox[{"Frame", "\[Rule]", "True"}], ",", 
    RowBox[{"FrameLabel", "\[Rule]", 
     RowBox[{"{", 
      RowBox[{"\"\<time\>\"", ",", 
       RowBox[{"Vars", "[", 
        RowBox[{"[", 
         RowBox[{
          RowBox[{
           RowBox[{"Position", "[", 
            RowBox[{"Vars", ",", "x"}], "]"}], "[", 
           RowBox[{"[", "1", "]"}], "]"}], "[", 
          RowBox[{"[", "1", "]"}], "]"}], "]"}], "]"}]}], "}"}]}], ",", 
    RowBox[{"FrameStyle", "\[Rule]", 
     RowBox[{"Thickness", "[", "0.005`", "]"}]}], ",", 
    RowBox[{"BaseStyle", "\[Rule]", "20"}], ",", 
    RowBox[{"PlotStyle", "\[Rule]", 
     RowBox[{"{", 
      RowBox[{
       RowBox[{"PointSize", "[", "0.01", "]"}], ",", "Blue"}], "}"}]}], ",", 
    RowBox[{"Joined", "\[Rule]", "True"}]}], "]"}], 
  "\[IndentingNewLine]"}]], "Input",
 CellChangeTimes->{{3.401354813544183*^9, 3.401354876280607*^9}, {
  3.403095911871726*^9, 3.4030959254067287`*^9}, {3.4030959751453857`*^9, 
  3.4030960092726088`*^9}, {3.4166319686856956`*^9, 3.416631971781498*^9}, {
  3.416632048812278*^9, 3.4166320516248817`*^9}, {3.4166332469188004`*^9, 
  3.4166332480543003`*^9}}],

Cell[BoxData[
 GraphicsBox[
  {RGBColor[0, 0, 1], PointSize[0.01], LineBox[CompressedData["
1:eJxM13c81e//P/BjlVWEjEJGSkZ2kfVKSUQiQrTs7MyyCiWrEopkFBkpoyRJ
JCukKAqZGSkroUjo+/79bp9zHqd/ut1vj+f1vJ7X9Xo5DmFrd2M7WhKJlLSL
RPp///f1iy7oBVdpkv7/P3biz6vYH26M1f8zF7H9zxcPee8airW0uLfXVdVT
6llbistr3zRT7NUf/pCZ5R3FJVfpin6YtlLMxGfQWD7bSun3xVNCU2jje4pd
vavvfkuG555yxgurtVF84aXUqWPd8ODeAJUvRe0UG9dH8wyc/EjZj9YqMrzz
3CeKSexvm3KtOij+WVmkdvZnB2V9ZPdh0QHtboodXhww23C8j+ITJnq5WyT7
KT6q9bvHLOULxTcfqGl0FA1RXMz6U/jh3DDFQepP3wftGvmfeYlTOsJTV8a+
UqwpbSsTsf4bxZn6l0XlNeARzhMiNMfhOxaex/bJfaeYRv90sV0v2fyEwR9n
FfHYMYrT3P92KbbB5VWWqrE98NmaxIFfCuOUfsReRr4IY9jVJPAeadsPip2u
E6nrzk9TXJA92zcQOk05b3OqWlD2OHwnOycpIvgnxZ5fB0Wdw+BOh9p3j7ph
2xPH3v/ZMEt5XmVvr8VZXoPrrPU1P22doziyqaVGYZBsRuKv87+BWoNfFMck
+H4Vq/5FqbdmTsx6KvSbYptP7Q6R++Djlz+zbXGH36Vtf1aT95syn8A/ic5R
23mKr8vdlshKhIt9OmhHh2GJlqF7M0cWKKYp8jbkfbNA6T95WUq04y98w8+g
pWjHH8r8hXfrt17fTzaJ4MnXyezZvUixRsz7Orl7SxS3Lz2JsS+DNyl7Xhs8
sUzx09i0wKtDKxTTbds07k76RzET2+yjY0HwoZor/QcPkwiy/Zte+rj5wL7M
Vqd+qNJQTP839DlJDR7u/yJ84CvZjERFah/9k5O0lLxzNKTQ3RGW4j681r4A
HvvKZH23AbbYytCmL0RPsfGCx+p/YnCqnlNX7iP4Ubj77aVB+NzlOofmIbKn
NX98XOdaLMVAcbieg/E6i1UUG+7I+96SBSswxc2Vt8KyG72eq9avpjiG5+1M
7wDZJCJt/d5dI/KMlHy1UfF6o+PwuZunHpHy4QPvDmjufUQ2ieSkZMdc8Bg+
l9P59ukUvMxZXsayhPWfxMP26nAyUZx13XhXhD2sMiO24uZEZXNeu6A+uGDj
4EdZbhbMMyN61yoOLkhM4zBgXUtxKkPPNdcU+ONc0/emLHibTulbvx1slHlp
Wdc6HRNkp9hfd/a9nzQ7pX4h37HdUwPW2T755t5D+LnI5/vXUzgpbpjU84lL
g/+a53wzLyKbRHCmayXeqoD7xenLrrFz/c+MhEPpO7tCX7LZidjCc1Xab+G+
ARJN4fr1//N/vy80TPp/aayn5MPL2vcZ7LkpVll8Nz/qAC//POGvnk02I0Hc
nLPdsIaHYruNRdu69/NQ6gcEuW5K6SFXY6Jv3RIIh/CfW/3qF+pNuz/ryojx
Yt4Obfct7ryUepk93sHJZchn+TcK9cvwUXJeY+XnQowbKW5cc4I2m5mfcl8c
Qj7Mdtthl2Lh340f4HlxzWcj7wQo66vS7vw+2QVvPGjU9fKdIMWhkxzlTp3w
6iidfLaPmyjuPfCIgX8Y5rA/n8UWIkTZ76mC+vnIMNitYPbbRDjZ05pD6wQM
3sTAYTEavT2xqF/1oPn4metw9emFRY5sOKp2SuD5QzhSap93bBHZjETkwdNB
pcvI7Qzb3vi0ClPyuJmxrJgx+JLExvhvrCIUh/WuPfOXDQ4qPTSlJA9fMlBj
uqoMD+45W6Z4Ci7PfTJWaw/Tk0YCnqXBLy3Ye3WL4cmgybWNL+DMVW0KPHVk
sxPrHfvC9VhFKTmDa3/9em4qu/lXyPDCgXy8dBflyCYRahVpXsvG8Jnqd9+s
fcie1ox/0HV+XTAlJxVwRHzQIW2mmMZSYm5oDbxFc3qV7z54+ZXfgVYXmG1h
QUjpNnx7nkdD/R58Ti2sKrUeNr3NNDjQD/P9vZAXLiZG8UHO98V50jB/uoLD
Ayon5fLwE7vhVZ5RbyOtyZ7WZNy6uZ4pFl72Fe4yew6PsIieCZ2EOwtPanLP
UvoRTAKr3wqzb/mfGQltb/uf41u2UPKXjYMZ3SZwbYrMzrJLMO0Vma9z+bBc
caZBdT3Z05oWIVsi8s5upeQvnp15lXAOdg3UuiDIJE6xgcnqmylsZDMSWxvj
/D0TkavX1q+rnIQPz4g61s+R/d/n8Tb3XatktlGs+yEj7vOObZT6noLIHb43
yGYkYg/zPH13l2x2orbE4SDdHPJfJVn72H7BoqHqLheEJCj9WhcT0tsDJSj5
cskqg+Bk5Half+cuvkK+qS16rIEkSdkv2ZZL2Hk1bJmmpKGnAJue0L3tqQiH
XTqh758hSek3ovAsYHslvIsl+NDyINn/7f98n6k3gxTFuacmm4LVyP7v/ZCz
+ODzCXneQqGe+zLyAY2zd7lWS1PyCo+1HdsFYL3huJj5rdKU+k8vtwvxaSHf
qrXZ+I4Z7Nursf3yKbgwzvuQXhfseUgp/30/2YxENe+MYMQQzJmlN2A3DNtu
lHi76gecsabu/f7fZLMTyqOpF27Rbad44uNPuhIusrkIhvMcpQLC8M8nS3I1
MjDb/lLlODX4AcuVXVLBsOD9IOLFLdg3nNuJeID9rq7Rs+Sto/K69P4rSzAv
E2PKJkYZyvqBYKWwTbxk8xLbvRaHjYRhLbaj3HTaZPMT3/1szscYwjy8dnJv
zODT6YtDDOawxV3/L25W8CVHg+9PXeDWS7nZf/2xX9rR4836wch/7fE+phoK
h+aMvosJR/0DN95vS9dxntroGJ83t5ATnC/PxKXDEsFsyqdL4IZ3tCZVZXDc
Lds9yXVwDn9KxJ736P+tSWjwwRjy7KZIuaSfVPV8U1evbZCl2PYMXbX6VrL5
CT1P8wiSOCxa3rtYJIf62+cuyiUpwenv6nh0d8HXmZ8OH6X4v+fnNDM5QMDj
vJkjCsZksxNdUx2P7I/D7IMOjxsD4L68NUG9QbAKi9e7L5lwN7tAZf49OOKH
5fXKEniwKsNMrQ72mFARSG2Bxxcfll3tgJvXifIwDcBsbgGP1w/C+9zl6M+N
w3tvG303/g0n9j81al0im5EQ7gtmHWWRo/js60wR5vVwkpfe+eYN8KD/hogP
e+Uo/fx3F/oMHiWbixi84fpG2wp++Ov8jztOZPMSjEvr419eQj5boxyTHQNr
up/elvUQ9vwRwujxAvtdr9bn9auH6aKZ/zI0w52ZQ990WuCXnx5tWtsKX7EV
jDL9BlfS/ZZ6MAU/V9lr0TQNK3UKVufNwA8+TrzWXIAHeB9veE2SpzhCxz7y
FT3ZXMS635eMAxiQd949ZcTNCEct/rBnYYVNB2Y6VdjgwHzfeUIAbjizj6lF
EB40jU1rkoM5xVwnsjTh9CSvKXNT2KWkLp/eDOYvFuIvNofp8iSGvlrCNmW/
Vz21h2c0vAp+U8xIRAz903gdCN/jjG6MiyObRBRZS3Z8eQD/oAuzbyuHgw+N
aPJ9IntaU0lsKdJ7lJKT9CXjng/TK1Dy53SuPD58CpT1DwNqdlZvg3U5Mh7q
KcL3FWLPtanDfH9kMtx0yf7v+3RZv2zvAbLZibZ3Iawc1vDzpiMZcj5wb9OG
l1rnsP55e4HA0SvoHyxxeIL3GuwyMe1RlwJ7ZJluiEnH+tPb+U8uvoI/dKgd
HWrHfkWXd8ocGyebiyiM4Wv4N4Pcf43pGzo6RYo109Iyr69SpNTvYay15OGG
d6u0hZZTzEuMFaVX+myEo+NZFRlFYOF/+98Wi8MnFBrHQrbDtcZV+af3o7//
OYsze0xhl+fCEewnMV/cLe42Pxv4Sd+OtRIeqH9iUBYyHAgPmtzO/B4M5+oU
+c6chz/u4ci/fwH9eDuO+l6/TDYj4TZ8qm0xAvl6k1n9sFjYjm7X1XMNsP34
k+Y3rfC4Hsf1yU/wX5GnLxuG4YslJTNZo7BPX+45618wY9V2lgV6JYpLFy3j
tnKTzUXk6x6/470RXrhJ8+LiJrJ5iTuFIj9VtsDrit1k4rehni9Xuv+OHBzD
d1HOxgz17y0ZXyWdgHv7RwxW28F+d0Tlps7ABWX/POovwUeCTivXRMI2mwkd
j1h4QTVWUisepk/xvE66AQcbVrc1PCSbn3jf47z/cQHyq4cWY8I+wtGZeWd5
+nCe4pGtNwcGcH88PywtL4zCKtEPFBq+kf3f98vv9lEPZmAnYcdvd5bJJhHO
lrIGh0g7KDZMSWh5vw6e1NoqTbMRTiq49PKEIMw1NfKXYROcrRcleVUYdlw6
1MC5Gc4pjEoMkiabkXjg51GQSOV/h2bpBrRha191U2sd+Jt7uHjyflj4H3/9
usPwrvmrLqec4BHeQoGDF2FNtv2M/pfhe3Q1ZuqxsE3LXz/e63BKkdzT6VSY
6bCZyJH78BrrtGqbR2T/9/m0ZdFotASeXhk5r/YUps3TY6x8CyuNMfYyvofp
VFW393Sgv6qfxHRiF+zNXLJY/xUONbP1HfsJV2j8CGZbQD8uGfWMdCrn/614
x/0H3q5s6zdM2klxe0lcqQELXDTrk1nEQTYXQXK3rBbfCG80CpCcF4UH/6kp
R+zE+m1/k0+ZacCD0bufjWnBpBD7mY+mWM/ltEb6mwVceCvAUugYvGq6Tfyb
C2x+O7XGN4BsXmK3Rep8XgQ8vKNAdmMe7CDjGNhaCQtVjn7b/BKeb1xbfvQV
2fzElg8PdVTq4JHLccw1LfCPMfqN+zphJ8bQA5Ld6Fd9NtX86xfYRKbRlWMS
Pr+L4cPSL7iygk1LZAEe0OhcJ/0H5y2+HR6vQ+U7F7JYgknKlPoXNdd7H9PC
7RyH/DPWkM1PfIxbR8PBAU/wOLhpbUT9seW0ij5+OGHrY0tZMfhCcpPEBgV4
Y+zNl4nKZHMRJvdu7OgjyGYnRiXSPvvowlo9Zz8y6KN+wXnHfmEz9CNJTV9r
sIBP3lvzkf0SHJ5x3j3lGhyo26636yYsXtcwfSsJ/Qdvp24YzcX+j4rumsiW
wkXzCznhZaiPTPY9bfIa3s1gdOxQA+xaeeXv6w/w091eaq3T8K4Vtu/LM3Ao
46AB6xLmqyvvG8n5B9tv+Te8TFKhuN7ivvxBdhXKesaxff0uuvB80LuUk4dg
r0En/mhj+EXA7ucRlnB9ZcgqJRs4nfuZfLU37Km8zcIyAH4uKnkj4Tx8h5Mj
fzwUFljPx/YzHK5pfJDpeQNO5jJV0U6GPSr+PJq8A+ucYFkYeUj2f98nhWzO
l+bDOd3pgdyFcGTxaEvhY3hY623EoWJYcPqQ+aNX8EcHh+bhOrIZicOs43fb
3sDnxlYt/3kHq9PkG1xrgf0Mk7/KdsDugf/m8jthqQ8HL81TTCJ0uq3Xy8zA
ylfinTj/wEFJOZoHFuGI3QHNAmt3UTxfra9jReWdx6WNCVk41Kz+8ml5mKf9
Bbu5NrzmTZyuylH4R6i87zUr2H1dSC+HHXzaPXHhLZVbFDn+PT4D13kaXO2/
BvedYRD+k0G1n4J0GW0lVf++yWfa9WQzEpvXlrc1NcFVf0yGzN+QzU7syOL1
6euGt6xjDBkfJfu/3ydTfXOiTKoUN9GO3e/fCMccFDOQ2gzXG0h84JdQpfRr
SVho4pdG7vC66hmjDNm8xGeptyKmSvDHZg6PBRW4P8CrplUDzvVO6XuuCTd+
y3qkpw9nNESdETLBfuL9vae0zDCP+hpVzYu2yFNEbJzPusIql7uuMJ+F5W+w
94UHww1WzOxDl7Af3RcZFv0bsMjwMotdIjxEE9qgmgkLfrbyGc5EP/9mS7Nf
OXDLdpq3N1/AhTHBheffwr+/2hy+8w7OtRTO39iJ8+UduLvrF60axT09a64S
wmqU+srhiQPlB8nmJdq6l45YmZLNT8jHqb+hsYD/VZfYkY7CRbHC3NGOMI/0
9tguKmczZ2+te0i2ECFd2ZApUkS2CBHJHlc08AT5+qGIUI4SrN9B+4otswTz
JereOTBSAY9v8Hw/Xg2LK/GyfWuAz8Xaioe8gwmukaNb2+G1RaaHDlGZ8YvA
xPlB7H+p8/THgiGYP3v8YReV2cTm/30chdUunJ52+ga3nOObcp3A+TZWELO3
Zqn6yV3oHf6HPJTL71Q7SZ1icyUVs3XssLd99MJ6LnjmZjqLDA/ZIsRxc6Y/
hkLIf7jqK20WhYeTehi9xcjmJ16s5EVyKMCh/HzHTNTgNbZsaSqacLSCn8x6
bbJ5Ca6ICuEDRnBK391OuzOwf6zXSiKVu6+OZj3zQ78LDz0GB/yR77vReqUt
GNbX17ARuAUPe3G4r0smm4sweqGZ/ToNPj3o6aubBZvJ+jBezYN9JIr6Yorh
bbP5OrPlZLMTOrQCobQNsMrKw+aDfaj/1KMjzNoPL/FtrXYdgv8oRGT+Hca8
hTrtM2ETOG8FN/Nw7QTyPWpujS6TcIbQtT86P2GB4gnnkzPwRLKmXhiVjzTq
XnuzCDvaanF2LWIe/R0HjTaSNChO3pyic5oWHuaSbGJmgGMOFlvvppidCPfT
0pijstBFvZC9zKgP6KMxsWKFL62ryWLmQb1pv/GHej7YezdnGqc06jWNL4S/
kEaew6jB+0MH+Z/WJNpxJ+ReXJUPkgPhK59a3mwKgav2R7fcvgQXPDd85xuO
fiKc/eIZl2GZYR9nxiQ4NeFDgvpt2CjW44ZRLryYax13vwTe4xDGc6AB/sSh
Le/dCL80887yboFv6Md3D7TBdu1fgo98wrxrtN2/Hu6AX6X0VbQOw/9KvYvT
f5LNSNi9XXS5RKdJcdQRAZmKtbCqQmGJATtMM7Pe+8NWsknE4nfjoC4ZWMHT
8bKrMtnTmjcfW+Y7G8Md1W4edUdRT6TvfW8XCjt9fzS84TL2c6nZZeoVDXuk
d0jnUFlu9E3/qatY7yCgneJ3E/lQrBeP/0Oy2YldDFHTDx/DyxFyChbPyOYi
LJ5bMIdPIO+Z/15L+g3/mIqO3LkE/3NvUuNZhr+nLhrcoCEofvb8ZPkDOniP
eNljJyayuQi6bt6QDWvgxscqlmpsZPMSLeqBOSJcMOduxaU2Pnjf+mHTHQJw
0fDwwXuCsKbpmbxzm8nmJw5+UJqb3I58nFUlPVsG+29j3P1kUhZWtn16d0IZ
9YaPdjGm7EJuNDITdkcXeRB/lYywPhwRUzvNaQyP2JpsiTsCq/Vw+JSfgKM3
el/fYIv+Aqa/q1Kc4ciUD+37z+I+FZuzVp88R/Z/30811nBeC4RHy22XL18g
m0Q8Daj5rhoFC9z9EMsaBx9if7XT7wbWzzb+Cbe4g9xZXNbJOhM5ySnMPPgB
5jHcFXf2BpXtT3IdVqyGvVfpZb5ogFMNbL8Mt8CZb+Q3h7XCfCrazAW9OP+F
g8ySa/uo9iOuVgeNY574RzbNRVTmt/S7cv8n6rX88t2152C7q7qZV37DCcSX
i8x0uyn7fRFgsSZY4UstrxUZOeBO30TJcS74zzbp4j5usnkJRUn+xuuSsKuF
fRjtdrjIeN+8vQy80bFiglkebnd7fPkJlSPZUj/XULmgv+qCy05YUiNpe58B
vO6i3MxlM7guxGG8wgL+6zL2t9MKfiFYxM1zHOd5WqHpvf0U8leLOY+q7ODf
ekwt11ypz993U/AMHDX9Y1I/AP509FlCeijWn+y4kRMaDgd9cFG4eI3qfB7O
MilU1qy8/GbgJnxQcZ+C1S30n1N54xBym2x2IqmlxuRcGtn//T1s1xE9WAwX
3LxUK19JNolYnaSdHk3xtOZzsxNBYq/gXUuXd4TUod7lJqmL6zVyC6OFq9wN
yPvb+vQ/UvnE77v6be3wK48R1YkReOfhs2MKU7Cr0g5xox+wZIYh09I05vf8
t3+nyy/4fVJG/cgi6om21XcLluFD51XHCkhaFK+z3h4UTwtHq0g2fKIyy5qn
HsocZDMS7i07G1Q3k81OREsu0V8XI/u/3++bHVwfKsL6Osrf59RRr5XVpPxz
P+y7abMymy6s9mzg3U9DuNZGLVnVCnZWMCgPp5iR4ApQdLjnBetzmD7vPQvb
624eVQ6DxWfCcvfEwlVxX7Pp42CaPInbWQlwWuxE9OQt3MfW7DfL15LhbwGb
Lv5JRr0Ye2mT3BO4kSunqrYc9d2rYkyZWsie1twp5MN2mGISSe2npI72J+Q5
5YrbObtgWxo2BcUvqH8x/0nt6gzymROJh3YuYD/p4XOLyv/gyyoHZ7NIeyje
OajdN0UxI6EzsCJfuopsduLWlRs36FlhzZtTI1asqN882qL6kgP5isNM12lO
ePz801MBwjCXY1EG6xa4+e6w3QtxWMNEedV6GbK5iLvPNH/eJsjmJQYed9C/
OEI2PyEe+DAjyhy+kSXxRfgofLBiOsb6BNlCxBph58m1J+H124iZ6JOoTwkJ
i9xoh/2YX4dZVDpgHtMi2U07z8LJ7IkSEv6YfzhbsnDlIrz69L+Krku4r6Nh
AfqfomHBnqvtuQmoZ/CfNU9Ihh8ZrH0TmQJXKL+y40mF1xeJl57KhqVyUiJc
nsAf3W7K3KVym8z3k2ursP+BnZ086q9gZ/7E3+XNeD929RwapH0Lr/EKEfrX
Cm/JepTj3Qb/GShuW9MOBxjx6q10wNb0FjPWn2Gh127bQ/vh2NFrO0vnyJ7W
THNcbnu+AF8Id3mxsgSPL52YGlu3l+JRf+Vji1zwIcbhJmlVOMh2aN3sXrJJ
hGl0VdGsHsxsdUn6tj7MYpitf+0I1utGNFZ7WiHfOrjt7zU7sv97vsc6tD65
Ifdl2HH+lSfWr4p5ql7uhbzSOuwonx+sYDk/+TwQ9dbMEgd8g+HHN4cfn7kA
f2u4cm1tONykGK3gGI5+SwIXJk2iqO4jrOopRzK8S2rlHlMK6q3sD15Vz4R/
dBWtSnoE6zRcdLj6GOe1VQpJ3N8GC87YWld9hFtWZbIx9mH90FQo7eIXON3y
uVkbSZtS36cg1WZGo03JD4ifYTnLCC9onZpnZ0H9sknaa3pWstmJ37Ijv52p
vEpu3/sBNtSfdSsrYOWAJ2L0vXr54BKt6LP3BeGjs/cPHNqE/fUvJJQa74H/
lTvZ9ZnCjIdm76w6Cfcv3RFLprLPr5yUDDt4jJdngsudap7X8b8LvZAvxubN
mvnAR2+qRrymcvvQvgcSfliv9uR7K6M/HCVWvmIYAM/9FXX/HQb3+DsRovFw
Q8v3Rfkc9P/eLBTcmQd/U6ngoMmH97MH9b2qgGVHuaweVMH3FX/eiayGtWJK
RXLqsN/946+UTjTAQSYnwxU/4PkV2EdfLKGYiyjnt1Q58QmuPd95daKDbF6i
1tJEZ34Yzi/M/HPsK9n8hEGZ6kjZV+Qsab5fJ8dgV4uX97ImUP81X8ZgZpJs
IeLqjILurynkXK8XHttPwx3eGSfSpqnm8fowG/4L+fntAYlmi3Bg563uPNI+
zJecrL3MANtrC5/QYYYPi067c7LAY9uMpVz4yBYiNraN9wjwwyeXPG++2ArX
/NR8S7MNDmUz4jGRQL9KB00dCXn4x5XqZjkq50hk7y2Rx/pbGST9tQrIS82U
tsapwSRNJot2Kms4ppgTGmTzEhamdeesNOGqA6ve6hHw2C+J2O69WC9x+ed1
n33IXzCeWnvIkGwuYp77he9hKg8tdY0wm5HNTpSL3Oyyo7Leh1uOp8zhv7Lm
dxSOwk0G5zIOWMJeD+3ozlPMSCRx7LBisSGbREx0ninQo3LBkTjvsw7wzTZ+
7TlnONtMsv6RF6wsTYy2e8OR0tHcewPhvYeu+/2LgHU/F73IvQEbc2f4SaZi
vkc7apeqMzC/ksqOCNEs5Dzb3Ool7lPV1/8ea8uDowS9tWjL4S/tg3vu1MIN
/Nv3L1M5afZZV2cjrJChzF/QBN8pmOGO/kyVR/3li6HyvpsrZqRuzLvHI/DJ
tyFYfzM9v/sYLF81nx5GZa6aGifuCTi5MTpvYBL+6SHsoDCF98PS4MWS0gxy
elmmr66zmMd72bT0EpXtXRJP9/+Gd5TeHhGi0aH4lIKp7A0m+OSFlcAeZviH
vYjJJ1Y4+zNvh/omOL6Y9ZuPAtnsRJZmyMCyInznhmzhQVX4wE+Fz5sPkf3f
31/fHITajODntM/21BjDQ7zhdpsOw1fvv+q9bQJrCFzl7zSH/0zeehRwDDa2
MwiiPY79CUO15CPWMOuCRZODLeqFnq9IzZyG607KiMSGwOI+1bFGofBpxR7u
hjD0qx/KWX8nHPfT2RAle/k6fKZeg2kyjmwS8VY6qef6LThiZ1RPRSqsGzBF
c/seLDCQkuWVBV8IfWblkAsbD075r8rDfnHCGxX98jEf/c/rdM2F8OvE8R1p
1aivFrla8O0tvCmGQXO0FfViWrEBUj1wmhfn6usD8HSVOYvUFLxd5DH32l9w
REDtQbZ5uKCqwUJ9EQ7ce3/Fl2Y/xZ4SWUefssA6DoHM3Rzw1/ypARIfHBYe
2fR3A9lcREZKjKzvFngD80ahGlmyeYn2DK3VoorIac7s1AhQRb/VZ6U3tlJZ
bP7v3T4N1PvRz9dK7IYNSwpPGFN5xT3dJHs/TNvPsEdFD/tzMo27hR8g+7/f
X9Wrap8cRF6lcexogRG81UkqT8QM/WqkV/Z7UFmh4eGLHAuY1+MpzcnTVOfr
m3Ogc8F5Zh15WA6coTrvtjRLM19YmuFywZcA+JJPtUJ5MJwqfSF393l49N/D
Q/IRMMmxRmX6KrxDylGMLwUWZA7XcirAfHoFiUPRhcgDzaVHJB7BarxLua9L
YI57lfI3S8lmJGr7aqeLyuB/2akbNtbCprlraqao7D165qFGI2x3NPpCwTv4
160dCgdaqd6vv80Mhz9g3iCBHSuCbXBCh4nNyy7Udx0WGQz5DJf1lXUd7EF/
Vx7tgTfzcML3PcU6f+Eb16fu2KzArE9n9olw61I8yJfCJMirS+lvmv/YW0CI
bC5i160fxypF4SJthookOdQXv7oxGbMTbmO4WaekDLtpcUdM7cd+621dGqsN
4QaWpSZ/E/hcrIr0tSMwUe1CsjuKfvL9adVuzphn1spHMMEN5jzyhSnNHc5U
KjnW5gHn+HmLaZyBT/C+eP3HG+bnv1HmF0h1njppE8nLmKdTXluwPRJ+Y6py
YDKWbBJxfYW/2e8mHKiUmWSUCnNtVnqgmg6z+O1MasmAb9cI/nn1AB7nOVxS
+AxOHLL073mJ/etqmEKiauFp5uM7WJpglmPnpC69hyeZmLKrPsObJvu9TUbg
RAexF/Rf4XTf4DzhUdiyTe+n5Bjux3PDlrab4zDjl930TyZxnwzrHyd8nyH7
v8+rx+sk/86RzU/M2DT9FfoLP/gcEttF0vufhQjTS+e0BmhhrdoVuTY6uK9W
OlxvFcze3jxnzQQHMJ9ltmeBrWhby1hYYbuM5u+1a+DEZaZub35Ykvj9O1QE
5j/NE+AnRjY/If1tjzC9OFzEbUKEUTn/WMC6Egl4dH8II5c0nOlX8P2ELKz5
zqThpQJsL3jeqE8Ztsm4tFpTi2xegslt6QezLmwtpqo6ZQi/Mt1ibmYC3wn1
J6JOwbR7P6jk2cAR49aDQq7wEpvp+hQ3mI2W79M9T8zDuYX4O+yLvKttJemG
H9lcxJJP0/gHf1jTIlXb5AK8U/hyxd6LMKuB9+bPEeg3k6j6STkS/hRqIMh+
Fd7//UvurXj46EkuhU934KY/oq4id2FPqSgu2mw4myNTQeUxfMh7XupIJZy5
pYGv4yXme5nfvXS7Bn7wdpIltgEOOv3leSGVGz/e6vvSDMvP3gp91oX+LFxa
Bm3d8FDc/cLDPah/n6vMf5fKXQuHe7f2UfU/47Wk1082OzFYV7/Hfxj2Ydz6
tmsKpnnzLSN+GubmSH7XQeVN7qu/+P6BGV4NTivRHvif//v9eGdc0mI1LMYd
u+0zK3yvQuDtFMXsxDkt2pdXBGAltwMqRzfBrxWqvsqJks1FeHkde1woBofv
TnXsk4CF1m4SW5CFnxzZMnpAgez/nm/cYtYJivkJccOuc4zqcOC6JC4dDXjI
qC/3PAFHGx6VfaYFF3Q+W81vDOd7bo9dOYz9bLNfmZqcgg1eXZSOdYI5n/x4
d8QV61Miq3kee8GDmw/FnvOFZWlGtpafhbt8dxh2Uvmnccl0fjDM+LnAfPV5
KkfYsbCGwqxppQv9YZhHQYMrfigM+XrLc6FtkfCRkk/OoTHw53ruYxvi4aVZ
h6KJBJgu/qfDvTT0JyJsOiQyYCkmpXDZDDyvmiNv2Ziz8PxV7BNarzyEX97u
MqQrxPu0HLua9OsJzHr/amrkM7jAavzsvQZY0D5qOO8N2STCzLY6YOwd2dOa
LRmJPFOfYL7zxpG0PbAIjcg1gwGsXygRdI0agttHahPYRrGf9BVhdr3fmD/h
/ZfufFZ9innpq0n0a+GSofz0k2zws+bk4HwJfUq/jexnH4dIkU0iGEh6ZQ/l
4OeNd+OL1FAfuq5bYOog+h2YfGeVZwIfDk67k2ADD/7VTHV0hWmGIw+NecLL
dHbnnnujfxCH9t85KtuTvs70BMDv6LT3qgZi/Yb+k/fVQuCqe0GPFmLgZOvf
4XMpsOpnjb62e/CpdHOO6Fz4lch9+q95MCerpsr9x7CS4esDBc/I/u/zd6H+
3OsXMOcXN9mzrajv0nySqN+B/OGPpFLdLpjDqHn/oSH43y1D1eTv8CqaynnR
MfggKXJEhM6A4mHV8C9LVG5XbWBSpSebnaAzqr7exAB//yztaMCG+k0RTLkG
XHDTosGLWi7UexWyVtlxk81IlO1x09TlhQ+4b85O2Agv2EjESQrCmvc/uXhR
TCJ+Fl+Xm5WAB2I+N3lLkT2tqdYue7FXFvajj9OilYMzJhV1DlBZ7F2Wy6kd
8Givg7fiTvSP712smNwF/8g3GfHRwnwOjRFfAg7BZ5p7dHKo/GPfzeHD9rBR
NI2BkiPuZ7Lh9fRmF1ju25Batxu8/Paw46+zWM9UVszHeAGWWL9x1fFk1KcF
l+xmSMXz2DvPKciXBXuE5mx7+hj14V0hfKLlMPc66es2FfAJ9Syx4lr4VVJ3
yGAj3H3P/PKFD5hH72L9tgdtsDBr6AnbHlju8GW9kFGsf/arwOTCN9j4ogh3
/6qDFGtx0aeHMcPuXzbkaLIdpPRjTryyvLgeeUE27fKNbTCr8kBzMZWHfgnf
q5SFnwk/LbJWgm+ISgg4G6N/dXxT1i8T5GaqwpvGTakcejxl3THUl8RULJm4
k00ianKiH2qEw9ZfglmMEqny6A4ejQdkT2veSii0m+tAHtn40U+2F7k9Q2Dm
DVpDck7a0P7j43EZOF/gF52FoiGlfpsKraGrInLbP/rmw7uRVyT9pi3xga8r
zucLBVHqiWmpXK+xS/DwxxnOiHiyGQmN3J3vjyfCz2tm3ogmo76T5ldYZyZy
X5MMQ9085ERavI9YBWxv82zl5kvUT07RXZkZhhW1pJ4yLqN+97uLLEI0hyiW
/OtrE0gHe9x8b8exiuxpTdmDt/8qUDlrJYW+XgD1a399/bV3M5zqvMmSJAvv
3b/xmIkKzFq95dlqVXjrcY3COXX4VKZ5zRcNuCe5tj1sH1xGU/z2wSGyGYmp
mVuS8aZksxPH03cGTJyEz/mkvQ06BTtE11raWZPNRaxetfJhtTPZvITyl3/a
gx7I1dd+W1t8Bk42Pj8U5gkvN9fIl1HZ82/X3FEf7HfZ8rHKKj+4bJvnjuyz
cNiG/fX1/jCj6LLQsxD0Sxy9fEYoAvOFVLb92BRJ9n9/nzprJ7yi8nuhg2aK
UWQLET5dU8VuUchZy8NEWKPh0WTz6fvR6H9id95av2twh4v9SHEsvHdOvOI5
lY0C5Q+8pPLRCObUbXEwH13thHQc1X3/do4zTEDeUqi+w+4G8hX5MbPzt6ju
/yNP+iUqb98rsT0oHebkqeo8lYl+paYeE8b3kD9V+bRa+D7ut7dNSiv7PvLW
X/RjzVQ2qzd6M1SE+pX9/uv/UFnykaRj3iM43sDT5swT+JsY14PSUryfXl4K
yrrPkY/vmTtrWQn/82W/JvMSbr5618+5Ck5t+zvhVoV+Y+/ex8m/gk98Nkvw
pfKFU4dS0uvw8xL1nin7ej3yva8qLNJeo39rwppdTA3I55+vso1uhGWvfLzE
1Qy3WTnHm76Duaoflr1rg60dQjXp2rG/0l3SyMZP8FuB1osGFE9rhj8u9w6j
8tqMA7bmHajfIRO1I7UTDtvtw6bzGQ6mJ8Xs66bq3/MgU3YQ/X40al6SozKz
O6fh869wyd7a9CEqi0lzv9g7hn77Lp336KYywaGb7DAJJxyvbWWcgk0kRtgt
qLzCe5JD8Qds+nYdi9g09isI4H/YNwvXvP9l8PkXrBqkuFl8Aes3ZrXmcy3C
676/WR+2DDccv26pyGBE8epd2hJGVNa516C0mx2O8jy/NZzKfq9P+tNywN3b
crbPc5LNSKzLkRMN5IHNd/kJpfHC6+8eXlDcANsaXuJTEIK1bzxu0BVB/5va
ATffb0Yu0raPzlwMDlQVWi0hCVe7cCeflsb6h8tV/ZuVYJfUJCuXHagfC4s4
Ub8Dua/QlsvZu+B1JcZsG9Xg9fN+BoQG2f99H3DvM/2xG97ccuCpvS4sYxRK
E6yH9c4hjPXL+nDLpvSCUEP4WoPTZhYzODtpa8gRKv/pjtrjZw4zcpzj17OC
xb/WZ0wcw/nEuk0VJ4/D3+ViFbefJJudELB88TrWlmwu4lLmiPu0I5z/cuPm
i84wV5X0NUkXsnmJfT1vWte4wv5bBSfl3MjmJ1YZ9UVMusM/zjQpx/nCiXmC
VfFUrhvhLFvlj37rlM9HeQbApxgt+qaoPJmxSDsQiPUMUfMtFUFw2Rf1H4vB
qDfWO68mFQ6fzXpkz3wd/q1ZUNYVD9M0SLTPx+P8RkcyVuSS4Q2rd7hpp6B+
b3Xgh59pyJcyolaK03Hf7QLrX2nfw/MYXuissHhI9T6q/OwrzYc/9GcE+BTC
8rGXXxwogm1GnrIYluD5V3zZvW53Gd4/pavHhbWpbP0oPFL5OewSMGslWgOf
P7SknkLlgIDwQcE6Sn/SghxPf1w9XJhmryr+AfW53NFbqj9hnq6fH9TpP8M0
n7fLt1L5uonV3NEBnOeUUMhczBf4aIVLW+UQ6vcza/MKD8NGV2Pq3MbgIT2x
mbpx+PCuchemSXhVRPXO2p+w8A35n0pzcMcmvjdCC9g/pUfAv2kB+UsOX76h
ReT0qvV1VUzG/zM7MWiUX8HODvMZvvCzWgeXlmRoO3DBfdkXL2VwG1P60TRX
Xu7lIZtEnKnrYF2mMu1fXuKCEDypofD0twjWN3jtn5wSRf/8Wnf7oi2wewdN
V6sE7Nr6T1VShmwu4sbqgapoZeQmUUn7m5SRRyw9PfJRhWxe4llr4NMMNTh8
U8mtYg2y+Yn02caoAE3kO6qm6Dboww6nr7SXGaL/h5N6T5yM4HwvXvfXVK6r
bQpRMYUtPS86mR2Bk+Z4/8WYob9nYkTzpDny3EInr6pj8Ps/eY+PWsP18msV
7B2w/nXlRPGEIxy2+tJ8/2mcL0f/pAW9G3LXI+u9L/jCSwrZQ3lUbhfUVCu8
gPUqOdwv34cgv3+/M4I7FI5tdrfYS+VT6zLFJ0Ixb/g/0hwpDF5t8+WrdiTs
6ZY1fOcK7JZz6i7nNXgzz46122LxvAt9nRX645Bb3PvX/OQ28pGWGZfQVHjG
ID1zYxbeP8W4exxzWcgrpLuMXB7CrTGRyZP5qM9tDT/i9ghWHrE/HvcYbja8
qT1YjPXWmukW6U8wX/lzo9/9T5HvO/z5cG8pHNyyI/VBGcx+e02c8kv4a2jf
88JXMM1Z5gX713Di1gz9cw3weIq6zEoL9p+R0s8oaYdTW/xpj3TC/b/oY0u6
sf7T3l8xEX1wSNOp9oUp1L/xesxjNA376vtxas3Cb4OmtiXOY30qTTPz23nk
2lfz+K8uwBPiV2vM/8BPdp1quvUP75OEnYdLC8X8xEZZrtEndIcp+Znddyfl
GQ5T1idezB09vAr5FTUTyzIm5NsWevn3ssAOpUyWkRtQT/vytt8+AbL5idh0
/U5eQXhB3Urq8CZ4yj++MZfKx8varbyE0e/993T2J2Jw5sazdq5bUW9b8Wzo
qTgcLqTfpbiNbCGi2X19oY0c/HKzf8YHRbgiWcT7y06yRQg/PdPetcqweKbC
4xQVeEX33erK3Vjvx55S8EYb+aqSVvE9++FCuo45Rz3UC6UHdD83gNPXGtWa
HoR3r+1X1TbBear+jjwZNcP5v0iV9ksdp7pvRfdF2+OoP2Lc/SPuBPppbZcx
F7CDe5ovzJY7on7irVldvDNsI5J/+5YLfOnjw8fdLthPsjMq+6orvM25776v
B7z9dZ4cjSfejxRL/X2vvclmJ04flRXm9YPv0fO7B/uhfuedJ+o3qax7giNo
xzl4Yk3LWtpAeIOY32siCP3cfl0X0qeYkYjPE5uYjUSufo++fSoGltFRVJe/
Ct88ktb3gcr3zY5VhF+DWx92hj2issvAjKtgAuZZv192/cEbsOuti7Q+N1Fv
MvrCdegm5rPoSOboSIQ51BSWFpLgjh8arTGp8Ozi8/HKNLL/+36Tssm2jcrp
uR5aM1QOl3LtVc2EaTnEk8XvwSrJVQmZ2fDZR9d9bR/AiqYJkoYFcMfZwIkE
KtuWq7bqFmI+56Iup1OP4Gfd8kY7n8DNn5mUU6hsXqLbFlWK+zmZYLvZqhz3
96DUm/npK7xf9K38jucakG/1//jCpRGuvuKettCIfpF8214pvIE9bGTWKb2D
Sf4bTru2w/9Y345nfUK/NaFaQ+7dsGi5mIv5AOZJ9Ff8pPQVNhmVDLkxhp8f
NmaJ1GdUznp05xnbJH4eWwtlNh2bwufFk6K/Be7T8MQNjSNOP+GyI8qhk1Qe
l1R4Iz0Le9pIGaovwALD/y4I/oFDaupN1JbgSq+60LPLcDLXF927NCYUSzSU
nrenJVuIyCkMOSlIRzY/IdY0xTpOD4fYHSglGOEYc5sv56icwHfmlAsz/Hvl
VkQZC9m8xMif1brDLMgzRcN0lddg/6ZdvZvC1iDfrPmmbHktLHK2zuUvO+yY
YJJeywkrrCScq+GBlXRWzprzwQc6mBcTNsCrNKRmM6ncHLNuZ+BGeBPN5Iab
Aphf9e3psopN8Po/wS/3CcMOkiUlriLwM6GggbOisJY+fXemOBy5TqRhUAL+
3VQ6fEsSbs1MOPKd4v++3yoIb2GQhu+1q19KorL8iMTnqe1k//f5tufJ8VUy
MMcQQ/sqWXiNT9KHYSrXMTuG3JCDu12v/PyhgP5pfnerltTgSPsBPxF11LeJ
/R48TGWpLQs+NBqwUEOo3FoNrN8TnqhxZzdc3rdockwbFi99JKi7D3ZeTX9n
RAc+fFZtg+p+2P6pTInRAbjMgknjmAFsKMHBsETlOdLpaZmDVPPEX88upnLN
yfZBPyNYcoVh18HD8Cij1P1aKncW3sn/YQIr9Oo3xpnChbPrT0Sbwf65VsJ/
zXA/HuwGPxfN4VpmT4Peo3DFo3jnT5Zwz2VapVNWcNiW2dD6Y7AXIXmxm8pP
3OpOr7WGZR+/axV0hg2sHvPbulDdf2eFV5Qb7JPI8/iTB2z1ku7IghcsZ5Jc
OOxHdT+ckX8azsHG+U1jWwPxfv+9bydgGQTzyzNt0TmPnz+7KL67T8Pg0IF3
NO8u4fNi/b67kqRwuOfvxY1rImGZPxdbKqgcHZe+9CsKFs47bJsdDdO01oep
XIFpZQt27LgGe6s1bImisu+VX7eV4zCf+a1ooX0JOM+xyVpPmwTkbZcebim+
QfX5NNlytoHK96UP3L95E967udfdJgn+0ZpAWnsLdj52JvF1KmxcllbZSWUT
9dodqmmwaOBLk2tUds9TLl5Jhzlku9KP3YGnN1xiFM+BHWaYazbkUfWjYbH5
+RAe0vGd8cmHZf9le28ogHcLBmd+LcT9WZXcY4orQi6cJ3ia7THu72LBRQ+H
Yvg2l6hlbzHqk+zyQm4+gbvvuNcNVMBX1868j3oJy+S3T3vUwBd7rw+E1cJ8
587HptdhPm6TV4L36uHE1XamL17DDDwm6gcb4cq0GyO5Tfj9miIsbs71huzN
hC7dxOVfb2FZlzRbsVZYjXlwOfs91lcOZbzt+ID+D+Y1X/h9hHlMgjM9P2H+
qa+7dUU74I7vQ+NWXaifHr8mt/kzzJef0ms9SPXzJcpIbz4E/4m9sHbfMHxi
36dva8bwPJQ5PvFMTuDn+9ijz8dYp+Ady65ZbtMw86CAzvAsPm+irmzTXz0H
f+/0lYmgmJEweqFi57kI733nUL5/CY46x52YS+Vd640mPf6RTSJu6577zUIy
/Z+nNZX0c35+poF3xz3T+r4art1163gvI8y4OvixLxtcURQmm80Fh98WjSf4
YNH1j8KfCcHZzsL35YXJJhGsK5tHvETIZiQkPDe5eFP5+OrWBUtROOzh+w8b
5ODN85qZl+XQT4l3H/9WFdjp1dSYvDosOqg977Mbfq7GNay3F56UpJs/ewD2
VyW1u+vDJ3KcWxgPY/+f9KeZ6Uzgu4txD4+YwsND6qffnIDn+jimtlrDrKc/
iPrbwF3xQdce2ZLNTowGb52lPU02F6Fx8dC+gdPIQ5f7FR2csP56sqqHjTPm
bTtcFh7tjPyGKKfwe1c4y8V+aI8f+m0TzQ52OgdXs0Z9ZgrE/rRbS/9EUfn5
A5Pme1T+YxYgfvo81nMf/KXsT+WQ3xdrWy/AotV6HyXC4CsqMgZSkXCry4OD
66LhIEb5w15X4PzvM0lcsfCTi9/32ybAA23RrwVuwlFH3n2mdgFtyMuBJMz/
/Z7ClEwq2f/9/T+YE6NIZcXnpj/T7sKerHzrkjKx/sVvve/Xc2DWRbkZtUfw
N7ai/MASOPlFi2PGU5iL3yYsrhTz8TTR3NaqQN5Osij7WQm7DIuWCFehXuzB
ozyeGjih9SW/LJWD7/SOXGrE+sOBdh4mzbCKWJrc2Fs430D5Ymwnzvu7ZR1d
aBc8Kzbd9LYb3vq+MMdokOq+ftEODA7BSjQbH7wZhiW+X3RuoXJgvIHTzxH4
/Ufa9KavZPMTpUuCnzu/wQY3PxjHf4e9bvM6lY7BsyLil1om4OmzW+Zv/4Cn
bu8OsJzGfhecPA4dn4V7CgyiS+fgqxkf7mf/wXpWzZtVBxbhKsljy2f+wZ8G
9z9soliIaFRef5yTdISSV7t664rSHqH0r7Ty1V63Bv4k7H3GmsqnhAMY9rLB
11gaI/dzk81FvCqLcfSjMt2s1AONDbCHLM0HYyHY5aHtswtULq+xLksVg2tW
L9rIbKHqp/BQPJzK+W4FFvvFYYOPPWJzkrCdSeTZO1LwwxuFLIbbyf7v7yHx
rW8PyyFvf+grWCQPH+Oez9+zk+p8//YoDVLZpFOj6huV0xvythuq4X6mW2je
R6jDwlY9e3M0YYbv46XHCHhs7fQRWi30q+Jhjdupg3kTRKKfe+lROe7eLx9T
qvu1ru05fhweDjKyrzuJ/okd2ReOnoIdpUpEjtuj/neS9ao8B/SPyRHTuuiE
PMLcq/i0K2zMf+TdQQ/Uf/B4d/IYxYyEvLXRiKsnfF2vZvI7lQd0R1uHvOA4
u5+kS0Gw6dwNx0dUFm4ZdWa4ABeu37PyMQS2/JVw9k8YnPaaw1gqmmwScSo2
QafwBnLp4ISTbenwrYQGDZO7OM/qmgiuM1k474augYi2HNxfQ9hRE8dcmJGn
oCoyD/Wr+Y/XeBXAlkclsuQfw82Ccgn3qUy/VFDnWI79M8Pa0iIr4FQ5/1st
lZjXVXYprPMlclfRohOnq+AL6i4RI1Qett02ee0V9vtSY7zJsxrm2/tD6EET
bBPpxmTcDJN2yx+seweLur2UcfkAmzYsPf9H5YsmN1cf+Qw/0JgRvPIZ83Sm
B5SF9uE8+0R61hd+wfMqvNfncPIbnLynYXP/d9T3duQuj1G5KLpqLfM4fOaA
5u/vv2GFnzkjjovYn9G+55YYyYziH997bdqobLKlgMmNDl7zqIB3mhFWc0wX
ZmOGfW38DDlZyeYiupqiM1Kp/Pc9/wbOdWTzEi3ct40/rEOu0WehU8IFB3gp
JrnwwPcj2V8d3AArCqb+Td8IJ5Im/SL50V9CaZ/hGQFYc3X5vsotqJf8Yd5X
txW+NdzxnnMbrGMVvduByja7XupIS8HhF+STymTQPyKHc4+CArz7XpFAnCIc
nvUuYq0SnCTtedRTCf089i2n9SrhPplfpn3IUYEzWvV2d6vCdEJWHLIacFmm
c7Tsblh2u2a6yF44UrPobPx+7BdZ+3bLSz3kb5JctyxQzEgwiNRFSBwgm0Sc
MWq8ZXoIeaj76UwGI3i76+iwEJXbcsqFlai88+3mo13G8Iv0PBKdFfbn7nXr
LzgGS16+3Fh5HN777+fdfydg4oRmeu5JWO/fIZEWG/jp2N7MvbbwQcnDWyud
4Ee01w4GueA+flfytIdQ+Y9TqziXB3xzpnffhjNYn9AoUZPkBWde+/L6iQ8s
PlPUZOpH9b70CQcVBcKGfrcSRS7gfVC/cpTv+CW4hF616/pl1HNslmXIjoAl
yjfNDUZhP4/V/lkvrsDLF2X0n9yC127JyGPKgvst9FNz8+GG4Ron9kL0b7F6
1TRbiJzVbObqkSLkpsWqdN2P4IZzjjzCj1FfXM1P0/kY+QPDMbm5Elj/W3lz
61PU2+uf13hUClt2i27wK8f7ou9azhH4Au+jqu7TayXVMJN8QIRGLbytr8Pg
dj38MrGyW60R/YJihJV2NsGThb7qQi3wBCk+4B6Vuz49En7YCr9h4Ntn/QHz
1iyGLOt/RO58KZ1I7YT1Wq0r5ntg4zr1Xt9+rO94I9avMYj70U7xdhgfQv6A
foO4wQhyOlEhi/oxeOmbstjVWdj7+f1Nm+axPmBCYc9dkjklrzzyaXCFYl6C
tDXDaict7Oeh9ryCCfVO+VYfA5jhST4hu1FWuDTkQz3vWrj6UrnuIDvZ7ITM
Bj1RYy44e2fCvNl6+EjJxmfjm7C+Ys3XCQ8hzJMdwqehJAwfN7wm9VEE9S7l
r33SxZB/czyfqL0Fvlv3cq27OPyJyDnaKEk2P1EvbFfCLQUX7eb/JK4Al1gk
DpxVhL34PsxoKJEtREycuR8fpwyzbDu97bg62SJEemP4Lpvd8Kux986zVL4q
oeM1oAVvOyEf0r8HDvnSeWGDDrwmN+BDxH6yNxPpUneNynRhmqZvtHO6qC/a
1fc9RA92Ps6xjk+faj7JqkkrQ8x/TIHthS+Vve3zR2epXJTCny5hjPUVPSPa
zlS2UFE/RjLFPGHvLhskH6GaT6P9RZw5/O3Fj82JVOY5kXj/DZWT2W3jrx2F
m+uW97Jawo49HF2VVvAztxia/uOwruaI5fxxzDfCXxLfdxJuZZnZetsa5wv2
vnRPywYeHUg1KrPF849/v7d8xR65b7a/xoAj/Fnh54nMM+gfE3m5WMsLvv02
IGiLD2z+rSqi1g8OYDb6SncW1iq2HtoYDPMpMiqoBmM/iVUvzHqpzPpSpubh
efjgyDFGgQtwbrnWlj9h8CGh8xHq4XCl01X1h5exn7vdpuquKOR8t57w/aJy
5PnC3JJouE+gTtMxHvd1dCprZoTKUbRXFVJT4P3CTQmPU2H3cVP6qAyqejVu
VZpMOG//8e+uFPMSuVc9vPPvwWYp60fFsvD5cLg8b0yeyu8r2JZNcuE9NxiW
tB7i82jAiScxvwCOCDw0LFII/z45ZhdB5Wt6NE3VxTDru+WNU1SuLs5K3f+E
an18xW7bEuy/M8F+Zs1TuCR0WN3jGeoTuDKjTj2H5432HdxSDpsv35zY1oT1
9aI+h9nfwC+r0+sevMX90Bav8h9qR64WLztr8Qn9ns1af+P8DK+S/C282A07
8sz8Cuglm5HItXJoPDMEz4iNOfpMwjY7c6QifpFNIj7afaxes0z2tGZPoya7
O60FxTd89+1QZrGg1H+3Ldh0fw38Zj5SxYuLbEbCLvCVwy5u5E4nzli3iSI3
D7aOy9tCNjthtk3As3UL8g8/Nqa6boPvy/Yxl8rADnPvm8oVYIXxM9w7VeA+
IaVPuVQ2a2oqeL0L1tPYcchbHT77fbjypwbsR/+YjVYT83fnzsi/onLV7/f8
QQQsIE3PcUoLvtQtPdC+B/1ktimsSO2l8gHXtRU6MHFqp1ndfqzn2sBQs8sE
VjpletHAAp57y1mScxS+zMYpN0DlGy4K0QpW6B/cqjFy6zjcuUd83xdr3P8q
Lssr8k4w6Vkh36cz8Jxbbco2H1jrRPwzTSobHbi3sssPllD2nzcLhrP2bTZn
vYD9f8jcOrXzEuY10wmVkgiHmU+dLnaKwvsnk/fprWIsvMm2L9gzDnbOUjBn
uwHnpTicNs1Bv7FdMaTP97H/GCmjXrUAuYriR4mpUqwve1AX+a0M+XPrfL6W
eqxvrOGVF2vG+QR/vHot/BX55QpLv4hRrJco51np+Y7+HOsNT70eQ273ZCTq
9jjW8+cIeWhMoL/5vlsnt/4m+7+/V1pL+zctkM1LSA2L/9m5gPz21l/vsv/A
cqZXjWuX0K993P7EtRXsp26b9FyP9ijFtFf2LHtRTCKsVfKk5ejIntYUZP2a
NMCIPHh6dPXPtXBmmG9NDzf8uCDmUP8mOPHFXkMvIfiIV9mtTBH0f1+are0n
RslJ+0w0jk5tRR6cdabsmTx8NG3s8WYV9OMpuqybtQvnUfIW2VypBjukbGpb
1IBXHTw6RaMJC4eyvr9MZYNQZqkD5mSzE57hLSZVVDZaWontpfLHNZX3tI9R
9fe8yDl9HL5bJFETdgKecLx72OkkbMITVPeSysFby8MqTsF5Zn0jnF7wxV3c
H297wxKdXTsEzuI+wu8HhgX7w1aL5Y53g3B/1d86+BqpHPF/TNd3PJdfGwdw
IpllZYSM8JNdMirlq5KiUCLJpqGMykjKjFBGsqLMUJQVZUSZGQ0hZFRC2SNK
GfE8//A5f75fn+u6zrnPub+34klI1PKCORgUxPx94H0DNfqrfHE/jUsR2t/9
YRd+pbeit+DwereXp6Jgq522Ry6kwLytOQsH0zH/6QPnxiuF2O85PkXJ6FKY
uuf0zg+VcGSyC82OKnitruFOJ8J6ZuJJGa/h7ZSXs9qNOK+aknGvhE7kiXu4
PAUHsJ/LhwQj8kawXwV23o/8U/CUIGddG+E/IhPfh36h/6F7xyWbv8jX8zmk
3l17ciW3jntevoEbNjQcGh8SgK+z3JJZKwXbOUQEysotm4ryr9ykJ4Wwzl3X
VZOENcvviYVshWXpzsnUbcO86Mh/Mj8VkW/ozw4tUEF+WyjjQeVumOlRhR+f
GupjqdPvae6H29sdzZJvwBXs+ze0BKD/X0Om98ht+OakXvlkBOH8rxrrH6I/
+zr7SO2K6SkP72okCWbDvfXrDlbnwYUBao9GCGsvTTp3Podppx/5uRfBPTya
72OL4bWnt7F6VsIx3OE7tlRjPznrhyPH27BfJzoP+gsdcPurqk3NhNVoszXs
BuCpi4JsMcOYp3JNb1faKNb7uti4q4xwV+HsPdoJeGJetId/ctmslEdMLofz
fy+bkyLPVtFBmVk2D8W+54Ps+b/IO4r1xXnn0X9JjqXPaQE5w6nt13f+Q071
td3hPI3JSt7Oyu2dRQt/5E3vq1wDvzEtn41mgEdbt9pLMsLmA2LUgRxwrsjC
dA33slkpX7JSX3/jh+86cDQaCsCa5TOXdm6CHW757mYRh2lMrip4ScDMOdrN
6psJN4sdOElYadL8WYckHP6ZZ0hDCvubrGimPieDvKA0yLNKHi5dczDonips
E7tEM6IJRzt7XtHRxrxyr3LbfsLh15947z0Bdx2cGi0zhi2aLjJaWxLnbz/u
zWizbB7Kxn/Vnd9PwReqdrXEnIUDul0uLRBeCjhtrW0H161OC3GzhzlqFf+p
Oiybn7I0wz4wcQl5R4PjnotuyH3MNb1aCLeYO04FX0F9v4T1zMwV5FW+x1ps
PeC4Gxs23CWc5coos9oT/et6SwcavOHpYlv//3xwHib9accVfHDeRt10d974
whkHnlDXXoebWp6ZD/jB1dHSeYyBcA2Lc51M0LLpKa3arhtf3oSvV6ZI54XA
LEKvBidjYcMUmkfuccumorB73f3lkbjsSTWqH8pfjiTBhxTeXdLMg4v4ih7u
yoddg4OPBBOenVDLtS/A/FmWNSVmhXC5jd6+hVLU72S5apJXiXxaREt54DVs
oxVJf+kdLBvBOviNcOu5HR1H2uHV5QKCTV0wlbHi7+8T8FszSlb4NM5DLGqV
gMpvOOVnQTPvX5y3Z+l1ttWzhOUf/eVdIH4f9ab3Sxdw/+cdXuwP/wd3fY5t
HFiEGb6EdUlTma74+o97Wseo4dtTb9gcVsFGB2QTOWmXzUlJifILc1gDf2pY
nd1PON2/eNKCYdmsFD1t17VDK6ansD547Mu6Dvb+/l7PmQ31n34VtF1hR974
1oDzxXqY7zzD53he1KcpH7m2eQMcvy0i1lyAmBfdt852I3wr56JeuxD2e7o7
44iACMyW5OcxKoLnH6R9cFNRFBYy82zgkYBTTtidlZFEf6BpQaGxFLyn49Vk
+xY4ociKJVYBnhLdeFlOEfPONzIzPdpF3IfGd/d1++CdfVInsgkXuJj9KNSA
HTizHr7bD7ff3Ku7XgvrRTyo0N5+FPlZn8xf2frL5qeEv+OYLjCA592DpYSP
w1s8Z+usjWHR7zpUrSeXLUQ5oyAyxmACz/hMF6iYwSeSHXh3mcOBNEk7qSyX
LUL59XXfd1Vr5A6a/6T7bbBe75sPvT6n4DXvnxwNPYX6A9PO2zRPw8GeLPy1
hJtjH1dOncF6oxteuauehV2sE8e5zsN5vGJDnXbwZZmTiaOE1SaUmHztYbve
5pcZjoTFzltwO8GvrS8yqRNu+qh/lM4F3p2ueuWaC/a7kPh06zvC6c28C0OE
f9B+jDRyg20FhhTp3HE+7AUCZ0MIJ2Ydrim9ivtvTA3jY/GADbwnOh4T3sC3
pzPGE3ZSa3i42hfOOfSk2JNw42/6/nnCDa03D1bfhC19DB4wh8K1mqGnN4fB
E9ryD6jC4fojHvE5hLnzayNv3cHzPGDt/vMtAvkHmmOp/dHw5LOXr38Q9q2x
f/75LvoPz4cyGMXCGvd+O56KxXna6Jw4MXiPeJ/0TN9vug9Hrt/MkUe40KUk
xikB88x8O/9dJtyS/TaM6wHx++krsNz4EG49aRHdSVhyIb/3M2GjxbeVXzLg
tbZyOYWZ8NcOertFwur7BpL/ZWF/Mh8ajrjlwhveBMiJ5OH9O8CWHRn4FDlX
fGb166eYt0fb2eJePkxjZBjkWwhTRauJOBQR9/1LoyGP8KsT1xT2vIAvV6XL
tZTBewM07Ta8wrxq2XyWw6+Qe/5Ur3lYDidxFtjsq4Yza24znSY8lrP41P81
PPIgUDKD8MfRL/IRdfg+sryczlaoh3//cZl7vGJWSvmOs2oGDfB2Dn69B43w
HX72a0rN6H/Vr8H1sAW2SXGXWmiFR/TX3ivsgJOHKfFSXbDg4FFGxs+wmBrV
hZCv2P8dHVGjJ4QTtc7JHP0GW5fEr48aQL+rWGt/8BBsVLb32PdR4u+fpMD2
ScL+SorOymPwSeMZBq1xOHLPuFPwBOx2/si13p/wdn9xR8Zp+M/aiwPCv4jv
ifsR5uTfsOpM5Oy5P3CgKXfkplk4Wj+p8vA8fFOzu9GEMNM/iZNmS/C3uuxX
blRmK+t7/meoUEILm+bGMSnSw4IBvhbphPW3b2SMYDJbmcemaczsx0r4E6Nd
Jiccq3A1Tnc93Hbq1aWXhD/XFCcIccEFSp67PvHC9OOObjc2wFT91gGFhG+H
hduz8GF/09yJ8d8E4FPXvxU9E4Tr5ZWtfq+YldJXtT1ouyicL+V0RVMcntTr
8jwqCUvTVN1ik4bPxngmvFKGi9nFxHm3w6s+JnKx7MT6QmdKSpp2IrezqMrX
2wNnSQqmR+2FZ+pXHQjTWDY9RVLY5N0bTXhgOLdF7RCccPTWy0N68N1FW878
4zATM7u96Un4W+/Fslemy6aipBlJKLuYw/mFNkKyFqifK99puGiD/R0rTt3x
7hTybVasz1zPov/0q8P77p9FrsJ2peuoLfrZskIvT5/H+YydOhrh4o77VTPY
+k7LC7lM8wehKMLrnWZHxn0wLz2i4t80YVefIfVef9RLel6Oi78Bp33MfvY5
EPYNcTVSuoX+B3YmyUu3YWGn1pdi4fDTJHmPazHoH+TJHNG4C7dJ84z+Ska9
6LXVvUqpsLf+n0ardJxPUcvPrz4PYduKa95XH+E8P90c0KzORH4zMWZ1z2OY
tf/zz1VP4D2/dELocmFN9c6iuGK4VTbuB0cZ9jNVHtm85yVytrYBmuOv4Oaf
U0US5fDzms9n3lXCR06WfJqpgZfuJ5dceo35NGoX2O7UIje5V+t8uwF50NU4
F5FGWKh2puv7B5i+yvc4ZzPx/sWv0tJsgTMCn+QUtMPq5ef8oz7BjS+1B9d0
wu6qDeOnOrGfV2deaVV0wVT2DjJvulBflGSqR9uN+83cS9kn1Y3cUXe48Nxn
5NUR4x+ovsERCV5Rqr1w7Ig199t+9L/Kip2//gO5cOG/3aUD8IJf0effw8T6
B8/cuj8K84tQWN9N4vdjzN9v/d808qnNFyiTv2Fz1z8qW//CjxiSJ3bMwWGN
gj+FlrC/AFYb9Sxq8xV7HGbJrCdsyKdu7UEDOwYGd/9cDb+L5a0XWAtr7ae9
Fc+6bE7KhrMWrOFssKlfn/AdDthmiMdEhAtWcfO7E8QLz8//5tzFD9+d9daz
Idy2g9ebbyPW9wwK4NYVgsvSqcMqNsGPr55Xi/wP/ZXl+W6thNU8bwQISME3
X2Q8/CmzbB5KaPiFMTZFWMwlSilOCRaIeuBmtwPetDbXvFoVrngR9zFTDd6j
EFvWRYED1CyeJmrAQQ0b/n4mHOu3fVfyfjjqupRlkDb2eyu1emBIG89rILnK
WeDQsukppzLDmq7qwsI3f/Q81IPvHT0RKXpk2VSUJM3gUkEDmO9SicHkSZjm
cG3WA7NlT6o1Bzg237CCldrkoqxPwesGd3+4bAd713yNf+QAvwttzzJyxHzP
xMIszYvY3xqmYTf9S/BOtYB2FRc8b+adu0mLhLnUxRvMXWF1H81P968R758b
DWOPFzyxVydUyheO+v9/18NvoH/1+aGakQC4V+9FWGggLFlp/K4gDPv7EyXB
XBABXwpjflFxF1Z4/oBVJxnukbVQtkiBr9dNxr18gPM4Kf/Yf/oh7Dzk4879
GHa/H5CamAWr6I+3MmXDoWx3v1LnwlL9rJsZCbOqzJwOfgY7ZHW8P1GI+4lt
2GhSXgLvfjUkOVEKp/44rt9WBocedn328z2sUv+ae7oFnrWSufi4G6ZiKaW2
68P6UboZNdf6kOfO0Pi9GIT72VStJGgtVvzJQG7oHWGNv12xOXTLpqI6xkqf
OswMhwQe/R3NAnepbElLZ4VVRTaWlHFjnvbvTEXDDbC1UojlP8Jm/o+Wnm5c
6ad87HooEymybHpK17rpLlvRZbNSBDrlNj8hvEX554ZgcdQLq1tEjksgv0Ut
6mYlibx/36aEL5LIu/TkuW/LLPv//z5Kd5QLkYd7LQ9OFG9ZNg+lvOKju6oC
8tE5u0cUBcz7quNpWrkNjjeT0Rrfjnq/0y+ece6EFcJPxJeoo/6RvaTTwl7Y
54sD1R1N1DMpGGaKH8R+lrKyzttrwa+Yk0xcCJfWRkX5aqE//GDCU91D8NfQ
Ju1UHdSb6JwX/asHj2yWDc45Cj/nfaFRehT9IoyNLa7GcMuNn7F+hD+nxr0P
MIFPZVTxZ5vg+Wybdp+dN4OvGDDmRlnBf02X7GSs4SqFotqPp2BX9gwmgdOY
r27iMhZ2BtZbHdL7+Az2/1a+M+z4OdiMhTXQgXDy1J7vW8/DG6O2uZgQbtbq
aoxbMT/ltIuRtagdfOSZd3v2ioUoeqaSeS8Im9Lxl622h1883FkaQLj52iBF
2AFOc6fzv0q4wssyg+kC3Hmr6bzTBazft668pJqwFI80TdpF7J/27YHoy07w
LtN9tT6EndrK+qsIz8ZNLfQ4wz8NbwfKusCPnx3kyrsMy7sZ+V12w/pea3/G
eRBOdhY6l0J4/clXfQxX0J+euvagyRXc3+6SVQFFV3Dfbz946pu4w1zc5U9k
rxHfh64/u8cJn/qv7UK7B2w//bj6nRe8u1JEqp2wXasF458V01NqC86a2XvD
+7sXP2n64ntVnymRnUD4Af8lneTrsFOTzLWRADgkNVHyeTDmuelM/50NRV6c
bVZ35TbyRLqnKcGESzL3a6+LgN8kNMaoEN4Z0flzexS8W8G8Jv0uvOmpKq1M
HBzlS93XQphPpLTw8n2cxwEvPrr4BOSuB5M8XqYgX7/nQa3nA7jnX8WH82lw
XzeL/vp04ve9cdWxjHTcr7L31RvHH8HOlg59/oSvBtIVRmfAAxWfRgoy4S5K
yneBx/ARX/bef4TlqxV07mdhfQUOjhGfbDhRO8dF7ymc/k3wzMZ8+L1s5oOa
Ajz/dT2XNRtLiPehxTsnogT3V9djrr7pBayVfyCCpRR+6uj08Ecp+rd2MjYv
EvnlLw+/HX4JM29psKavgM8ce2+/jrAbh9JFB8LXilYtfCe8V3XPAf9qrKft
fpS9jLAEt6/53RpYR+Vu1zzhzj2fXH3q4UCPu/IjDfAd45Py0W9gh/3fmMTe
4vykdw1ZejbCwWIv32Y14n7sW6cNWFqQb9qWtZWulfg9Vx3tYiRM76B29gPh
xMqW7UutmHeArs1Yrg3fEybpZtdZ0lvX3R1vR/3C5eYq8w7MezP7LdOF8Je4
yVyqL7ANzRqNhl44tMr2vHo/vH18TC32O6zRrOBm94P4e8Zb9OzwACz37LTU
WcIlCs7etEPE38dLShbVhLecyeUdJ6y2fXUM6YS3qx89HYZFugqm8gn//PPT
Q22U+L4ULDTPjRPfK34fz1OTy55Uk0zM1CyaRP6kvub+rinka8606TL+Rp6x
huon3R9YrqssKHkOrpCPZD/yD+vfnOyycl5CzhrxL6RtleWKX41TpNfSWK7U
B8xpLF0k3MW/2iucFv40OOscTYv+p1Yj7u0McN4vdWVRtmX///neimSdIpw6
Eb4viR2OyFdrr+KCF6OP3/QRgI/xnVQtFIHr6T/cUxeHp20fbVL/D76afn34
vRScmfXl6W85WOOctRL9FrjdxUemUgH7D+yn3dm5DWa6XPAkQhGm22C0SksZ
59FUd9n95XbktJ1GC8d2wmv23483JJzyOVFnYS8snyR2TFQDFrZ+c/EU4df0
vPRBB2B6rs2uAQfhL5rMibu14bVHh6KfHsHzOTO/el1O+Jri9rL9x+DPTdVS
Vobot2xSpLtoiJznaqtE5HH4j+ADcRsj4j4u7WwVN0Z/5+DqF7dNcT6rWsvP
Zpgvm5WipSibDHNS6OP5jKosYUp04dFya/iS4PnMnyvmobxcKh8rtVs2P4WR
odFii/2yhSjUzWuMXjssW4QS4hd8x8cRLpnukswjfONE7IVyR/SnFR8MFLqI
+coJ7iLsTnDai+rc807Yz/HyhLEbRH4o90rrdRfkN5vXsotdhpV7n+XWu8H7
b9hV0rvD2p97rwl4YJ6JyYSJtyf2NzprLp/jhfy8p1ePlQ/cbxJo2+SLeTQ3
si+vug77HeT/wXgd5xv2Nf/jYT84gfkwnYsf7svw8J3RASKfCk71cPFHXvSq
ijmCsEuYpmR6ACxVrffTIwh+vfPHhUbCdHbtx8vC4QOsMQzNhL/Vqx1iiyD6
B2NGm+5iP8PPmz+WxRHP+yb+5oc45Cay/57J30N//4E/N2zikfNy3eq2J1xd
ovCNMQH1vzl+HExKIM5ng23OdBJsNCGSsSEV9XukLLWFCUtsUx/VJhzOZPdn
Op3Yv0BjmfJD5FcMCljfEb6xQeje/Sf4Pe1WtLjxKAuuvpckP58LF/62KrJ/
CmscHYxNINxNdf+VbD4sIzfDL79iKkrk3Lh35XN4K6u9tEghfu/Zm4PHpAuR
j9TsvD9KeCtj9CndIsz/3K8U/PAF8ndRSsevlMF1qW6rAl7CMu9dlFdVoj9e
bHbkeiXOo6Uj1yfoNc7vX1zL11V1xPejX+79lzrU11v9p2P3BrlNSEhY0lu8
L01dRhF1H+A9jhsfpjbDlap/53ua0U/TseuLcgtyOrH7m++3w27/1rZs6cDv
sfqkZd6+z/Br9Sv69YST7Lhktb/A3Va5VEaEFbbmRAt+hQO49/U1EI4Jsyhu
7sH67b5CRm96idzaz/Djd5hd/O0lnR9wJPMVrSzCVF/O+fIPwB7XT1QqEn5X
UDyhPwhvL1NuzRjG+kwHXe6uHoFZfi0aexKu3e3UNEZY45GV/oZR+Ktnid5O
wuyhYTdujWE9vd7UJc5xfA8/Tb1TPEtY86d3ljfhdxNtCY/G0a+R6O4gNwFP
iPwR2kL41qF0aifC1z8byDYQnmIQZts9CfMPmxn+noIFqW7z6E9j/4ffzG7a
8Qvvz4LF6hEtwpYJT14U/oapAoP1ds3A63wCuUoJZ9cMbHD9g/fbqLFp7g3h
/OT9Whv+ov61Q1aNOeH3b4pCvAgnURLlOgm39r3o6iFsfDeA8cAcvGS2aqM9
4bi3dgdaCXt2KK95soDnpyTteKa/iPys7p2P55bgQ4dFtMyorFbqLyS+epa0
Yk6K7pwkjSo1rNX5vPzxKjj/oppvLmEPVTHGDsJNATzyObRwdo9dN/Nq2KFR
4osmYXP7Zvpiwjecy5Od6eA+0biwxDUwdcSGwArC6/nObTjNAEecaOH4wAh7
9xWEXGKBr3NLXfpMmOV7m3/5WvjtzksG44SddNXXt7DCL2PzOEYIs/y+6tPG
Bl/MpSqK54CZp/Lj3hGeq0yasVkPB/SofmzhWjYrRUagfYGJGxYs+/RLnRv1
/2VdPmHGA2eeoy20ILx5+4Fj3YR56xQ2q/DC68od+b7wLZuHonR0JmkfP/G8
NaPd/itmpXj38qo7CiC3LN3lzLoR/S0XHK/aEn58wnizL+FnGkr8Xzei38dm
f6yAMHza/rRz7yY4smJUSE8M6+dfGMu9Jw7XPbF3EpNA/bWZG3PPCR8TjTBu
lITpauwuikthP5721JoHpJAPWD4q/kg41EOr55IM1uMbCqvxkEH+UsE1cqMc
7DdS06AgD9t+Y7Q9Tzg8+9/w3y2YR6mNCtq6FXlnv3FAmgJsuGa/0uVtsKxR
hAONErx19xpVQxX46vGO15zb4aehufcWVeFamuNeR3fBd6QFh8fVYC2PwS4V
dbgmc3GdL+HiN3s/yu2BB6fj5EX34jyr6ocPDGrAScGrqv/sh1/Mrj5xQRMO
3xAd/oiwu+JGtl9a8L8n16cCD8GXBBxEWXSwPv9Npmj3ozhPlq20xVKGy6an
XGodDOwnLJbzS+TaSThfycGP2gTOcb61nsMUbh7y5dImfH2CVU5/xf///zaX
5lp/wuLp0Rc1LFC/oU060IQwvY/jCScL1J9U1X/PdArus+4UTzgNbxzw2J9B
WDKgVUT3HCwzlFiaTNikYj/1KUeY8VPywdSLWP+hXOiDk07I2cbX9b1zhsd2
9XJNu6DeXN19l57rslkpTZ+UatsJl92wzONwgw8f9A8Pc4fd5eINja/Czplf
3DR8MF/6ceOEw3W4yqyk76gf9sNqtnpKIBB5e9kr5ku3kEvYi543CIY3We0v
5ghF/dyI3nreCOQ/T2hSxUcifz3oqLk3CvkbY4V1GoQTZBmHb99D/bCPa8Lf
e8ifiQvcEktDfrzMcZ9mOswm0ZfS8hB2qJ4JXvcI/njmatybbMzbfDd20yTh
l2up/2rmwtbbRO2f5cGHO4VUAopg56flfcYly55UW32i+VpVOfywY1U+TxUc
fvvD58JG9B/M14lMa4IH1ucHxDXDjIIDfHfa4K6chdbD3ZjHUnH+8vFe5L9j
bojs/I68qHGdkNl35HX1n3NvDMGuo+JTv1dMTykQumatPQpr5ra+fkmYTbqK
Y37FrBTeQI24/jGYXmlvuu0E6uXLa21v/oKZx48Pdsxg/ce3N4Qc/gO/EwpQ
6yYsJqHI+uEv+lO7LXSn/yJfH7y+xnUOLqA7Xn9tDvUXBkS/Fa6YlWI13cvQ
smJOinPNrrLt8/DVDWJ0Mwuov1+Q+cz+H/yN7vqNMsL/HbqvObCI/gsyC/3q
1NYr9mhll6+itV6pZzrLs7uGGea019orug42yFd6E7Bieoptnb5PGeGPg3HT
LKywovPDPZKE6R8ZfTXlhKXWm/N9JVz7xnjmPNeyqSj/rNfRzHMjj+V+csWL
D3nw/NTsCD98lqNbJkgY9UeuuXjK/Yf9fxz8p+78H57/B9Vx2gOb4dsnRPTU
JeEo3uSRASk44e6sqY0sbCU6ZJ9NOPWXREEe4du/L6c/koe9RUxvD27BfnLl
ZK4nbINbVsk8HVdEfeA+ruITynB06xWbP4Q30QYLblWBP0f9sQncDtece/z+
JWHFYZVZ3h1YbxVTl1sdYfHf6wo7duD8QkRPZSapwr8U11GPqKHe23nMl4EC
881zU3sSXt8ikcqwB25lbxB+vRe+rqNvkn8A+1O5EZZ34SBsV3q3T0ob9cKp
pcKGhC/7WOys1kG92N01mfS6sPSMV/2ILuq1mw45MOvB9Z5mouf0UH+NTVi9
lnBla6xm2lGYTzKWq0EfZg+o8Np/DOaliDfpGiybh1LX7vJDj3DPdPrNWyvm
p5yVMvwgdBx+Hb7v1nnCardqSm8SPpJw5wSdEfxQ5L1crhHmP3/RcXTpBPaT
1b/jBJsxctt9HCpWxuhv2/pLzZHIX6ts0dtsBlv6N1t9Iyzpec1kizm8SzJz
OIjwk/hPp9ZYwd/+/9fPiPB+U8k8FxvYPli1w+o09sN93qGX5syyhSjdXpzJ
imeQX2OSlfA7C4cMpkm+PIf6bdQqVb7nly1COaWZuy/9PPL2ddRySnZwoIOy
jZU9/JbJIMOJcGTFhm2vCLtSGfu8Jiwg/tnloQP2syX0gUufA54v4J0mtagj
PDRzNm0r4aLNY67bCSuIZCcfJRz85kx3LeHvV29dkrkAHw/ZwBh/AeszT1gX
3XeCS/jZHXc4w9+LFxNUXGAxuen/jrjiea4x+R865YrzK4riOKd9Gbm4p5Z+
HOHrvI5zzwiHH9J6zugG64e3ZCgTbu0/kRVA+K2eY7DIFVhzKmadEuEUm4g0
dcKnb4YzqbvDp/hiyjddhXXrKp3ECNeZyCgZEH4tminxjHDVzJNb1YTXvLC6
Qe8Je5l/n1UinDVi/cmX8NY7nUxpPvAxgZd8e31h9YbfBwyvw/ybw9Tt/HD+
gx9040eDYAvl/5S6b+J+hWiZXwyGwOv8OX7Y3IYD7wi/NIiAN8hfds6KwLyB
tX7xlYTrHa6UGEXCLVe+6NZHYX9yvrNptNHwmRiJWgbCIk3s6xsIP5ROuMEX
A7sVNRp8WrEIJfzRZab8u8ibT3V9qyX81FftwgLhQjoxEYNYuHzw3DnXOFht
1F+W9R7xfZjkrm65D2c8OHz8v3hYaNPTvccIf3Cse2BAOLyjSpU7kbh/H5Ua
a8J/89hnTiUR78MLCsOlFJzfaJ7fzYh0ONhS+BDHQ3j3eeN/mx/hftQmxstp
M2DNvTZvRjLh/L/NbmaPYUbqxD5zwmuiXdbOPcb8pXNRxTueYH+Cby9+O004
IZdrm0AWHCzJWMSSDd9WDXc8kI15N3P/pqRkYz0Jdl2nF4QzhRJvrc2F8876
aKXkwW1jth8EnmKexNb7+1cVwMpjbrGZz4j7lnL7xPccXivypncnYQ3RtqgI
wvYmLLpuRcT7tE85qIIwrfszwQ/F8L8Ibsp8MbEfBR8O2RI48PfxHxUl2P+R
+XdFe17AYbwS144Rbp3gcuYsJf6ef9/ko1oGP7vU4dxBOIqdbWjHS7jpcVuI
Tzn8cPSbye8KWNk0LvxJJTyY/j5zZxV8x1NpMZKwaGaZCE81bLjt6r/CWpjT
nbH7fB285K9TylC/bE7K81Of5LgJn+anFq4kbOp8pbWXcHTWFtuBeswT3BTO
sbcBzm7Xs/xA+M6z3RYP3+C8D+jJFHwh3LBQ1Gb6FlYqjzc/8xb3Nxv2Wu0a
YfENDY3n3uP7EunqddLhPfKA0XEZbzJXX0zKbYT3KI9avmxBfdpbm5vfWrD+
m8iumNaPxPcngzUlrxX9tjp7Q+62w/tvCCbu/gS/nTpvPEBYgvdriEIHvPHX
UkPPikUpPEaTW+a7kXOxXJlJ+Qwrr70t0v8V1ira37ZEmJ1fN/pcD9xT2slg
T9hdMaR1xzc8D6tZ+/OdhKdCY32u9eL5OTmTWvn7cH+RLYVrs/qQU2b9ZfoJ
x+4MaFzVD+cYarvU9mP+x7elnSMD2E/CEeORpkH4u4LVi4ghOHNCQu3mMPpf
p8vZuIxgvkHQ6csvRpD7pjdalE0Q35Ovib9vTcG6vH6bWwiv788KfzqNeT5+
N003zRC/Z/74EDnCTRX/raf/g/dfdEHC+RDhDOu+kinCdgFekSp/l81K4bBM
4SychdV2hl8vn0V9kBWXR/wczFbYOnt6Ho5nP5FxnfDB7Rq7aBcwjzaFy+wA
4TXrq3/tWFw2PWUixmlUcwlu+35ITo7KZsWPr7q5n1lls9J/NdY48xfhpJiM
1gga1CfFLzAz0CL/0uaWSrrfr9hxO2Ezsw/qWnTL5qSEOxnv8ybs/PhrWjU9
POvRHRLCCP8N5T6VQrhH+GrEfmZYNuBxVhLhbTyi3a3MWH+NwTfZeyxwNe8s
u9VaWEJ3zH6CsCSXzKz7Othka5TPGlbYbmZEq4Uw3Zeqx4OsOJ9dE2ZvN7PD
S7a7NypzwuKq+rFr18Pf2DWr+Qkf/aniq0p45FtH7RZurHeAd54xmfBTT5Hy
ccKyHVb1qryw0daoR768OJ+0XcM3WPjgbAMDejPCnz6bF9fxo/90cYxlE2Hp
ZIrYTUGYOz8l7K0wfGjNnPZGEfjm2Cjzlk3E+6B82m9IAr47+/1D5WY879N2
9RF1aeI8MwS09xGO/hw78JSwy1lm+WJ5ODO6X5hjC+bbBsiFXN2C57vDvbNh
hMiFlHKyXBXR/yv545yQMvxkp4SWEeFmqrTQeRV4q3ojg/UOWOHXftv7hJnj
b19rV4XFhlPMBlWxfonB92H33cT7MKyn76q2bCrKr38n1E6qw2HdYtwse1HP
X3/GWUwT+dzazakHDsBC7dEeS4T/u+lygkcLntItvhZxCGaLVjccPor57nre
pf8MsN+iKU7NdSeQ930Ykqk3hXeWndAUM4O3NSn+zCesIHI+7ZI58TwTOU9f
WMGDl+gUqG1Qf+v+ln+1hDlp8n8unEd9ZUlGUroDcvnV3jodDsifLTzUKHKE
uc0aXtE6wfs6qP9wuS17Uo1VPDAywwO+/fIV3wRhIfGbu0K8YKMLm/1DvGHR
vI+la3xX5lNldf1Jzw6AfdJC9vQHo96RSePWlRDsZ2ei2+0D4bDWtvANNnfw
fA59QXR8Ecg5Ki0+BUTCCsECPOvvo97/ouhU+n3cH93fE6mNj/B7sCosvFLy
GLleiLMrZxby0GQpoX2EE/uFqIty4C7qHVtPPIWLnzay7crHvD7b9Q/rCTdn
Z8+ffIX6Y0rb2s9UEN8307LdFyvhK081zwVWEX+vyn+8aqlF3iR+ZiDmHea9
PLP1zQ/Cv6eC+/Tew24iudQBjXDQa4ULRc3L5qGobpD84v5x2fyUT48f93a0
wwrux273rliIkjy/68eRT/C0ZoYle+eyRSh/fDYbO3Qi5w820wwm/KL0Pv+q
LszXPsCyz6Yb++lwsHs50Y1cfcya8XA/nPiK/a1XP+rXZN6Rrv2BfKw9+vfr
AazXMpIQrzAIj/a9EjYgLND2i296EP02InHtwkOYf0M7Zl6R8MkwRu5Lw/DO
wsYw9xF4zCT1ptA4zltCNiQ+eBI+8zPFdO1P3KelTXNQKmGjME2HuilYrf5C
1whhi/e0l/dNwylO6i8i5+DnlFSpRMIDq6gkmwmrzb8xqliErypsChKlOrVi
jULe+4LU8FsXN++wVcump8xLsqQv0cK5ClGJ7qvh16Pc1glM6L/82DmllnnZ
nBSVofgzBixwnM79ZDcW1P8Iaz7eyQrf3n702iEOuPVVTGU9JxxfV/BhDR/m
9cXOydzgQx5S6H21kR+252dIOioA03qF7soVwP6jtk2uryN800Tpnr3gsqko
u/KLxweEkbs3/WbwFoFLe9UulBA27gv9WyuCfoGPa1QqRWGHieovtv/BeZ91
HtgTbpJ6RistAXf/GWPWk4K3bbDfUyuL9XgO+k+1ysO/8nSPU22B7fxjfroo
EOc5uzvKn/Aab7WttwgvFDNH5RI+Yqbu3kCYOnnB5tQ2nP9rlW6uCcJ15w00
tyjCLBW7qPYQnmvZ3xmqhHkFqVoyf5SwX9PqfIZtu2DVsdl8w12oX8xtVdNS
g+sX+Ox11DA/P0W3m1d92TyUU6ce5/HtgWfZbqhv3od6e5eI72sOILe4MBSv
rrVsfgpViI/QYW34+W2/zw8IH3+dskX2EPpnls6UmByGqSdFKLcIb1HN2Jd+
GP0aGzhaPq5YiDLBnk5tqguPzUWVHNBDff0x9lZ/wpU7kzlT9DB/9/EDZbpH
4TGXYwO6+nheyRzpRWpDnN+sfH+tpxEsN1wR+YZw0Sr3YEFT9L8SPd0+S7jS
bLh4rRl84vzYxmeW8OdQobJz1nDw98bdt6wxf8vVvQyZNjDfOfNQq9NEveWe
rJ7TyPlHn5SfPgMXdmjkXD+D+k1BVZb1RJ578n3YFQd4A3fe1eKLxPeqYw/T
iDP67w0qr9N1gZ0dwu3WuMEbH9rN6REuUWR6n0+4tevPBqZr8IV7Tb6217Ce
lLmgQSZh51+f6+95wNcGInqeeMHVwYy513wIVzC0/ucLmwtE3jkXgN9L/Iyb
1JGbMIc3K2cGYd1H89vawmB22pf5rbfhB3d0IrdFwHz3j4lXERa4+p1tkbBO
SKo/TSy+T9aPPdgOxMEG7LsP0N9b9qTa67HMKSvC2/9K669PgIfNk6qzk9E/
9ymooTcFecz700aXUuFz+U7rEtNgmZfcFzkewjr/jX6dfwR3zov53cqAq+QM
58uewFvXx7OEZGF9zfziHoFcPO9cslvg4zy46vync4eew4IKja2RhJPUL/2x
LiT+3tz+UEQpwfzFOQvaFMKl2ulyHaWw85mkHb4vsT8HhzSarlcrOVWdevO/
pirkH/kFqqyrYZ4BP+631Zg3XyOxgfU1Mf/ciXuHa2H78Q/Pswkf/S95378G
7L/klkRQ8RvkLxddFHjfwn+OsZacfov6F6eH3yq3IKdbeLvuJuFA8SuUuE+o
Nyv+1bivE37iOifL24P3/SHfrssRhJ8Fydxd1Qdrt0hdfjyE39+v/Sz+ycPI
fT75uDePYv6V2PGl65PI5/quJHRPov+w5GqNyJ/wGhHVN4pTsJ6Q2WG7X+g3
CLe6ovIH81ujONdcmIVD06dSP8zi+V/PGMiYzOO+DvM5c6cuIHc5dkt4kvr0
ii1Safm46E6vzJOX6pePXfH/v4flvLK+6+DxiwfW/luHejvTQpXXbJi3KCd8
Vms9nPnjbr8lD+rLtA4Os/DDYau56i+JoF6dMaolfBNy+j3TSqpiWD9JcXfO
AcKGvEU5V8SXzUmhztPtMfgP9thktb37P9RfOJL+hE0KNp7O1fokDbPlnpYq
ksX6n9Klz5cpY39jcfFVn3Ygz5a4osG8B/0Ff2TXv96L9am+nTv4ah/cSRvG
6LF/2f///4Cp6AEazWXzU7xjtIc/rFiIopI1InbwAPKCR0c+WhC+tGkTnfRB
2Kr9IffCIfRf0Sg9GaoDx9GwTt/XQf33vpPba3Wwn37JHZOeunD7m5dnWg3g
sKQvwi8N8Ty/pS29/hkid7MZUDUzgrV3OZafOwGbCXukdRnDVC/MKt1OYj97
b5e+GTiJfMex7r9OJsiXjsZ33zLF8zQE2zS8XbEIZYN7r1O32bJFKbxFljFc
lvBFn8MM2Zaop+OKbPKywjz/zrlQWmv46NG7D9psUO85Gk5XeQr54Q1PvtQQ
pq/qi0g7DctXXdK8eQb7p6r2lXt4Bs+33WlpqJCwp0CdqPVZmOdvqMcBW7hM
/8dXR8JBceVNg7aY3yfO+GfxPPJVWr72wnaw2Dmm4hh73N+9+SO26YRzZIJ7
6h3gV9WurvkX4HdxYvLTFzBPzcRCRfginHs3wIXGGd7YIb9P0xn7Sw6nvpnv
QtznQEtLnissU8LNuET4w0/LON3LcO8TpoM/L2N+dmb9KyE3+Nn9hN08V7Hf
9y711nyEg/rsRP8jfIbBLEn/GnyW+pzb4IpZKb59Cv6mnvAXwd02A4QjM/wO
0fjAFNr+qkDCkuuvXrH2g933jA8lE97Xu+u5uD98ypi1zfEWzF80YLYYAnea
6dYrhmG/x/qHjUpvw0mFD7RCw3EeTcdFJA0j4G4hppAZwsz0+8OcItGftTZ+
t0wUfPCfG+1/0XAqSwTd7mjsp/FosqTwXXjT0cWfgyump2iz5NHoxsJampGH
l+LghtzNaUn34NbB6l3DhM9uee3dmwTPxdOpHkrB93gmnrZ6VSp8/t4U9+l0
eOP9d37yj2CeTWJ0J1Y8qaZ/uPmMK+GNrkoiipmwWdS1e3uz0H+7Lld7Wzbs
WDJkwZUDb8vrfHj0KTxdQTds8RTzPnsVDo/nI//patu0thD55UihNr3ilZxK
geOeDe0L5Dtr1C6KVsDUZ6UVj1Rh3pfgux+NmmAGaq0jEi04PxZBsfn6djj/
Y43+1U544ubl8qwu9Le9ixWl7ibuMzVWd/Er3N1zpuK/Hji4W/Ce+zf4es2w
DkMvLOtg79nfB7+RtfGI+A4XH26pyxuE06OHHncQ9pbmyDg/Av/+TP3l9xhx
3nZ69bXjMK+11PUzE7CRoHZ01BTcQmV49NsUzvP9xDk+/l/I93zOE1yagas2
nwxP+QtTU2jzVs1hP5dDnRj055Db5GznHSdcdDyyRnUB9TUGNmnc/2Aal9WS
xUtwHsP7nfzUZ3CeQ1VHbFbMSrmpQjUmTQdHrflpUU+4PrL36QEm+Phe2QN/
mOFRRm+T5LWYb/r3uQ4tx7KpKKKxXnRlhNfUGds92gCfCufrOimMfqmDdMpt
InCsublduATMoB/9ukwK/QFuP+2spWFZv8dphjLLnlRr66Wmf7diKqqIvyWi
PfJwqvuCTdAW+NMbR+8UwjXn5SrZt8Je1b9VBBVg1UMFj74pYL3fL7bxbt4O
O80KCo3txP6mD7/YY6AKby/QVKKlwGNfdEpUKHjeubo/P8r2wH9pY6cu74PT
dXdKN+/HfdjdiNgcqwl7TlVfNTkIC+8tWPx5eNmclNPX3e21dWGBJA+NJMJc
0lsu/3cE/Ro8Iu1njiCvW3/oxS59+OEm75rDx+A5sx1DdoSn5DyU5Awwz3ft
KeZNhrBVsbZ0JeGS7Gdf3Y/DPDZzI5pGeH5ddu132sbEeZRLJaWbwcIByRe+
WMKbZ+6ZG5yGA+9eWrIkfPW6idP9s1iPznrb0gc72Hm/juZ1e9T3R9d/2uUA
qzkHTvx0RH3BfOmnrReQX5DdFhp7EY7wvXz6M+GDvb7Vcyumomx6cnK+wQnv
0/vhepPdrrDX7OvXtpfhyvIQWsEr8GHhQPa1HrDLwju+M96YP7/uqbu9D5zx
6VhAC2E7zxr3Sl/sL2Nq/LC1H57P/W10i6A/cZ8F+rzUgfDPjeZnzQgn/9ps
YhhEnI9kYqfILVh+9Y/nH29hvXNfxNM6byPP/V78hT8Ctu4x3qhD+JSztF0W
YXrZmB6mSJjdseGeC2FO9yEGsyi4KFn/URlhB227jEHCGuy6nCLReJ+DV4Wz
fCZMd33HLZ278AzD7J6M2GXzUNg54rIq4+DBpPDgC/dRf2fKkvEr4SP1cfe/
xcOeqhJHfxK20lEq/JEA31KmitROxHxj7alLkUnIZd6o/R1JhhlS9/+X8QA+
H2XO+TUVdqzTP8KZhnlbitLfRRDOTjp3+286zOPm1cPzEP33YnT7WghXhp6+
MvsQ9cqzu5ZKM+Eymf3zEU9Q798gX+SaBZuU/Dm2JhsO6fbYWp2N/gumi+EJ
efD3848SpJ4um5/yQ770T/RzWGH8IqWnEFa96vp7bMVClI5fi3f1ipGf+FSe
/rMKTsnYePVeDdZ7cdhxy9ZauDfWTOEqYZ1Pr1/X1GL/p0KuZr8j8kfcLr+X
CCtXPXH3rEe97FCCt2MDXBoU+sjjDeqX9MQb/Qlf8JCMe0y40Oij5bs32P/1
y8lPPd7BnZ1v3zx4DwvVm7tkN8Lj+1IqND9gnnntkgpPE1w+fE8ljTBjaYJ1
LuF0qZh8/2bsXz5qsmOkBc5VLDty5yO8s+RSqlkr+m+GHD4dTpiNfkItuw2m
iTkjO9yGfocdyoYznchL12QGnusi3jd2Q6cgwg4Sd3Ief4GtjrxUPPkVHgot
/mbcAzNHlrpJf4M9cgwydnzD+vxqmbKfemE7bZ2TH/rgPSJnab6smJWS/i/p
6tZ+uDL5jXDAIKzU/s2HdwhenaAt82sYPlvSNhg5gvmivyn0VKOw4Q+dB48I
r+qPmls/gf5RPX3GvYQdBz3dThLmfu7OP7JiegrXUT5vi0ni78OWxe8yP+Gl
19qlx37Bz0QiaYYIb+Y0lBD/A9fpUk+Y/cF6p2fm8zyJfJXlgdiEOThF0FtS
bR7mE6OcjP0HU3NyjsQRbnEKFV+9iPnjG3T1txGmelrZ8ZfwhtVZJiFL8NqF
ZJGbVGdXzu8kTWJaDDWczvLLwGQV3GMeYOpJC993YirJWzEr5Xlmm+bsajjg
vj+X6hp4Wx6PJRcDnOSltCGe8N0OR7f+FdNT7v9V9OhhhinhDVlaa2HDai3h
NFbYPL9X0JAdTuV7FiPHsWwqSmq1uF8KJ3zeUntMZj3surv05AMueMlr5w0l
bnhj1MbbFdyYb6q/WYqJB46QcfNU54Xn75wWfskHJ6i0PTbih5eevbLiE4DH
PnH4WxKuU5aTTiScb+v0JoXwpVElYaONsJ+77wkJQZzn1U0tOs1CsGCJCr2h
CO6vVnSkOPe/Zf//e3NyXv0HYSoH6uRFCVi5avEo22ZYa+RBTBZhe89r5tpS
cFJfU86SNJzr0bcnTgbrx39rn90ri9xyoE6rj/ArdYWOia1wSI9nwx/C36c2
LwQrwl11EoODiph/vYBnnEYJebx6w/6TKvDWgyqGSYS1n7946r0d/XzUR2Ke
b0de684j1EBY/bfQt7wdqC8cqvDXVUWelbDV04hw+NSAxn+7YdmSlhpTCrzE
3K5ZSNhMPkLNUh0WV+c6k7kf64ku6A6W7UfeuvV8qpomPC7VIJRJWGz8qpTt
gWX//+9fovSj71pwyokdJccPwX45YzRehC9KbH9dfhjzOobdF2Z1sZ9dqxi0
+Y/gfaOOaZY0Jdw7l+5QTVjzc8ceWn3Y8s4zuf5jsOqqyDhdA3jBULbIk3Az
1933/Yawj/Hxgabj2E/MDbPEb8Zw7lsjP2MT7J+6Spv+P1N4vUV/tpEp6iOH
dHwCiFzPtGSx1gy2ij667a8Zzkc1PiHa0By2UNBb2mIB8z+TN1Am7MehUWNA
ODJX0a52xUKUUGoRO19LuE/D1EDZGvWUCL6DeoTbqz+anLSBlxao35cTfjKn
Gd5ziljfJiPA6wz8VeHBMOtZWIg2qOgPYf887vdHbOEzw88cHc7hPIRppp03
n4cLz2Y7OTvAY6XqWjyO8JW9nYK6F2ERlsihvxeJ/RlmiX++hPykSfGZnkvI
PwTvzTrqBNeaGRn5E+6MSxO/SfjaEbVPKYQXF8S9CggnPz7i0U34bZXGJLUz
LN6p5iDmAos1Jv/Z7wqH3XeZ3nYZ3s13RHqfG/zCwCRg1g3P0xI1evvTFeT6
o0vMbO647/m/X2buuSOPzmlaZ+FBnM/s3gJuL8xjaRjJy/Uh3u+KHWNTPqjX
+LOZY5pw5JuE5Ke+8HEWa4tXvug3D507onsDv4c8ndNaDwm/3O3AfD4Q9Ylx
iqHrbhF2ox+2ILxfIPmzcwjW41KSTn0SQtSLTVd8uAO/9jhjmRKB9SzuWCqK
R+L3fvtUXgprFKwj3N4+GQ0ntpcbl8TABp0t2evvwvrKtYrH72G+uchwDe19
rB/j8ODtpnjkr1m/WqcTLqjxca+Px7yFX9lpg4nID3QePEydBNtma9I+Isxi
3RbtkAx32rH/4U6Bd6zOqqdPI75PVSe3DKbDQYHu1hcfon6P54vdthnYTytl
21mWTHgvz6Sh04rpKd8Gaih3H8OpT4WpJ7LgQesbPfPZ8MQeF6PyHMwLY9zP
/6aQ+L73P11zuwje8rJ7o3kJLG/efMiyjDivMK6OTsJiOetfTZRhPRuDLquo
V8T9dVNfEC+HWV+e7eWoRv2/tapKJ2pg/2+H/4a9Rn1MkLX6V8IDkme1rN6i
nk8hw+3lu2VTURYFYlV6mpBTs6deo21Dv6vVVNrwJ1ity2s8owN+8/i70eMu
9EcxsIqJdsOC721eGfbCDcxadTX98NzN0VV03+HvZi91P3zH/IKhF53JP+BA
Ra3nZwdgE5sH6bSjxN/DgMKzToTD1pm8TBmH7Znsy6tXzEOx6BhJY5zE7zVI
5NW1GysWonyeZt/F9xNeG8iQNz+9bBHKDXqBIYUZeL59bxfPH3gn53SnzopF
KS40FZGuhEX2y3s9JTy39cHZrX/hjaZO94IIr2IN8FeZxfyZx6rtd+bgX0W1
NQ8IU7JVv0rNw70WqesPLMCPP0Qv+v+D8/bF9XAv4nln+9J0Jgj7LXk6P6ay
XbF/t+2c9yqYKie55CdhmYDWR7E0cHmusTob7bJFKPlZ967z0yLPXj1zy5EO
5tjcNv6RcFBMaAnzGlg3wmidKj1skLAnvpwR7lbccf8vE5wioF9RyAw3pMS5
W7Asm59i/dLyJ9Na2CGp8bctYR7VCpEN69D/SNmSl5MVvrQuJiicDR5LYrpo
yw7/CqA9UscB1wSwdPNyYX4t28aweyvmoYTtKNjyhLAJg2l9HjfsXm45fosH
3nFObF/nijkpKqY21x/zL5uV8i4xWiVGAN4hukVaWAgW2u54bivhy4bGZxUJ
O1s8orIj/PT4i4hbhOmvM9I8J3xhT9nublHY0PzrXmMxOOqG4Fi8BBz07kfZ
NGG3BKb9UZvhbx7xXU6S8MkRt3ZVKfier09F9IrpKTFOvn6c0vC7bUa7Nq2Y
iiISJ+EuRVhF6F9O8Yon1XLqWgXSZODP5z6UbZWHpR78kd4mj/73MSM9dwhf
sc5Oe0F46OujdsmtsENvZ8QdBbgurn9vMuGiJ5O9XoqwY3ROyA0lOMU5YH+u
Mqzm4O2br4L9VX/tyhLZARtPf1DyI/yh3iDcZSd8u05d0HQXzOwlz6SuDg+s
f6pbS/j7IW/OOcJ0Yxrs83tgaWWpqKm9MGdLwKvMfdivkLdtq8d+WGmQKvjm
ftzX37F7zxs1keuc8PGuPggvzAWNHT8Eh346pbrmCPq9jq8S3ncUHrT3/brv
GPz8fG1K0QnifRHZdnODMRypT59jcRI+ciSVxtoEXszWCOAyw/t3v+TGLkZr
5OpP/KvuWCOX/L5nf+8p4vc36WokcwYeDTbcqkyYKttgTpvwPYdNVlZnid/j
RMIuVlus16jAN0hvDwuFjVg9cYFLOUZ+7nWD36dRqm4Tjo3brLZ0DTZ3Znnp
7AVTF7VzXfCB7/i4VQr74vybx9j4TQkvKG/X+3odPicx/p7/Jt6HjwMF4t2E
D/0pLZEIRX1BiKOXTijWu8FZyZFI2EFz3PcdYQaP/dtW34ajLV+5mEbCAuc0
DYMjMf9O3O4TotGw9Py+0B0x8KlmDeVMwkkfnjvI3YWnVmVw5STB2/V2qVI9
wnrTvtLH3mfgvs5EZ4fsysT3mUNp0mzvY+SinoYze54gdz4ysM4yC7kO29eE
qafItS8UX778DF5dUh2e+hx/D/L1dDbYlODvi3/naJjrC3i+d/vMvjLUb5qx
Yv5MODcpuZerAvMnJBNuqFTBfHa8EUE1cPfBs62n6+EvDaFK8m9gexdZnWDC
J6s7b6k0ws8Y1i8aNWL9Rss09nbC/Xcu1Tk1wSxjJYv7m2Eb1S+BIc14vud1
crG8LXB24sWoBx/x9/e90xVl7zZ4wHzJ5347kT830S1bsQglcbNeNtsn5HSH
l1ZpEn7wYDTnEOF1qjLrzT/DOmombE8/Yx7js936c4RTFV/+1fwKO+7mXLuv
B/0OZ+4bHPoG5+zMy7xO2IVRJ/Q+4bpC+q70fthErTLtPeGrQ0q3qQfg6P9O
GDCOYP3LEus7BQnXs7cMvB+F27iD2n+OwRNnY4+7jMNNUREPJSbhT8U+pSY/
4aoW25dBhLfT7dsdSlhfKM+ignCn/edPlYRbpoM/9k3Ba04y3WWbgde2z2yj
/QvrzY9VyBDWoYphcJ+FK32lfEcJ/zun9U12Ds4pS7QNJLy9ij4onnAbTdzL
x3M4T7lnGSmr52GhT+e+2xD2nMjJZ1mANRW1NEwXMK9O60bZoX/wpouKed1L
sIMUtxUV1bmV/mMaXkU01HD5abeY34QD7ILZ/hAuec48obIKps/R4768YhHK
3vJyY7cVi1IWH77Y8Znwow3T2S608H3t7QZFtOjPvs9V0E3YaInLb+dqmME5
/UoF4Vu7deR46OEqve9e7Izw2USb7k5GrBcqq2X4jQk2XhT9Ys8C3/5ZFmiw
DpY+q7WmghUW0ZMq12aDv70/fucIG9bzW6wokGWH6+0znSs5iOf7SGe1ej1c
ab1D9s16zGu71T4/T+QJoYeaeblg0bf/vaYQ5vAzeWZC+Ll87M5OwtrKPS3H
uGGlyWuCmjy4v1onqkIDwu5vpurmCa9T7eKU5oVbVKqeKm6AE61oDXUI8737
6z5MuFL1ws8zfMvmpySbDu1OXjEP5cK6/NJ3hOX6X6S1rZiTsl1+tQw1/7JZ
KYeUU5xEBJZNT6libg51WTEVZbTy+kwQ4aYAZjZXYTj9uXB+KOHkIkPNUBH4
5JrgmIVNsFtSR86CKFyQKcWtLYb1FxV3XF4nQXi0PESBsLsp8+YDm+FUnS8d
AZsxj27bLsV1kvDzVR/45aVgP9+DU+3SxP50Gp9MSWPe0M27erfl4JHMOpdy
wjvncrd/IWwqQ+NwTR6+fVXdq5+woUXZpa4t8J6lawxm22C/jLPnmxSxH72A
e5rtK55Um69tWpumDK8X52pR2AEvPr6ht3knzGrYuodBFfOqeS9VaxLeYkel
MLQbVhFPtFBWg6PvDnD/UsP+xpi/Fx6nEPsPkKhqVsf7817zkVfQPpi2akzv
9oo5KSmJmZE3NGCvps2CAvvh7O+WjXcPwkWNmzbJa8N88ZNSRtqY7+nw8dgl
ws/SE7YuER6pif644zDso31nzoFwt16vwm3Cc9dnLrzVgYsPTsl66MJ6U3GV
QkdgFVmz3zKEdb0l9+8i/DBhQffdUfiA3umAL4QfNQQHshrATbxPR74RzjsZ
Y8tsiPOmuj0bkEh4V0N8d7oh7qs74mH5EyKv35W7XfE4rC7bQR14Arar9my7
dQLrpZ2/I/DNmHied91cS4SF5RP2Dp/EfZRum3XMMIFrxy8Y5hMO7uGwFDdD
/9+rEWYyhLWu264PI7xuWnHLF8Ju3z07Bczhum7/dzXm2P/Nrf/tabaAi0Nn
Tzhb4zwsquj9Ck7DcSLvORrt4DsDmZfk7WH2X3RMRwnnJlcr2DnA8XR7xMMI
7/k2LUnjiN/bbQM6hqsrpqI6OzZizOICLw7s4B+9DD8Z6GEaI3wmO+rDnBss
rietpXgFtpvxm3G6ivUOqt7RuEXYaWSBvvQa9mc7YzFbcQ3no5bfrb/aA95y
IrhcOhCWDokpKgrCeV91dXjbdhP3+T+m6zMey7eNA7idlYSQlYyMjCRKKjcK
ZWVkpuxRyF5JiFJGQjYhO6KURFHZInuWRFkZWZURnv+Lh+N4+f38jvM413Vf
F1JlU45doeDXjW9uz26blfDINTtzXxh8jyIn/X7JIV999O3uhXCoZ/1HshAe
CX45wOI7HQn1bebxXowPIBd5/l7FErk/rVypLAocHKIeHBENvtMR+rXhITin
lZVLJRYc84dLRh95b6Tn2D/kuMQjPJrxYGKV6lPayEkqv11IE8BZ4i4xusng
i7Hx994iG9FOB5qmgutpvo+YpIPbsx7s9UH2XjAn1cgAf3V+vIsoCxx4YuV2
JzI5U3aIXg741RUf6rfIFjWyvsK54J/LR+QIyExTjr7n89B91QVUyeeDMwOL
I1WQj7rFzZshv5qM0Xn2BDylPdchXABumQzXuY98+kHF1V8FaH87Xux6XYju
Z+5zQzdyXbMfke1TMNfz6ABH5Avce6INisBPP1s+y0P+fXU0uvUZPL++Vj9P
eL8A+5Xe1nN7CW5ZaYzYXwq2Shv8PFwK/R5/FelUfAU588Fr+8heQ64S8Ww+
tAL2q/WpaH/Pmy1zE0Klem1vV4Lj55Vcit+BKQjsQm7vYXz2DTmmnPfQ39Ei
P/XrB3DNPbY2+Tq0vptDT9Qb0f6DD2h9+wj9hk5vpFxqhvlonlsnn20Dyyjp
mx/u2PJ//38aEDqouyAPO/ZnOK4PfMDbteh0Pzgq41h2HzLxmTthegPQz9sg
XihiAHLViZUo5q/gW0o9id7fYL3HdOv5gr7Bfiz7TAwSkDPU9DpERuA++Ji8
6nm+g2972Clw/QCX3GJyapiA992tEsPmhGmw7Hv2aeVZsPSV904k82DebkGL
nD9g0seG0mvL8D7tfMSjzbEKvuBX6yC+Bp48mhFyFTnLvclb8x/0q6z49tkS
WaWLbkp1A8yfJfo6eQP2I06n9d6A+Oq2TfOfFMUh7xondyEhAedJh8VRIqud
r7IcIwNfHvzLU0MOPjnqee39DvBCA8VhJirw15EbY2HbZiUwc6dcU6EG179q
/yVOA/XBFApvGWjBpJut/oN0qJ9xfavxLhi/4mW3xkkPJlI+oi3DuGUOQpTS
PhVbRsh1+DhKUpgh1zmcT/eCGfIzQqXMXciTV7IeXGSB+ftVXc/1IzM+HLGf
Rs6l4ltYY93yf38P+vs4eLNBriJBxC3PCXlu7y0uVW6w9/qLDBduqO/MzNam
3Q+Ws/JZL0e2dGV9xckD4+NPSz/czbtlSoLh6vdFfj7Iq03DEqP4IL+5v/pD
AnJw88uzDPxQf85W6nLjAXCfeZh3uQB4aHSngY8gjG/pe1BiLAK5A4f7NVNx
yKXoXyb7HwUPkxaaF2ybiPCEKNj2iCzk5TG/2dYJkG9o2Lg3nIPcOLH/Z6Q6
5G2xA0REemDC40SBVj2oDwn5yPbOGDxHwuFfcBHqSToDj1CaQE7iPz0afxnc
6xfl72IKzrn7ZrexGfhC+YK5sTm630rlu4+swL0yHoQ8G7i/10RE8Q5XIN+r
QUHJ4gg+reQhec8R+ienvhwuvAY+NTa5p94J6g9x7c9ncgFf+RZ64YMLzKd4
rMXBwB18P9bzbALyXPpNeh8PZEa9xf3e0C9ajFAd4w3z+w2NXrnpA7ZaFf/6
0xfOUylNcIdNINi2bORP4+0tz8mF05Zkp4aCX7WS7apEJszY7wyOAr/VV0ys
jQXXf2xpcooHX+GrOqObAI60vZzUlAbzy21QnShIB/Nefk1xJAs8SuRyJSUb
9jPB3PAiIxvyHIPbrwpyoP/GcWvWuPztnGgsRsie6zk4oy+HQFwCPhy6niny
CcaTEVsV2o9D/6zAiY2cGZh/4Z/mb/N5yJVf2oVl/wb//qFQyrQMNtZ+mlb8
D6xIJXZ2cx3spkV+5/AG9Ocp9v/9fgPy8+lJlPnE9tt2ZxRa/IM8n6Vn20e9
5Tk5Xh61yPt7IB9f72p1YIZ8MmHALJcVckGpMMJlNjATeywlzT6oJ3dh76jm
Bp+kuXlzgWe7nigvc/aukjDkbacKKrJEoF96uawduSjkzsFpsZqSkE8wlYks
ym2ZkvBT3+iv/BnIQ8xz7FaV0fiNQ4aZqmj/cTcO96tC/u6qw4CYDuTqVk6D
FPrQn9ROYOmd8ZbpCbqtM/MMJpCzLmkPOZlBHt69TPfRastMhPjNsoK7tpAX
CXI6lNhDbnm2+lotst2jaKZcB3BYic2dAScw1RM5HSs3ML+1cCXBfcusBOoP
zPwhyN8iVLzeeYDz2P3ka73AbSeYRjm9od/wh0eavciffWjPjiEzUVwYfXQD
xl9c041/j9wzEj56yg/Mr7Ej7/S2OQj+d4/7S94EG81IT1D4gw+2Mxk5bJub
8Njl1H3nALBYsMaFnYFQ/7sx/siB22CXIgvH18iHb325G3QPTP6DWLQV2ThP
zLowHNYbfS0ldi0a9vurQ8n2bCxYPquTjSkObOyUcJcsAcZbs/9TG0VO5lQQ
HUqE+uMvpX7RJYHHr6tssiZBPaXoRc/iZDB9rWxCPfKnJc0h/jSUV0pcrEuD
/XSPxbo3II9zBdz6gpxU3WtYmI7Ou1FQdR3ZNDWqZVcGmKrxo6fBY5jvX/Lv
u3bIo7VMY3eR6clMkn4+hvExhuQbillwf9Q2/dnB2+YhvOEMnnuSA6akZZs/
nQv2I6tP0MoH/9KwfOmHnNlu4/LjCfQvyv+pMFUA859jdGm4Vwjr0ztCvyb6
FLybLopV6xn4QfmfooQSsC9lVkRbKZgsONnjxyuwzJ2j+pSvwSeFVX7Kvob7
pR7Za3pl2/SE0UkHl4uVkGv+XDW+XQl5cZ9RwgrKXT5/aul8B/21jks5iL8H
e7O6kQ9/AA8OHBOmqgXX3fhR0Ib8/e0UJ18d9Fek1711A/lNie3JmDpYD6OS
A+MH5B0RpxesG8C9oeWH0xrR+jV9Kk80gQ8k5vqmIVM9yErNQNbYa5Dm3gzv
0/ld93x+N0P+vMfnFVML2FRCvWumFf0+RejpMtvAz1QDJoqQm+ZadZQ7wI3S
KyLJyAGf9+lZdIJ7Zxnnd/eCC+lqdiYisz9PMk1FLn0YM12PXMdQY96EbORE
aSnYD+dvlXm4MgY5gZ69sxu5e5rb0eMLPL+F+57o8g+CRW88d9YcArP9LdOZ
+gbm37cxO/MN+hGrZLHuGIb1XJOvZR77DueZJeldcHESPCEbM5zxE+r7qjfn
uafQ8yX40I15BvI9Nn45AbPoPr67O00iP/J7LXH6F4wPvXB039ACuJm6Ql18
EeotKHdcMkamrxiWckTm7zJfvLSEvq+HtP6u/YF+7u8UAqb+gtU+ziwaLMP5
2DybZ81CfpPnlCj9D9z+i2ZTG1n2X9PzIWQXV4J03Dq4VnJI6eW2uQmEiUA5
qU2woDODEDORw7bvv53ey4rs8cMzcxCZpOr+jnPE4CmNV15+yNdFHo3dR+4M
upe3lwScrm3y7yQpeFrh3yMqsi1zELhbmDTpkd+/yHGmpgCH7Uu3q94BTnpE
Y3aIElxpQSc1gZz3pWdjmgbsEpZVmE8LvrtWEMe0E9YzprtGkoJM2v0nthBZ
fHWn5iDyP7nBFgId+KP0FyorZIf9BR66u8AT/RWr+sgmrZ/vv6SH9Sixjv06
wQCmqZY95YU8r7X31g1kznf1EfnIohJf5oeQJ/SO3T/JCO51GjxMxAy+ytO2
Rxw59dXTEVfkHRZPrWaRuxhc3nqwbPm/36+7s9vSXvCYGeUqORv4+h4nGsVt
MxHWKNwf66Lcl+OlvCWy5X3nB3XsMJ/kp1lhVk44r2auNG0BLjATt2uxHfJH
kUzvcOSNbt+BdGTh5yRVfcgthdZzVPvA6iUiw8eQfW8byN1FJg3zSDvMDdb+
SJN0d9s8hH2TPx4e4gHnaKekS/JvmY/QMl7FcBqZT7TopsUB8O59R7v1BcDn
r+RPyAhCPyvHr6nRgjB/p3XGvhIhdF8B89IxwuCmBnejVOQv6p5mh0TAfZaP
eJtEoN+5PR7EHcjXOkaDHQ6h8/ed6QuSBGdU7aKIQy4yC7B4LAn9r39prXt1
BHyMz91NVAq8WP+hOwJ5d4j9UzNpcObw3ehYZKoSe4rUo+A/+3Lvih8D31P/
p26ObK7ReesL8pTLLNF5GTBTsNqZHGRnPpaXncimXcOv9x4HB56Io3qFfNCX
z5tOFp7fguNmUxLI1xRc7lKfAM/zj8SPnYTxJW81TNaQ59NbPhOfAheYVrAw
y4HN7EuWTyAHnc2UVUNe4DsjxkUA85kt7nAlwP3kTcS8Oi8PVuCyDItA3uh3
P9CLbCakEndNEXx69PyFQeQUbkVn4dPgl3G32ZVPw/wNSg7SkchCMpb9E6fh
PMZlLvsxnwE/0M9JuoU8wKn7O0YJTLA3+caqArbd6/HH+izKC19O30a+TefR
n4w8Q6lyux+ZvexSIt85cNzZqwc1kVeVFDw8kavny48lIXvem1JgUwUHUmuU
cyB/U5jUrURuZP/dEqUOvu/rN/EY2WdUJL9m20yEGJWqF93I7fTzt4I0oP7z
J0ujx5pgNtmp2ngtsHp0MGU+spaa4ySfNjr/rgOl0si8okztPbpgZ72HaX4X
wLImu/d8QTbK37lmqQde4FL+52EAFn/vXlqInKK9+X3REPbzT3RmgckY7P04
XaAa2aZBZrkVOYKuLtvoItj69WedKuTOVI2ib8ijL6SWrS+BnTf9PrzZNj3B
7AZNffFl8Ns6m/FbpmBahxOnD5iBD5sRVqqQNew8aT4iG7XQGdGZg5faTluc
twAfyDOgemoF1kl4EcFhDba9pU/fYgN2iq0L/GgLZj9C94vSDs0326gsfAX2
x/Em6mozsprsAe425MiaDPc55Jiw+XJXe7CgY3dmFvJLrUnzWmS1pj9zncg/
hZIzPzmCz9gvDBhdA0uV5fveQv7tyrv3uxOYiJmIrsQFzPX6de1P5AjOe2t/
kX/a6+/ndkXPC+f5STnkG4l5kW3bZiXIlzHEPXUHP46O/P7NA3w9f91nzgPG
Jy6I9pJ4gvmjtb8fRbbendCuhMzEV/FM0Av6adeNlCoir/B/M9JHnm2lMbFB
Nvzv731P5D1S0nf8cL/9R0vOeIMlDL53DCAfGKln7fUBNzPPl33xgfUVfbey
/nAdTO3wpmwaeUwtPFnRF7yz/3SKDjKDsHD3G2RHvV+KVcjkCySDVjdgftpr
V1znkEsLTFyWkSVztGYe+8H3ILqvXMfvJuQfxqmSwpDXZkW+lfiDXTKLh1eR
lc76K5sGgElNRsgtA2B94gXzX4KRH+l1n55Bdt2c890dCL+nJNV8R69AyGM9
kq6ZBYFL/43RXgoGy9vuVNlzG7xh2/18RwjYcKznFiNyGXkKr3IoOP7lkyzq
MJhfL+NlIhNycJbQtYRw8DXdPNqpcBh/3eV982o47P9u7Le2xftgXc7LL2Ie
oPd9bEb0CnI12/GcvCi4Dw3myLOvkAcqaAw6oqD+RWl1yxyyy6BfsHM0OFNw
dLg5BsYXl6pxrCNfib3F3P4Q6vu67avlY8EWOmmm0fFghZmV1qoE2K/KKAun
bRLkXD4syiXI4hcfROQng7OfpFu7pKL3wX5Tr5eP0O9RP+DGO+Qz81bGXGng
sdgpNvM0WP9G8VPhNmTd3G8nD6WDP51QNzRKh/Hln25MtKXD+p8IPFLJywAr
aOg0BT1Gz0PJu8UGZI7itnGWTPD5pg8cOcifXybzryFT9rFfTs4Ga8oyca0j
70p8FXAuB56n8gWDQn1ksnuCq8dywUHKp1w+5cH4w50vljOfgpVEr2VcKgIP
H7xT8OQ5uPhTVGdfCfRr6Sm4d6h0y5SEtEsk419fQ15HFlJmVA7eGOLeMVgB
pvH4+Bib0nd9x9G34MYk4n22lWDTvKfzx9+DM28w5e3/AH5GyWd/+wOs507M
cJhANbhDRCytuBrqG65V6lUik1WqffpbD2YTlDMxaID9u90reLOC7FEXXvmz
Eb0v2H68vNyC3r/fSuPXt/3f/xP59QOtnyCP7uXUJmtD75PpPWrayD/Xwm3H
OsAJWllJC8jEpuWn0jvR95rseUx3J6zfo3ZA7MdnsHBN4dOKL1A/cMmD/P4Q
+KL7Z32hEbTeR6KSN79DznIvYsfVH2CXv88+/BkFhx4e9eydQN//HEHixz+h
38lUn6t502DGQrFV0xn4vQm84DJymQUnfJOobUR+HUC1VDa3ZW6CjmFzed08
WLj4i8xnZMNlhh9PF8DL5kYc95bA+45fnI9FZjdfvvEKeZmCj2Qe+Q+hekbi
LzjsPs1ECfZOhsTDy1vmIWyQ1X06ugx5B8tooCcyj25lsS/ychjzni8r4KP7
/oz8RO4OGaL0WwOLBqxFxyI/XLB0kfwH59X2RTE7BTlxNaa3Flmmm8NOdR1s
H6R1xXoD7CvgoD+0id7/AjO+vUSO/zcrodP9i2QpseN2TiJdzERPCj62cs5+
LzJXilSeH+WWuQn6F2we3EU+vMfaKwOZndXqiTjVlnkISTndZlVUkD+tZpzz
pgazrVxWvoXM+LPRawK5YH2P0h9kt+b2m3E04BJThtgMGpgvK9nkLzntlvkI
m3UeR84gF51yfLWO/H1p+Yf1TrCWevfmPDLrb9m6ZHro7ynp7cTLAKYpH/tW
wQQOM/Z7krgHfH4x3sGPGTxOlXm9A9nOqVCOghVMrPetYQcyGe3J4SZW2C83
a9+6x16wqcyQfhDyORIWzRE2cA3f2wgjDjD9e5WPrzjgft0iBuYiOcFnVnY9
rEIej5DNbOWC52ci5vXjMeTsS46OPfvAaRlS39u5wTtGe0kNeMBdDm0BFsiu
PY6NKrww30h4rtIxPnBy6Se1DAFwF1t8lKAQ+FPlGbN0Idgf701OhisHwRfF
CHHtyFx9MeQ5Iuh8tTdHVpCZG16keoiBjwSyJD8UB59jrVqiPQT92p5wGoYg
MwZ9fSElgXLjhPtHkc1OfFK5iMzPbPWlHvlJavJFFUmws8WvfavIWrFW2jJH
wGMPRpZOH4HzYLlufTML5a92esoekgKLkMQ3ZyB3DSfbv5eC8YWdr2LWUN47
aMS0UxqsEMCyR04a6gWa9W0CkNsjf+0ulIb7dbwhwteO7GUvFCF8DDxavo+t
Z9v/fZ+rjhRpHd8yPeGd39Ib4+OQh7flUJsgP8gcKzGWBXfnfT5YinxwnoU3
7QT0U2l2NvyEfJVML7QD+YTWyQ6pk6j+2GTPS2RqtfivDchj1zzl/yLbmalP
yp4CU+Zn1z09BevRCPXJOSwHVo36akMqDw6iILZkRw7/pGprgazW/rzdRhH6
F5Tf+fwKeTLDvkDg9JYpCW9CSUb8lMEmtd7P96mAV5/o/ek5B2Zr4NroUQWz
54+v2KmDU2V57tzUAD8IIzyv1IT51XccptbVAud8nVoyRP5eNBtdpA1mHQqu
vaID+7tCUtEVjfxy08/7CzJlg2mVgy6YOrCP9/0F6Ld7LeDNCHKDTJvlxgVY
rwbVnMCQHtiPyuW8mgG48UISdyry27/TN08ZgpkN566YGm+ZiPC9+6touxm4
nsQ6xdYK7HhkylXeGpzIurOvwRb87N+s0HU78M36oJ0aV8FPBimWaJ3AX9bf
OgY6g7lus1HZu215Tm6N15RG2h3sKT1KfMwDPL3IS3/ME7z3g4i1jBf4vYD0
VK83mEdawTv5Ori/dlr2CfKJknPUub7gmdBTL9P9wEEXOAnV/rDepmN/nekC
wJwFnBGmAVB/PDm4xS4Q8kbbKcpN5B0M0825QWBa0V7xX8jlZ3bvOn8HzH/W
v8YcWUWS/dr+ELhP0e+0p4PDwYyXZ2LeIF8eyJeyuw/22exw+RKF3gd9dT5r
MeAkwfd9ex6CIyvLXVdiwauKkW7SceCW41EXLyL7yBok6CTAfDWEFzcikEf0
7c2SkPPe9j+tSIDx5vfW5asTIU+g+lZklQS5kBqjlFcK+KhNFylpKtTTfk99
lpgK+aHPNryVyL9Pz2SdSQfTpC3ruz6G36NP5dfoj9tmJbRWjipKZoKbUlv8
NzKh3iBONjIpC5xUdDZ0Mw+c2ESlrZeP3scOQSWKBeBRtXRvrUJYf2hPS+n1
Z+D2Tda8m8/BPRZGaiIlYHvtg4amr8CxntQSlm/B6jxfdR4jf0v697f6Lcyv
UUSUqlkFdtVZG/RF7pi/k1SMbO54MP7fezBt6bHZqg/o/eTTf/RqPXiTatwj
tB7q20005RYawM2CGqz7m6D+nIiJ9J5myPkjsv5ot4Pvju0c390BJid1YjjU
AeOlpLPUH3TC74XY+qCKcRf6vbUpsPT1wO/1EPnh15X9kBsnLCeeG4B+H2vs
tMU/Q36A92h3yCCMrynm8zf5Cm74qrPzwRDUs+mX7+v5Bvm5V+/y8ibBLbpW
NFQ/wd32uUwHZsHZ6QPlsr/ARI7a/F4L0F9kn5T+80X0fuZtFh5aAt9SVN5b
+RvG35Dbd4vmL+Sa+1Ke2yzDfot9iffeRyb9d8NZcRXq1VPCa1PXwTMXvrw8
vQGmu3yUwwS5LfLI2DGia9vztynJcpYTg+3lKaN+koFVLonG0ZCDT3Ow0/Mi
v0uMul60bSIirb1T3LUUkFcIeGrx0oF//vhkp71tIkKy6sfKJ7vAElPW+ca7
wbv14yU1mLZMSQi4YRxowwT524XBPUeYwZUez9jzmGG+6Da6gmrk60tTpA17
wcwfFy1q2GB8mUedqgk7+GaK5IkMTqhn8comt9gHrhpLDDrAB+a47v/UAVk1
9eLnUT7oZ5HF3zMvBPaibD/HIQI+E9ga4S4KDnw6I54iDnaPpsu4dAh8eDZ7
yUUCvDAvd8fxMJxX7ZM3Z3dIgskUzqd8QOa7H+b38giMP9Bne7NMBqzfICK2
+xT4oUTatffINjGNXj8J4PbBG1yeCuDbE7QBv5GJtcoGOhXhfDZCJD7uPgM+
9fNzZZ8yWDLp4L8F5JHEpMFjKuDxjd8y+mfBQZNi3cfPwXzfaBqZIs9B/vp4
3J1RZHf5X1XTWmD6R0ErQ9pgzyzTpzy6YLXb8Ur7L0B/o0C3hvILcJ6L99qn
4vXAy/ElBRXI4oqX+PYYgAV0zEnvIRPUN0MHkbsHFekYjMALbXuYRJFbbv3h
uGME6+Fvol18jfx84AFFvzGYh8ONK/4iui9VRePHyJW9vtlxl8D1E7Jne0zB
NHsmm4dN4TzIRT2pK83BVEokdJKWYCe7VqmjyGpus6IuyKvpV+6o2kJ/RgW9
1aErsD+rRnsKHwdwtv3EEJ0ryrX7BHKQVYVXXPTdwLkK8SflboCpNngCnfzA
dn84btPeAefMrt3vDtkyPSFY8tPjz3fBOWarKQfvQ71krviugWjw8Uvks3kx
4NjZf2WBcTCe+1QTx7OELTMRSmfm3nxPBNsevZ4WlAqecTzIGpsOFud80DKT
Dv0KqS8sxGeCJfez3J/JhPo987n0e3K2zEogE7rDQpq7ZQ6C/XflvDzki4eI
I8LzwcxxuUf1C2B87qtEKfEi6E8jzmscWAR5zOezB8qQ16bVeCqeg0tf85VH
loAV1S7KbpZCv+FnRroHX4G97VfK6svAF5883PeqHOx3+K+BQwXs/3lOqlLs
G3DX04uXvyFHyP61SX0L9+PYnmVeh5zWfGhEuwrsTrpaIvEBxrdd6etc/gDz
KwUZ3amtBn9gnFh1qQNrDAXWXa4Hzy3fbRRoAN9edd13pwH6c9R9IdA1ovud
snnhhzxXkxba0wzrax3g2z2JLH38YVJsG/jCnnfK/h3gIF6bBc4+8D4iRYEW
5LJ+nY6ofrBh7wOrwwPgLzN2YmGf0e/vQrbwL2QhQs2xl4PgIrE333O/gjN5
11eNv4HVhsQ0REbg999NGehH9x3eD/0/OIZ0kU8pHPCe+gGudvC9uzgGnjZ8
X0X0E1zyIuPmTmRm1yO5pFPgqyQN+uyz4DOWY/E3ZmE9pZTzdj3zYC2nnHtz
v6FeavjR3+N/wGInCnmUl7friVhOH+cPXgPHytDTUm2C37TnhD5HZun8YuFK
5AT1hGjxUOItz8mZ7y65xUgOZpJwO8JFAW5ce21wjxI8e1Ruk4oK+k3WXTzV
Sgv+Q+vo2rMTfI30zRviXTD+wrN0JTKG7ZxAMxThU8O05f+ej0M+f6n3gK9T
efUbMG+ZnhB4/7jdb2bIw7yKJwNZoB/r0kWaKGSjR3ozcSwwP6P6h/l7rOB0
mU7hVGTVhjJnRjYweQDHe3dO6HeB5sedHVxgXdqCtFnkjCS2BMl9sL6LjWZl
AchVCX6qUdzgZ279Fj/3w/4efkj3yuXZMhOBxNt1Jx0fWGTViEkP+WfrSsUR
fnBGnkWaFrLLC6fKW8ji/vMiT5HP31sseYPMRrG5k0QA7PaQSkwAOXKUnv4G
8gnxIqEhAVi/4aMWySnkA+MitqSCUG9lJxbMKgj5c+clFmVk+1++d6oF4Xwe
j1NRnRcC0+e+NCIWBvOu65tbCMP5i2t+rfQ8CPYw6o0ZOAj1QrsKTVJFYL6z
tgcHyUXB/jt74riQY1v25YYg0/h+Tn0oBvshSAVyyImDKyxjyB4iVwkGnj1w
CPzsxUirGnLn9/omc2SZ8+nfI5Gpkwy57knA/APnni4mIJ8foNF9LwH12jKU
eUOS4IG8QF7TI2CJrwFpvsjTFIer3myblRB/KiewGdcHRteZSYEZZ/NHKpEV
nCT4OaRhPS/PybeaIH+68ZX8xlFwX4CrfP1RGP/1obPVZ2TaqCfCzMfA+QLa
vmXHwacY2VreIku+zTN8dxz6jzkyXfglC/ft42jITn0C7M6kI/kGud7KcLYP
eeld6iKvHFi3zjeSgwD9g8sLlj4jJ7WlZxvJg2v2NN+xlYfxQh/cIhqRU3zC
rxkrgkt8xuuIlGA85XKdrokyuOSL7J2/58A79LNtw1TBwhSL7g9VoZ/wg9GQ
PWrw/C+03NW0Qd74qs40pg7173USb57Wgn6haqy6CVqQ67xKKyTXBtvVs1xP
1IZ+K06Nc+I6aL7rtmpjyKbqARLOevA+jVt4l9uhj74HbiY1XkZQH1BNULmP
HDLkXspqDJ6S0a6fNIbxAWL9zIsXIR/4xV3UaQJe49GizDUFs5zVY/yEHOfv
kCZjBk7r2fPtmznst8evNi7MCnzQ6YWllTU4laJh46ANuPzTemklctfbytIf
tuB1Q02mcVuYz//RpNNbO3ATyX5xCXswc5ZAQKUD7FddIfYuwzWwNcVChcQ1
tH6nINe9ruh7+ONQWpArzG8s7lecgHxVU0LkPaoXU4u8wOIG/V8Rblw7hOwX
olGRhxz8Lkaw1gPG69NmHOvygJyM987CKMpp+bSYdnmCc6uF3l1Cngp8/5bF
CxxcoSni4w0uHkheEfMBL1dJXqO7DvabJCppQ273EovX84X1KPOdTnnrB16+
NPzsB/Lo7oU0lptg7a6Fny/80feeMZ3GPADcxfYs6i/yb3LuJr9AcKeOqY5i
EHjXv6TQ60HQ/49CQfossoDFckllMDhLkI1yOBjG/6zWjfG7i95nYQJtDdum
J7weZPw9hVz/4/e/mHvg0bSNm6ShYPK0tS5G5EqJIWU3ZPn2In2JMLCQ7Xzy
aBjMn/P2Ed3+cPDDo6LTz8Oh3ktitv9oBNjzNjkF/33wQ+qxwmTkXVb5YWWR
6H3o8TzgWhT0F7vE8/BjFOSzigvJayjvbpmOt4kGjwf8ZnkTA+dX+1y31ywO
8pNfg2e74sE77EMLeuOh/3VVe56KBDBHhtZ3+USwgf6B3j/IVzp9z4umwPfp
4UvDcK1tsxKGL9/STkOu5XrfK5sKjjpk9LYfOfVejrJWGjgnd7x6EflRZmxz
YTo49h8/38EMmN+WVX4mEPnB2h+bDuSDHdOrTI9h/P7f6RlWjyFXZ9hPY4fc
y6QgLJQNtnvid+t+Noy3aX3CuTcHvJNVKVgb2em942L4tjkIFVq/zgnngr84
qK7ZbpubQCNXPGeRB7kfkYmFdR7k+re+ebgiT+/Nsk9GbvJuGSDkgxtmOiZy
kZkZD8qUI9MbDxz5h+ykHeNA+gQ8M3v34S5ka1LfLhNkoqPTb688gfUqXa/9
ee0J7J/WnflEDfLsiQN05AVwnrKy9n2ayP6FbsfSkBWU6S0qkblv8FqwFILD
jWeHeLZNT5gwZyCxQS71knMcRa7rVa8reQrj5Yaqyt4hv+azKzIsAheGnzr8
pgjWn9msffIX8ocH1B10xeAb1WrTHsUw/hcD00QFsp3Uicga5JgDdNMyz8AL
yWOBt57Bei98c9Zjfg62Tt15Vwg5hLtx+Dpyl6Rxaz4yxVKBk3wJmFSh+pQK
cvHNc6tWL8BreUxJPS9gPR6/b6j8Q/5tSadRVAoW2WCn70OONZ4m30RmuE3G
T/MKHEFW8tPyFZyXl2qPCEsZ2PwgS5I8Mvc7GnKLbXMQClVUBHpR/j482edI
OeSTVJxvxCvAp8vy1M4jd3HOptsjLxKR2D5Gvp65X+orcvuio8KXNzAfu9/j
O0PIiknvqvzfwv6q7np7fkV+puPfoVYJNh/0WjFAHqR6f+1CFZz/M31W6Ulk
zcjXX3e9A7fvsZpl2jYloa6/IswYOU52iS33PVhOpsb2zAfwt5LvWYbIKjcu
nbKrgf5/2Ogl5GrReuMoVQJqYb81lrupmerQ8y3QeNMe2YHqVzVdPfQTPyJK
8G4AK8RTxKUhp7fahWYjf9HfZMlpgH4L4hMvPiDzNrK0cTeCzSrSQsWQu9ve
6Pgh97yMoOBvQu+bNd1ffsgWxVzk1h/R8/4h/Osj5LfmDkvPkO8NFClsNoO1
njC/5miB9SeFu8m9aYWc7EyJaA1yaPcLMds2cKYgrdMH5GPDx/aRtKP+6kS/
aduh/236gmR/lPuNaJDNI/8M1w041AEe1hq5ZdgB4xXJ5FdnkVc5LAp0O8Hc
+V0ht5A5d9XuzEDO5uu5HNEFvm9ivPFg25SEG5WXmd8hR8x7Lp7uAWcIc68k
ITsGXhWh7gUv9uU8dUd27Rk/cbJ/y0SEPc/d9hsgex3t7XuDHOQYZOr9GcY3
uawZZn+G3Dh14NAT5Lma1ztIv4DH+j+W7/8C43f+/U7bi3y6PIh+cBBs+i5r
k+wrWOxY0LHzQ3A+WtUPBz2R31CEMt0fgvq4c3M/nyMX/hU/9Am54otyZMcQ
rI+c4yRL5jdwj+c9mjpkN+3IzS7k/rvxtVnDW56T+3Q0W69jGHJNJmKdz8hG
4mHXjEbAVjKTvg+RvbS129KRlxUiV4hGYb2XieIoopBlKt6+bUQeyBbmb0b+
eqW2dnwUzqfHkciabRye3yPaJSROyDQWT4cikdeWs4k/jMP4lCP7OQUnwATO
VtMzE1Cv+IwQ+RT5392hHe6T4BqR2bA45CMMg6VJyC6/y2I7t81KKDjV83IU
mfHLHcm/yFdPcGoP/4TviRxDTDjVFOSeSh1ku6fBAuZJzBrITVd3nUybAVMF
+MjlIXNSJN4SmIX+8jOtxm7IjLFNuTHb5iZo+Ref6UAeyA46JPkLTOnbuJmP
7MFPPd2FLNFUxX53DpzwO5VbaH7LPIRjQ5ZZochGYTkPy5AV9h4QjluA8Wmr
fIZlyEVpLX4LyNohksc1l2A/t3bP/ry4BPmVjyFKLcj2spnFncg3q5k5l5Zg
fs6XJz6G/gbr1pwVeYGs+HXaV+cPWLDAvzMemeV4gt5LZIYdt0t/Iae3xI5a
/AWLUHE+510GX8jYR+mBbKAZetR/Gdar2pWo1IkcQntJ7RvyI7UnV5RXwOqE
S8NuyCdCTRWur0B/8qvPv2Qjf0x7sXxnFervULNYiK6B5c8v7DReg3pPwtE5
qn9b5iOUNH4Nj0Lui3Cir9j2AYJ4g+DHYZQXz8xqKKyDSdfLwhM3wEFetuHM
m+DdXu0+bMjf73498WgT1nPrKjlFBnJVSU7nDLLMLPeVZeT0O6HOSkTO27ZT
bXarR+7e7y83hWzC/sCZgxicF/fcXHDbfITBH3u+HUJWdqiV1EYe6K9i9UFe
/njydAgp2Lch0D922wcIxOmvquOQu2Vi9LKRJbV3Ed5uW5CwESF/r4kM8lF3
vzxScvA9r++bR5EHuKrY0shhfvkNLdoilFOahl7/QgGuJuu5O0cB820OrBAk
d2xZmEDqLiA3sG0Rwq9P3B3slJCPly8lCSKnJGr376MCy9sJfHtCBf2FYg5Z
C1GD904ssxZRw3o43SXzB5CrmEeXGGjACQclh1WRAw5+Mhmmgf3aCLXTrSN7
nqxe3UsL91uoui+Dkw7cKBmfwIts4XZGXBiZ8EovSxo5+J6NmSKyw98fPAHb
5iYkG0lbtiM/D52toNwFjihQLubdBeNLG84y6yDn7rTrCkP1dDfHGNJQ/s5J
bKMB+ZXmpj4RPexXx9tfTgN5nFfL9iZyUp7ps/vIX3tzjyUjFwnqy5HuhvOt
bGcWU98N99UxYNb2Gtl1cc/KF2RnMstfOxjAQfJ3NDkZoN+fg/uHtJGF2FPO
GDLA/HsWojk/ILuytxWyMYL/Uatk3mOE8WVqhSN8TJCnXMlhFEIm0mKqVUb+
U88S4sIE5yfL4tNcwwTnPWj3+AzZHvACdz0VFbLbmTNVfdvmIFzz/HJZgmXL
rISSq6U2ichPdPU/tCGbVJaY8LCCWz42Oh5E1v9L0DqDzGCgtBCGrHRKnpt7
L/ibsGD+EeQYRSotTrYtMxFS98TeNkVmIVyIL0VmNxg7a8a+ZXoCpZ1r1jxy
d30J3QZyblPZDxYOcOH+lZF8ZOMOJ+swTnA24b5fOPJX0sV7v7nAbEa7mV33
gTMV6KpbkFcCjF/FccN6dZqeJCnwwH4zf7t73OSBvLS9L7AOWTySryyRF2w5
3lxRyAvj3bPXbVqRbZqjDc7ygafdb72w4UPzC49uXuIHm4wVOi/zw3qlaN7f
JzmwZUqCjX8c2xjyIDORHYMA1Id9NTNoRHYs8xGxF4T6JHrnkkxByG2MDexW
kf3+fuCnFob1aGplz15BVrytthaE7NF20IfrIOzP+SHt1Wxks0NPTUlFwKLC
QU0XRWA8f8hZgU2Uf3x7SPWNKNh7wM6mTwzslhUkOSUG42d8e5+uoXxq58Vj
YuLgytNfl2aQQwyoY94cAl8VI1M8KgFWu35HiICsefjOfj4p8Fk6Z5ODyJkj
9ERs0mAqWv/CT8jPuBmbPI6CXTbVrVKQD7ZfIx9Art/7JW5WBvaXY3GnePdx
8OuDYc5myM+cLH0jZdF9rBdze5wEH3ueSUF9CvztS1AaA/KN749ePsQem0h7
g9x9dSHgjBz4wMa9kbdysF5TDpuX4yjv2ZtRIUEAv5A8sHEBWddjx5i1PLhM
yufM8LbpCQNZS2N/kK8IKJgIKIDnbVXdR5H/OHjSsimCyyrEPjUhD5MmOX1C
liifJxlBJpGaMp5F/vftcgXJafCU0SF3cmSXAM17w8ijH1XoFc6AA4flGWyR
j7uMjHgjK+ULWdMpgYsiBXhOI/8hKLnrb5uSkM7scMgMWV7jumE9qv+Wk3T9
sQq4n+xz0ifk+Nshh6eQ76ZVeVieBQ++Nbx+F9krxkg8EXm4VCVjBFlLVm9t
zzm4P8H5x4y3kVNuTFixqoKPf1QVX0RWNGA67qIGXhHhippAHryVraGlDs/X
yTsNpu7b5iDcpnXluYt8Kv6gIJkGWOCJsocY8inGlUexyJmh7cKW56G/wOQ7
QTdkm79WDw9ogftoHBhktGB99C/J2g5pQ345W7RBF/lq6tkiKR3w7l3RDIHI
8yWJ0neRhykeP63TgfX1eVI48+iCqY8RJSojxzMeLb2N3MwT84L8AvhsQacS
1ba5CXpPRqc49MDCaq8F1ZBXdlkzPETm38naVI6sRs+/+A/51uGP5NH6MN+6
TH7UjD7kpO9OfPiHLOsn2kdiAF5jJC53Qu7wvhbmiRz9lPO8nwH0P60fLmZq
CH5pqGwaguzUxZW/2wjGW93tCXRDTjVZIhE3BvctfR1TRGYWdwi+aAz9km6m
nc5GVqZq/JJ6EezhR1GweRHGv40secFssmUewnndk4HJJpArhH9g7UFutTsX
P28C/UKd+X78Q971RKbq4iUw5ZBurBXyb5JAC7fLYNtCwyPPkDMYZ6Z7kCu+
kOg5mIKJSV3/Jm+blZD+Y0jG0Qx8qOW5Xci2mQjy9PbVLubghLrd7C+QX6r4
0HxDZu/izhKyAKfVv75rjBwYX/o3GNliftVB1xI8fbPAIMcS1hN18kDNPPIb
iqB7blYof3rRbwF5tsHwHZc17Fc1h59LCHm8Q/LMLWTpyMnCJOTcEIHjX6yh
X/wUZeWSDbhFnPmnpy24q/uo20Nkxcj8IyR24Ia24KFi5LvB8V3HrsB+18mW
VF7Zg4Meyj3oQj5J1JBM5gCubh1f9XSAfp+PnGJMRI4JHuff5wgeChuoM0fm
3aNzn+oaWEu/1f+GE/TXk6XqnN42PWGv5hUhLxewAlfy5TVX+B7xDzTfpnCD
XONVK1UWsuiVR9MEdzBLbOWkjTuMf1jt+/U2sl2xunwOsgh9pO+IF4z/Krzg
M45Mn7BrB7c3+N2p5aUCH/CV2rgmmutgm7S/9THIxz1qJFZ9Yb7XB/0WlPy2
TERoabtXevImeI3FfGe//5bn5HSsHG+4BmznRPExJnPKtyAnSB+44Yy8PGL+
OvEO2OOaqyxtCFhS+JHf4D3wQ4aCM3+QXxSst3OFwnpEa1zvGCDvlpuSPxkO
9d1iV81eRYB/HfcKGYiAei/yKPuKSDCPpf5uqig4D59xunuyyNouhMcfosHN
z94GicXA+Drd4BoC8t/ZHNNdD8G9Yru8fB/CerLftBwQiQVrhNTrfUHm/dz/
2zIexj+vdp0pRlY/odnxLhHWw9R7+Nkv5PGJpH6eZLhvSuOIWinkyYWiEf1k
qL+kyLFqhjxXqU+Ui1x1w4hbMAV8Zfenp9HIXEnXxE1SwQzCJ5gfIzPRnjZg
ewTWD1BS706H9Shx7nnbmgHe7zPxT+Yxet5pjw11Z4KZ5HfomGeDEzPHv8Uh
//y57/0G8sg/9owruTA/XWillGseuPybGmNxHtSrcg41+zyB98MUQ4Pi9BPI
m++GWbQVgoX83+ecfQqONuAVZSyC8bGW2odpisEudULzTchMuZ33dZ6BU1Sd
E5yQz3p1qSRum5Xw7sVZwgrKH3v9KXvwHGwfTna7sQTlTZn5li/A2QqbPx2Q
yd6r65K8hPXTirck6yJLfR+xfIi88425snIpuo+nsTcvI7vUZ7CblUL/kKgD
8fzl6Hvq9PnBzgrw+O2s+dwK2J96uozmsTdgI64g4nZk8gqKggnkAaX6OKK3
4GnTlO9rleCynVpuvFVg727jq4Lv4PtX9lnctef9lrkJpge659aRHR5YdbF9
gHolI8FQNeTDoumTTtVgiUO0YXtrwJXKPLMdyGrGKwobNbAep30bVw7VQX7v
KNOJQGT1lOLHyvVQbxPI9da5AfK+8cbOhgbIo7mHhHc3gm+JpCapIFOxT7m6
I7sJMLi/+gheEhTjWkX2f6DWStIM9/W39tglGWQ2qf3Tfs1Q/4M1zKUaWcJC
XIGmBSxbvWNAF7nj17d/LcgM/ebRvci5Uok868iuzh9ryj/B/hv4uI9LtsJ9
yV1QZy1vA1u6c/qvtIPLUjr9hTvAjjc82tyQPZwt7P06oH+WbG4XSyc4ZjW8
phR5JKmG7yMyueCR/aFd4LNRfcTE3WC/2yOH+rthP7Q2qVN2PeDBTaf34ci8
d9z8z/ai+4kb27GKfJO5Xyq8D9x6VCRLtx/cEN6fJTYA7txXKS31Ge6vmJi+
2BH5wtmsB1lfwL/2KfdMIvcn2GfNInOvll3bPQi+dyqb3Rv5UkapjdtXeD+0
k3Jwvtg2JeHOxfaNa0PwfSP7/aMvErmJ9wXtCvKnTI/irmHwntV1g7IRcGOb
QDvLd7CReHNpHXJ54dOU+m3PydHN8peu/IB8hNrswcExcJz/SlQ98o7Bv9fE
x8H5Ax5pBsgR8x256eOwPw6lvwU5yEHstrOyE2BmCp+RVOQb7fPzNpNghTul
Tp+Ql1aXHTom4TxrqBOdBafAtm5XE49Mw/lLqnf3PpkBa+wiftq5bVZC3bfr
vodn4fmUd7a96oHM+1MpQfcX1CcINw8HIussJt2knUP1j37NkM5DfryPLpcV
WZa6NMBoHtYTwymvpLAA6zer+VoqvAi5w8uS9OeLMD56v7AkwxJYUmxA6BBy
/3wWvyuyhlZM6x/kR+3jJg2/0fd5yqCF+Q/YcDVMOuYvet51DnAXIq8dD6k7
vQwW2Wu/FLUM/YdYPE/0Iuuor6cprUH9jxeBKcT/wJe7Ww8qIPdqGKSarIPp
c8/vCVyH89E3u75ovgHPw4746chdm2CD0xSdBkQu2/WWbz//XUfWKeXQSSMG
25ekEWdum4nw5A8R6yGSLbMSIuOV8jqRhXfNfG4hBZ9iT8k0JAfPmDwmv0oO
/TZf8eb37oD5fj51JY+iBCe92nmuiRLqX5MmpIfQQF5jQFtkTbtlSgLb37R9
b+i2/N/fxxwJae3IHU3ZSfX0UJ9jtv9dN7Iq+7kRYRboL2d16nLvXpj/7iVb
5XV2sPaBZ7U9nOCXxVTEp7jAFYn7vYORqQXyXhQhd7F27R3ngvm6Rqk+i+4D
38s5SiyB/Hav8f70A+A8EslXp4Vg/eRq9HvHkY0vjdOziYGbrhmn9onDeH96
GYXZQ5CvNMRfaJAAl3T3Od2VhPOLGiBuaTkCOcfZhcNzyD3hj/YqSIFpVY1Z
B47CfNE5x6P0jkF+tYQl3kMGfOPMLYfrMlDPd9aDKA/5QN1roxUZOL/0aYOV
Xcfh+WLi5dJfQHZVGrVPkQXXzIruYDqxZQ7Cyac5wSEnIL8dJaMYegpcHUK3
Uo7c5tDBIyQH45nXLauOIP/3LfXUQF56/uevD/Lz4SKqf8gsGR9qluXBFr27
XBkUwbMVF713ngaLDjtEXD0N62mprN5dg2x0+0bwb2TNt7eI9JXA30iyvkkr
w/lxzCgNXUZ+O+WUtUMF6i0ZORZZVCA/cIlK00UF7sNdzIuw7xzkmvV/56LP
Qa77+JYYoyq4XjTxHTsy9yL/8Fnk5GmrtLZtUxKiuPZanlGDXDyNbJJeHb0v
mC4a9GuCzfKl5d3Pg5ki+YczkJWTKeuqz8N6W6WfvmPWQr/HBxk0BGRrjYv7
fiE/61K8OaEN5zMZtXa0Tgfy3crf13boQk6+a2KREjmV0VAmHln/n76w4wUY
f+XsxJNR5IY1/hppPVi/U6XW10R98OGlwI5fBuDJtmrmYmMwabvk3dKLYDG3
AQGCCfTn6rWMJ7kE7pg3/62MvLr3tbcrcorOVavGy9BPOoO2T8gUzPYpI8nN
FJ1XkeoctxnkDBfypQORj3VQhOUiU76NOCBhDq7w1J5+jMw8+Zor0xz6H9OQ
6yuyQOd3SFVeyhJM8mqiQdoKfJIsuJnRGs7/qmo47QFkvYbc9rvI5iMxBTHW
MN45Isyw2RrWo+drn3TYBizL1N+RgizUO1EwiBylN/9ayxasriO5HI9sHsv5
8Zgd+JtWiqSeHcxvQzU4l4TM1OF15foVsNsDM7nvV9D902nkGV9F9+OecNAP
uXpxYO/LqzD+Rh31EYI9OLbuko4ycgllfa2cA5xPVKfzs25HyMkHFHaNIvMr
5FlNIJtI9ORdvwbz+yzEDH7dNiVBTfdJirMTfG8ehd+/W458xPN6+gqyxEY6
13ln8OrUUk61C7jhu+mEqOuW5+R2/u557OAGth7LJ011g/qDQy3WQe5gesO9
qZe9YH05KYoe170hT8g6tPeED3pflbsFOPuCO4drZotugK/XCnwluwlez73G
TB8I/bJDFR0jb8H6HPrO+WsFbedEL2/fW3YKBv9oMRX2uwOuNd4ZnngHxv8r
vshIEQL9DZhU2jbvwfxvDjJ91guF++BJTBN1CIX7Ch5WVltDLmESjnoRBvUP
KW9/9ghH76v3WpshEeh7QVr8MXPbrISmN8JtP7bNQZD+9of+N8pDkz4Ntt0H
J9R/+Ksaifq3G7VoIJ8I14gNQY40OVYbh7z36M2c5w/Q98/kH/cw8ieBFuGU
aFjP68/NoQXIzbt37fKOBYeoGXN2I5+8L1B2Mg68kyXJkyMe7NE1pKeDTD4h
uP94Aszv7aFapYrMaFkzfw/Za7M/yD8RvD4TSUudBJ4WifnknQT7lcngdVlP
Bg9FPdXamQL+oSI8JYxse+vrN2NkZ/aWSKdUsHFZfGcm8nNeEkeFRzB/lraE
R/8j2B8nyd2xQZTX9UVqfkgHn+nIOvc7Hfolk/Ld8MsAT6rlPElHZqg8Ix3y
GHwuZ63hTCbYQeXQcNG2//v/5WnWTd8stL8smrulyOc1aESnkA0DD2hMZ8H6
coZ339lAdix+/3oTOWR/c8jZHBgf7uTFeiQX5tcqbfl0C9kqJtwkOh9+bywT
YkTpyLepnu18ibygFM/X8AR8VecO8U9kaZO1W+YF0P+L3WTrE+QXFcnffyLv
8YgxfFAIbmTzr519Ctb9vZMhpRj2M6BaGn71GTqPHzOq+cjyfb2fJ5BHXR60
qb8AC9ReXivfNgdBMWb5KtlLsF/FHpeDyGXnFn3Dt81NeM1+/2Msyn/2W9DF
o7zilu96JrLaXNK5qm3zEMx0WkwbkaVYxlgsSqGem/NSVCCyp+f0vqFSqKen
GZXY8Qp8WDaTgvMV1D/MMl52QB6UmLApRo55wven+hWsX3ZSUPsX8mI31Tv/
MrC+l6yNy2vwD0Z+4WsV0C9qQZP/3BtYz1EKsk8ayI8HLt16jlw9c8GzATn6
u4RV+luwttyqB1Ml9M9muO8ohRxiZEnkiczqkFX4pQpZS76J4h34j1Xen6PI
2fIJ8l3vYD8HxbIlxd+DNZw3xE5/AHe+tkmzQD6alNLhiEyXvCh5HTk/9YVo
CbLkKiO3eDV6f7bSZR+tAc+qH76qiSw/tPlFF1mSI6uyClmR7eXiOh6/Ea7B
XgueGnbzxs6yN1y4gVwlsyz+FJk2q0K7Ctn1dPjmbC2sPz4xl/18HfitV9F5
R+TRxHivZOTj1M96CuvBQfu/u/xDXq64qHmoAe7jYKfoNe4msOBbvTzDJqjf
c0/2yUITrM+O5J+37Efw4Xx9zfQWeD8YXFX/vo5s0frKZ9cneJ8U5BT50yPv
+8tNZPgJ6uXpWaKXkE+ljqbTtsJ8wzPBJ+uRP72MvMrSBp6TNo7+gvyYbknu
Rxv0Y5eorVpEzgwdbCdqR+97weAfFh1gjfT7IatdsN7umUCGwm54334XK5X7
h1xpu3xavwfsv6Cd+37bRIQbDwLP9/SCDXS1Fpv7tjwnl/228Z5VP+SE5nku
hQHo90RxR1DaZ3BabaJWAfIjVWF7vy9gvc0LobyD4MAL4weEB2E/lQmqJCrI
5BoSKx+GwIX6192Eh8G5+22vyCKvWxFq0kbAi9cfcmcjM52SvxPzHebfL/zQ
QO0H5BLhCtJpY+DhZbPLHWNQ33mRtWEROWVdJlNoHM7HqdDYugM529LkGuck
1J+psAywQT5e/zppHbmplJ165CfYj/GhH+UU+OKRDCIhZJagfzulZlF/Egq6
SWS1oHMVx36Bac4/cpVFPq88xKqMTHWRoH4NWeTp8wjSeXD//TexhchuVdEm
9Avo+SLr+CqK7HXxl3XgEtibi0EpBZlR0m5s/2847yqjDI7df8BnuOYiDiD/
WnKh0/oD43Uqsl+Fo1zcbIP09V/w8tWPT64ug7OVqn0ckLtVzCLrkQ2Uuewp
VsDPz6SyHF4Fc3vLdMgjH8lfOO2HPM2nudmH7OPonnhkDZxsFR0yifw88cKr
B//At+0qBh//g/1Rdsnn1yM3U+06f3oDHNz0Xe4GstRSpHYRsvGv156dRK7/
93//XxodY/2DXP8oxPcHMVg494f0cxLX7fGJAsax30kgF+LqpZkkA6+7PGc9
RA71c7w9NErIjWVjJAPIUk2NpBkUW6YnpCaud9Qj1yYtZHLuANsoXTW5QAl2
2vmo2o0a+r0TIx4spYa8JzheaJIG8gA9xkdctOCzWeXVaXRghqXL1ia7YLzw
fAlXKvLfDYJoBD14I+r3gDkjmCem9M9BJvBtcfU5YmZwyXJrbxgLOEa32cGP
FXw0Wt9lFlnPM+QF094tMxGopXwsK5CFict6O/ZCfSc7f60LG+xH4CgNRQwb
5Ba1xJfrkBNZzRV52MHXu+6f1OWA8deYM4+kILsE9dvVc0C9o77QgD8X5DQ/
hjJO7QN7TpJ1y3PD89HKbskWhGzINGs8jkxhxF5PsR9sayXR9n4/9Iu4+NKk
kwc8cPPP+Ele8Ou/XVWnkKkzbjRPIU/0GBzy4gOHri+VJCK72bHt2sEPJiWm
CIsWAPsOnXzEKwjru8SpWk4qip4nzSBheWQ95QsPdZHLO4gj9JDbucXqOsWg
39kD11NoxcGjJYcfRSBv/v30Z9chcMDtleIPyNQ5fSTHD4Mt3ndSlEmi/b5c
1fh7DO7vqaJlhLMMPE/3xrP/MMmCT3CYnz4qC/XH3bVf/EaW43pMy34CPByb
Hf0b2fVd8JmPJ8Grcb8YPU6BB4q03CaQXxyS/SgnBz4h/1p6Tg7W/1Dn4NV5
ZCEiucpkedivddQlvtxtz8lx/1abuKIEOZMhYeWOEoy3GJkOPKAM80X9rDgQ
h9w6/bWoVQXOY/IIr92fc5Bz7OJ14FCD/EfZhZaFbbMSzkrPP5/VAL93vvPu
6Xmor7gY1PFYF9yyo5OrF1nvWq9T5QUYfzPikeKAHrjw5euzlPpQX0lgOlmh
D3ls/4kyEQPIQ4VERCWQP7DzBQwjU9uye1YZwvhwQ/3roUZgDdHWEyPIumps
RxONYfyZmfCLmhfBqzOyTU+R24tFo6aQNX/d8zpgAuc531P5zvoSuJFHlOfm
ZbivHgHzm8XIi4JX2snNwDZjwXZkFuh95ZhY7GEB/Y7QyFgkIDuL3ChdRBaR
P3is0QrWx+dBTExuDX4v1KishLxTY+SeJTJze/LvWOQwtRrvHGSRcfry98if
Ldt9h5DLHuyQX0NeUOIL1rEFhyxmKl2whfXe7n2lv4hMHHZ8dAM51qmxgNsO
xs8bXTU7aAf5VHKrTxHyAu319OAr4B13pReyr4J5z1j6DDig79mhX5mRjnDe
FOr1D+uQGedSKjVcwQdNXCr8XGF8RI2l21439H1yM5pVdIN6Ud3s75nI/v9j
uj7jsezCAIDbKzukzCibQvZ6EqUkVGRmlZ29iWRLoUVWFFmFlBWRbFKIZISk
ZIRE2b3vl1zXx//vGuc65zz3fZPQKHPYGywk1us35A31Q1VDS80+YIF9OdGO
vpDfyb77MZEfeFzRbvMkcov1BbYU5NTrpxuWAqBffPZgpNFl8Oxg7JmpYDjf
Pz6T5TPbZiccFez5LRYCJvZOyA9BJkpVkitHvkGxyPMDOYR37DTZFei/yu1I
MYAceLeh5xvy5dPpBx6Fgtk5tRiiroIjJ7/fSkd20avqmQyH/bCyBMyD/39e
D2aH8kTAPIllPym9o8DaEm05u2PQ+44tzZgf2cFQ+ttj5K+8OSO5seC1ia5i
smvg7FjNwhfXYH2nvw0Vbchv6yeK98SBBSuGmyWuw/xPNhdrbyEL3g7c24vc
ezvi0Qjys5e6wsY34L59OS/aOSB/dT3UXYdcbPaBenrbRIT8W10VCvFg473O
e82R32lw7Ly97QW1m0VOLQIJYKmVz1HfE8FV927esrkJfmH+iPfTLej35pnA
FNcdtD71apgfcnBQo6fMXbBO/hkPqSTwFzGpA9HJ4Gl1arpJ5NMcTlts6eD5
4/oNMemwf13NjBTv++AuqQPDEcgJxkymBcg+77LFLDKhX4P1nZALD8CZizHm
ng9gv0Wt64KJKG7yhzYx4CHEJyaWWLqzIe44NUQ+j0wXd6OZMwcceLr0w8Uc
mGfdbc2gB/l0nXPLVj7kb6gF7rctALeMv2T0LwSL1jvFNyKHKM8eefsY5lva
q781gXzJkPDXrQjtr8nRPL0I6kNtenN/FoP30/y9zFkCFpCXnpZCrkgm1G8i
F9xM+ln5FJ2P2EmGhFLwDjMTqeFSyOfyVSbqeAa+Rf2u5BtydbzaD55KOJ+A
qlURqiqwsuVw44EqyI/W+7BXB8Wfmr6kev0C/HlGX5a5GvJ/nj3i71aDfm9K
U/sFGtHzc+rh3bfIDW+DRfc3wX6exzyes2wF93N1Oci1gV/6myjtaId67/DZ
eM4OmKc71fa6wDvwk6bL6znvID8jj2UfRRfEjbTzJOS64X2RbRk2vNIL75+5
LoUW436Il5sy174egLjZFsvH+kH0vSZj0xtEFtGz/UE+BPnX5QwS1pDf7GHM
GPkE78fVlfPKRqP/zEn4cye6KHsU4mz8pe5VY+BeMofvm2OQL/sxvpbzM/gN
3XDs6/F/5iX0NGc6kX0BX22yU+L+Avlm9q/XMyegv5mbS83rCZj3JdOpza5v
6Hu4sFK+NAn5l/KrWcenIN4QX1M0PgPxn/a2/dKzEE/r6HKPRuaWJldg+wG+
+0qA32wBzpM7l/oBxSLcX1Os0snOZYjzfC64X/YHfMY+4Gv7Kvh7l/uxP6vQ
35Zt1yHfdbDvxa8rElvofiSIMi5twfzWrmxfp1BcQtVuTfwv9K9Nf0re/Bfm
o+EjPbWX1GvbtsWHNRa2zUjQm9/zMZ8C7E+Td3I/JeTPWRrcoKUCixyJN9BA
jo9moDnBAPWeH9uM5Rn/+f/vKbdFpzPyfscPOotM/8xO8Bv8HaO18585CdbD
Y+FXts1LuOP9xEuH5Z/5CMqRZg88WMGeX2yaQ5FPLXXMHmaD+j38O3Yd3AVe
rPWtLWWH/BhBtRnH3WCbvxosrdveR2C6/Twucc8/CxBovzke60V2i5z2kecA
e1mmhGM7KI+mnEK+3tAV7MgB/ZvMTl68iTzwjeXyGgfMY3bFk9aKE6wXMaKT
wgn7+ctd4/WAE87vmeSZuQJkF0vxwVFk+n3ul+m5wHVfozRlkPvUHgfrcIOb
JPfcvYXcycyp+hw5w07u+0dumEeDS6qPjQc8H8PBw488tM6aP8gD9SvrlsS0
vGA7H4dWFWSHyDa7W8jZxMnR68hyToQ4cz7woZ57+sr8sB5XNfeGJj+c389f
bwIvoPhPnUePLyPrMrE5RiO/5ZnrT0SuZ15RbUNuWFzgFtsHtrWyPJ68H5zw
muDvJQAerXVR/CoA84ToJGydEAT/HW2/TCQE+aKvCkKOCUFcnfD29kVkV7+f
rr3IJATFzMvC4BsTfUtpyD7Z4tFEIvB749b3l8sXhTh32pvUaWTDQU8rATEw
p7BVmy/y6c9s6gnIP8Mbo8C8hNNqzE4PxOB+ng/djXMUB0dJplDSSYAFTgWl
RyOXSJemvEQm7CBWmtk2O0HksEWl8AHw2IzQM+ltsxAuRIoLnkR+zLKDTAd5
cmh0yRbVS3LrG68jfxAVohQ7CLZ25dK6gPx6Ssq+DNmw//YIkyQ4Mzw24yhy
dClfxUnkGlXVvWHIfh5MZteR1wrY7j5Ann8jz0ciBfPzKhU8/IXsYzNkxS8N
Nu2VDz4qDfWUelufhQ6BjUUqVDQOwfn60mkX8Mqg+xEYuUQpCz7YvpOZQg5c
yLrFI4tsP7O8ViQH/SXOmNFPIF+19E5/Ig/5XEFaDhXb5iXca+TT60We9Xqk
RK4ILmf7I0qlCPVV/S7n6ZDv2ETf9ER2bKZfdVUCp+cfufEXud42aYFFGWzs
vkE9h6yTGauprYLer8q7c32R37L9ZApEvnHM8yybKvivDB35mCrMv5wXKvoX
xdUSdh+sVgN/cjpw6C1y/pWJs6wEsKHDkM0lAvSTen/l6j3knASlxQzknuyL
uWSHwZK8vhdokF1M6B75IKtMuauPIM++YaVkUQfHXHqSthc54eiuNCnku2o2
Ow8jp1/bvPNaHebPZWjc+X3b/z9fmtGkc8jMIrPcO46AA55Vm4sj55am0+cg
056wJhlArmv67k+rATYnNWmJRu6X8IroQO4YaBTp1oD53CIZSag0wSrHhuj2
Iwc3UUTFI5ccaj+Yibz540NUFrKr7pGHD5AphLiEnyMzhTd86EFetS0NmUf+
tVOuckUTzlPzd/Le8qPgXVxiKazH4P2byvk75yByLK9t6H1khyN8HPpaYFvr
Ih9z5NJ6VsEjx8G7HxmGeiLzs9jWU52A9XfEvmWUPAHz3uxOFabUBicHxBhz
IKsRHhq2ngTHiSaTfUf+oy3UeFgH/PJr6Iw2cp2jSXkxcmac9camLtxnCPO6
ULkeePTUiFcLMh9hX42WPrwflZ+Q2J5GfibqweWxbUbCCQ6aV6SnwQT/0wcY
T0O+jp/2oDOygsbmq1NnIF9hTsXh+VmIkxkcU9plAE6JUY+cQy7LOFl4zhDs
pbDrqOc5sLRZ+DyFEdhKwbWEHrntagGRvBHs19KF/+UlY/BQME0MlQk4OJR5
RRA5ZOfr/T9N4HwLGWdZl5E/5iZufDOFfEKYfpDhebDik8MfbiAHuh7KbUNu
7pW+/eY8zGuyEjL9BfmeyroIkyWc3/usuawjyMdEVlXOIhe3G/l+QU6NYlzN
sAZr9dQ/lrT5ZyrC8TuZzi02ED96iyz+I4r3UEi0c18ED05raMshjwR+OFF2
EeoDIhJv2NmCV8O/VH1HPvP+KJuVHdRL9GswrNhBnHT1V5esPfjZictZ55G5
5clkwpCvCe+O3uEA/qTIoluCHF3GxtuBrDBwLlTFERxFpffJGVnHv78wB7l7
ZtKO2wncpWNLyoNsOuVA/w7ZK+oYcZMzmPHzmbIBZPfj7ZYMl8B31UWVU5Cd
lOurYlzg/gf7VhjyXSA+e7WregpZPMuowc0V8tu3yIU+IBuZV9HucQMPHa8c
50e+SCrS0Iz8jSLVqQ25buDVbzoPMGsqK9NB5BO2g0WvPMG0oVs2zcj18vT6
Kl4w79PZ5khnZOJxU4XYbVMRmPf+KkpBPskcG7+GbKQgIE/mDb6zZXQz1Oef
iQgWPbNt5/zAlxrKgjb8wRH+9c8/B4BPnbn0NDwIPHdJSeMH8smQ2Iqey+BH
vnwLF4P/eUGtybHXfgP5MP/gE9UQcLzXUEZVCNT7c+t/i7kC88/evzTnGwbx
cbnZju4IqI+5xOxVFwVxXnr9y1sxEP+aGbbgFwfxO0+OmQpfh/7E+y8yEm6A
/XIfJefGg/09v52ejYf60E+F0YEJEL/MGdPIeBPu6zVv4aQDco1r10ey2+j3
a3h8UPAO+AXzdHjBtlkIzTt22pYgm+hqZjag/L6AO6wVd9H8lMWqvcgbVudO
DiXBvPZbZoxJ98DPfctrfiL/edLCFJEC/l2XtR6FLFFcYamfChaZcbBtR2Y6
dkZ+BHmRXuHi4TSwV8GvcPb7MJ+h6ulW0Uzw06lvYXqZsL+gk0LmYQ8gbvyr
ie9HNvT7vqAzeTMHbHimnaM9F/IZR9ss7uSBZWM+PGnIg/7PnvV4DebB+Vqw
ad+Yz4c4TdjPi/wFEG9N/XZWogDiU+ZvB42QmU6PzT8ugPV26daY7ywEl9mU
lc0/hvzQYv0bm8g7Tt6VqHwC+UI+6Q6fSsCpht/VZ56CzROabzCVgq04E+9+
K4PzKCNPEBKuApscehQu+ALy86YsxVKQPQxtnTWr0f09yxGpRL5c+DV1ALlc
SvqQUw06/5s9U8XID23ss81roX/1ymKtay3EzZsdtIuQqw0Siu/Ug3N7h3Qa
GqE+o1SaVrkJzuvL3asWNc1gT5ZF88JWyH+oHrlbph382tE5nqQD8lVFvlYz
IOcl7Za51gH5LSfb9V6/gThHOaWB1Fv0/b80cWLuPYpf1VTe0wvmc25WFOtD
84mfOurVB/0tfzxreop8l/i3gU4/eNyVMVxiEM5DbVX6G+8QvM+s+F8ff/MJ
4jpfmyn/joAFV6vKzo9CP7MJ2i2NMZgnJUFuWuQz/L5rpvffTx//Z3YCkYNY
UeW2OQnveThkJSYgPh1HX7XnK8QNfFwUNb9CXKVDxWwNxXtETUd8voH7zrAc
jkAm1BDRPPoG9SdHAotJJ2G+vB0h5s+/Q1yz8RX5MvLa1h+Nlinwn6kDKl1T
0P92yJjTBnJkozgd7zTkW9Vt7JechvUM437N35gBq46deJM/B/ae2ZwjmQfr
c9rs1ZmH86X6KXZK4CfE6cazbrr9hPWy6FSoqBYhrlZcHW3zC5yk9fFByC/o
d3W2zS91Ce7TwSFS0X0Z4qlHN774/4b6Y8sfeqOQO9g1ZJn+QL6PiviwB/J+
TpnN/SvQ/0/AhZc+yK0cXbRPkB02zlsnr6HvpeGyXfka9Iuxlfk9hGyVbkvz
bh08TXMp6NAGmHuSYm/bJnj18HKiLpH3tuvj3S9ObpuFsPU1xoGLGJz0t+29
Cgk47PV8Kjsp1A/kbg1xIIdlkD50RWbSSHtXQPbP//+9L2vGL08BrpKge81F
BfnmO1+ka1HBejnvwik9kfO9aHaFI9cLm/zuRP7kPGvmSQ/O6GYzfEkP/V2M
WE4lMEDcLYt45AUDxO2zI40yGcFGIhEDdEyQP17yufoGsqSovs0DZvCi8tsN
6Z3gM5N7MnRZ/pmdsPSq9M951n/mJBypeTU/giz4+8b3Ajbwyfam0TVkTmHB
B1S7oN/vKxMcarsg7vDng8VFZHXJZE4fZEu/Q/0RyD6W1iIK7GA3Psr5fuTH
v1ZI2HeD016tLX5FvuxlXcyzB+Z5+PdUvzqyj8pw8ldk5omB3h/IM2W/HOU5
wBy7+GKjOcH799D13kPmJPpcGM4F65/t1yD0IB/gq5Z9yA0urPyj3Y2cHhpD
e5AHfELJU0EG2YPBeJOf9595CbFERx+tI9M0nDen5vtnPoJhkeRXPz6It7OQ
8V9Hpj154Fk7stP+PoeL/GBz71FlN+TFsMjnCfzQnzrK/FMVctZmsi37PrDK
KRbNQeQ/n7OzAvZDP3UCna6yALg7/6ukhgDsNy+O090ZuZt7npROEGxUUDNA
Lwj1FgG0l4NQXPKJBEcH8qQA/QSHEPjwnGOdiRDc38Q3nxaHbbMQdv2NO56C
fO3d8XPvkAMsRCv6kPX5SR0/IZftpDrSIQx2TMhazRUBH2UZrzgkip73tVyX
CGSqC9FPYkVhvi+VN0u/IrNma5A+FgMnDw8S+4qDxQ5uajWIw349VGZVrSTQ
74s/i3YN2emI1xfhg1Cvxbsu14zsdUaOlFISXHiNKccYecZgPoxYCvxua141
Gpk1//7GS2Stm1rXj0mD71ul5HAfAs/mdjgZI2u1uRW7I9+5Q8/Wgvywz0vJ
UQZcFa5QEy0D56kyxj5BLQv2STZIZJYHs+3j+qSJPC9pdS5KEdxWa3KkDXn1
iVzJF+Rkt4cxpErwfn7v9HRIDrmkQ5DXXgnyyQr0jWSV0fckRFzIWhV85Xn/
0Qdq4Et+JBYPkcV0iDqeq6HzzrezGVSD++S5ev24BgE5fpXUCdmmPvV7FLKE
itPTduT79+pXIg6jOMUD4oZt8xLWVfQkviN/8br5VeAI2FVBsqTvCNRXX/BP
HUMe8mv0+IbM/TBm8zuy6bLY3ccaYGqtgmOumtA/PnxWi/co+HJU0FAf8uZV
UVXKY/D+8cn4HaaObExX4K6FbMTztBi8j1D9KLfuxLYF/v//hHpUD9k2zWk1
HvnNjoChAlQ/rWiS9hL5hWGSWB3yb4snOxy0wPdEjY+zHAcfiPvywgn5pKxr
ZzuydrejTD+ynv6LDaETYJoBVWcCcuSoJ5PvCdgvy+GxL7dPwHk1Wq3kUWij
74XaK21z5PU9u19ZIMsmfuKwRfYLpxN2RH54caY6EMc/TDfmIe/Oq+epRvY6
ObK08yTY9EHjMRPkQJW3XLHIU9aFffY6YJ+wEqPVbXMSsq51M8acgnj6ij5Z
kC7s//2OZNpw5Nu2F/f/QK7ruqFGqge+QOgaXkR+kL0jzVofnTdNUEMDsmjr
NaEjp9HvofdA7ygyY8bVl0unoR+JK++ps2dgXqHn1ZrvkY9u7eT8gWz+Zkly
E7mnq9jL2AAsU98emYNM/iJWhNUQXOJzcfw5cg+xkfaFc2Drfq4eR+StmqFq
MiNUz0AVyWkE5z3CPROrj/xy12axEfLQqxiPNmSOp+Uph43B6jezz55HNvY8
+iwK2ada7Olv5OsfUhS4TMDrU38eOSIzZcgLapiCLbx8iC8hj89NbF7eNjuB
huGSRKIZmGG3YK2SObhfMzL/6nkw8QVBh9ptsxDOpga8VrEAq03P3T5qCS77
QtR6H9ntj21aI/LqDvflaCtwXcEVmVhki/n2JjIb8Me5zqT0bf///5NpZGnY
BfC55ze6K5GfPHondf4i+MWJuXMtyOlpgYWtyHXX9WhWkFsoo/u0bcG+nxg6
w5DrooQIsbYwn+i1PV/KkPkTxdTWke/yp9YdtgM73avVs0ROOfXlcyHym8S5
q3XITE+In/Pag5/tOucphyxxnLfthj26XzlpNXUHiBcvJcqHI298zA1hcATn
NT08dhC5eaydytMR9kvo9pi4hmxHoqtXh3zz4oUMGidw+fxAI6sz+Jepd7Ql
svjoNWsvZOHZ4k23S/9MRch5/PmxgQvER1SWh/2Qlwu4JNuQi3p3ORx2A+fe
qv1wBDmRNzs+EplW8NPsA+SMJdoMJQ8w/V2GM0XIfQyWgZ+Q3y++YOf2BD8l
GX/Wjdw58rBHwgvc+Ltu8SjyWBh/Qq4XnPfXfSG73iM/PzDIUO8Ntg76zjWC
TNhr/U3KB+7bz+w2ZYcPxA9a1XRO+8B6oW8rw7h9wXpl0Z7+fmALxaEDBchZ
R+9URfuD06x4BsoDwOr3Mo14A2G9y19dCx4FwjyzpW5inch2JDdGPyMfsamu
5wmC+nuMd7QfXgZTmi0V/LkM+Ve9LDf3BoMNrUPtBULg/caiL5d5F/ls8N0R
8SuQT6pz/+wj5BaLHz+OhYIFDp6ny0A2bNDKeIP8mpx6bBOZxjju3aUw9H7c
aaHLGQ7mj9yqUkfWP//na2wEeGyG97xtJNhN4mSPG/KxGkPrfdGwn+mfLQWK
yHxdOsvHY8AJ33uTdK9BvePSr7lO5BcBGUGryPWjESo+18HiS7bEwwlgzdH0
r8KJcB9TYkatGsg7zf1nnyMTNb/y+oXsFuBBIX4TzNKrMhmI/LwyszMJWcPJ
/8dH5PrwSM7Zbf//+2u52sJ4C3x1X8ViB7Lvz0fmIbfBE7FCOgXIRco73u++
A+aiHlsVuQsWeV/0yBm5XP+B1uhdmOeMOZ+oXBI4227rjxIy/fvQIgdkiwIa
q+Jk9DzsqculvgfOiR8rKkFOJttSSEoByzzbMjJPBX/h4NEgTwP/jqcj8kSe
OXesUD8d1s+ft5mWyABfbWArNMiAfPsNC6NYFA93mZEZyYD9F0RZV4zeh/jD
wwJTUplgrt8fKk0yId/mE2MGexbEj2VESNoiMz5oLbyBTJd/cugFclTsIX+2
hzCfrEGx8DKy0omN66bZ4DQKxum6bKgPeu4vxJQDcY+/6fuePQLz+DZH0eeB
x7UyfZLz4fnpvXlsJhXZWkE2JR/ZY47/I0MBuK40PSAI+fHXK8vpBdBfK30H
s1AhOPhB67cCZGb1DY3vyG7rHh6yj8GBkZ3jtcgS1Ba808hnPTvbg5+A85Ot
31kWgfu0R+86I1sH5HoFFMG8nPe7ye+iuNqQY2ke8q/9w80FyLkqJ1VHkH+G
vy2nKobzt2d6LnyiGOI9i010OSiu0iU7PLvt/7+nKcXkyyUQ58nQshR9CvEP
nM3W6qVgnfvpd/SR1e2oXpsg877qbHJApqb4aVb2DOw4P6O17zlYlXty7BDy
JqNu69sysMaHyVq1ctS/NuCcegXMO3F1ZSkYefmXikt4Bex/704TxVQUHzld
ptGOTHf20vHlSrCu725eliowU9D4ewLyRg6lwwVk+ZyZSTfk1zrk1IFVsD55
Q6VeLnKUnvT+OeSh1aMmD1+Aa1/fmVhDPh73sm93NbhwmNHlOPKZltDqoGpY
Pzz4ZO1SDXj2x7zd+ZeQL8kQ7g/mJHBxKUcXoLglgb79bC34sH2yXzDyioOb
d14d9Pc5GsKdXI+eJ0VjseTX0H/EgZbh82uIE+6e5QxuAIe18fpmN4IPkNIr
P0EOi5hSrkcer70foNkE/qvQUB7RBOu1/DQ8H9sM3uMW6tPVDPmPyfrkjVsg
Lh0xuZiFvJp+3/4JcnFHySO6VvDEVkujfCs6n01ZDf9WOI+jIlSpn9vg9yqe
6sK7hfx895/UzHbwAIUWdUsHeLI7k2OzA/rZV6oGSb6B9b7t6RJ2QD4ik2TP
1gnmJcuLo38L7rzncsnzLcw/27Nbw68LvNz/xiOwC/Jd0pbt5Lthfd939z2W
esAlp5imw3rBH3S8RFn6YH7LsRcixB/Q97rqVZUkstv7X0qf+tH3dkKyiPUj
xNOuDAWTDYBvBknRcA6g/g0Hr8Yjewjv7v6J/GTP6UzGQTCjj3ZL3BD0e2pd
qxD1CWzWVvdp/wi4+1KuUvcIzMdAumH8bhT81jXBYBFZ8xYdgWMM6ne1uTFo
IB/aYtnThrzuTJe39zNYuFmpVxbZbkLH5geyXq/9aO84eOnT3ge0X9C83lZG
kl9gv7b9HX13kJ0vfFL5tG0qwkkxkq1f38DsJhRVnVPg4WM8iX3bJiJ4kF/R
b5gF204NLxb9+OcFNaPhQr1XcxCv2Zr48Gce/KLhIVvEAphx5jrF+k/wuzbS
2h/LYMOs956EFZjH6Eq8bAqy5whT1Z5VMNs42d/FDahnOzxJu7kB8/ETlt3m
N8HSxE9l7xL5/Msn2p3MyWZODibrSqyyQ+5RzDf22/aC2vpfqW9xFOBoHUkl
YUrwgcYLglXbJiJU2tmZ+lP/MxXBtlZm36dtMxLu7nVLoKQBr1Qppogj9yhW
l6UhM/A/pF/bAf4sYCczTwu+EuBcIkMHZi4NVC9hAJc8jufoRtbTP9o2wADz
XfELOXOAGfywfT5RhBX288zV1c4S+dr8p2BnVti/Gv+3MdldYMfDJyLkdkH+
1PtfQZ7IHc/K90+g/C8Pb/+8wg52r+QlTLHDfZjsU1oV5QBT2POEDHKCWTqa
b4EX1KRIg4szeGA9kTz/hAhe2J+cA6s4yV6IH72uYXAQObH/6B63vZDvduW5
sCIfWHhZjVEJWVZB44Q2H5xvSDb7xeR94MTKl8WbyIqLQ9Ok+6GeS4H5R7sA
2IGCYYNLEBzhGJmrJgT2vrhMcR95huPnzm9C0P/TD/lAEmHw7SniiRnkmTPH
N6REwFdnrk0MI3+8km2VKwpWO3iG8BSZcuyRjLg4rD97R+Zpgjic3/UWCpNs
CXC/5KOHf5Gd3278LT4A9po5mLvrIHiPWPmB08i1B38Oq0mC54vVlKOQf2kd
qOpDvuh9XviEFDiZuenBO2RuKkLDmUPgd2LV/v7bXlAbObv0LBNZw6zcj1MO
8quO+darIR+p4DOllAd7F9umMyPfqyN+rSMP/fg9f0+ZKcLv13o9SvEicrzK
IfVYRcj//Sd1ukcJ4vPxp9SNVcAx9GHDd5E5y56R/UY27yc8SlCFfoVhkwYC
ajBfyEedgz7I9/u/2U2pwf1WLO9umFeD+48Qbxp4TQBbGh0yHVAHn+m8v8dO
A+otOVNzyDXBqddEzbS0wC9Dg6eikFPt/MmpT8A842/tHH6egLhy3A61TeTT
73gV9HUgP5fp2Sz2wcF7564hk4ru+PL5FNQXBt7botGF+YPfOMWxInebc+tm
IFswh6pI6oGNReNX3ZCzTGJb+5HVnM3U5vTBHRcu1K8h56QmqzufRs+v9Ghs
3LZZCG9Kfl/lOwvxNM9NkweGMP/XUduuE+cg/piWniMR2WA6nuoXspky/ZyN
Edh1PKk+yBjWO2N1cM8KsnVPkjSZCZg7P48rZNv//33/wID+linEdxjSJQmb
g2XK6B6PmsN6Olt7LD4j77okpqt8Hixunjaph3z0AH+aowX00xV7MDSE/K3V
jVnRErwabcN8xAocOcPOUGUN8/L8fH902hriYp/aLFhtwFNPdg7QXQBfanqZ
oHgB5tF40MJ6A/kHBZMJ9mH+9+XFyPt++iS1X4D7MpQnub/3Iri7O8mS2hZM
nCVz4yJyRM7BzjhkY2lVuifIj/m/GsjYgY+3Msgm2MH6fKJ9Ewb24Ae7lwT4
HCD/iIVWoC5y9r6wwFnkidtyHRmO4KtTmh3dyL8+N47+doT+m2ONRO5O4Fnf
2+6hyN8m/OT4LsH5tvyQe/XeFVyTTKpHcId8B86hp0HItJwlAT88wP7FBpZs
njDPq9/Xu/y3TUTQ6rhhKecFNitgrjmLrHDnzrklX6j326VGauoHZtkV5RYT
AE62Pam0gUyWqGRYHQj+07d11ykYnZ/6Av2JK6jfkLvUG+Rgg9mTdKFgQZOH
fGRXYb4TO8QZ2MLBsqcKiK5HgiV3ZQc9jgLTDEg1fkD233dpn/41cPwyH1lw
HDjPkpJkFvkRE9FdnetgoVKPrFlk5ef2A5IJ6HseGML9+RbavzmdbtNtiLc7
Rc9MI8dLz0s23AE/9IrR/30X6q29fRZFksBbPnoGL5Pgvrn9PKPE78Hv5XWK
bavKttkJ8hO3lDORK5R3v7iWCvkpf0kH4pBH9TfcqpFJLth3k6ej5/nRPk2G
dJinzpeP/kYm2PFOUKZkFuzHIpTd4uYD8HfpU062DyH/2WNDksZs8IyUs9mp
R+j51qi0yMoFm9DLKs0gE27fdDyRB/ORax6SvJyP3pcEPRaZQsh/wZx2ZwS5
xlT0svFjmI/a7KwzyZN/XlAT9x7+ZIRs937Z4R3y35ZjVZZFUJ8kNJDPUwxO
1JxyFER+dYyHNAj5usAhIaESsP7VlS9xT8Efb4a+qS0FTwhxk/eXgxnd75eV
VYGDRFtut1fDfEn8iopKNeAZV+a7BjWQP7VK4FxCcfIxUxKSl+AsTf6GQuRH
455f3WvBrEl2tT/qwPvPeSlyvtruT6Qht9xz7zVYkX1oYKIB8kl8j68sN4K9
A06o8bSANyjHbTaQrwSfijnSBvOfEsjjvNMG9zl0gKFipQ3uX4PlBklGOzj7
FcHQqgO9L2XbQwY64fdefv/eef634B8LD9WjkPkv+DdjByjkdGa8g36p0s9v
dSNPyk+l5HWBvcP7WUeRPStjlXi7wVdib9qXI+dt3eulfQ9m3qc2S9YL3iMU
/SYGOYM05TDtB7C9dK5rEnLt7Nrbnn4wwW1HnsoA7Cei/yfzOvK53Diai4Pg
vT0dkdHIB2LnzamGwBLKdY/2I5te4Db2HYL1FrVLByeG4L70+78Lso6g/Yx9
McxA/nXrlcfqCPTjVL89+XYU7a8utndqFPrpaKh05HwGy5vYDz5FTo7Ys4vs
Czi9fPCV8QT04zHNTgydgDjp5EbXJ2QNPsogrW/w+7uZsXFMd9sLaiHsfQa1
38H6JMu0hlNgW4XKVcVpqC/WNnQSmAGLWbmHzs7CejR6K6b7foAvk+x4X4z8
2f9unOcceFxzuJBxHvbzwJ/d3wxZ+vgER9Y8nCfXmztPu7bNTugJff746AJ4
w1zoZRVyeaZ5c95PqLeRpL/UhizdTqLKvwi+/mCjUg/Z7npQxPlFmEdJ8V59
MXJ0iU/zvl/g6iul/nZL6HtVFOGziCy2uuOd6m9wavbjoI+/Yd7qvvuvTvyB
uElToQf5CnqeI9YomZA/2vovO66CjTmm7+xcg3lmWJ5es0aub6UjlKxBfm77
l5bcdYgPafVFjCE/PdPBs7IBTmJrOc28CfVB7QJdKpsQ5zOcOXwDeTNDjpv0
L/h32E0FMuTzwqFm8cieDm1RncS+2xY/tXmihATMLnxHsIP0n1kIN/cdfLdJ
CvFjV2J7rcn++f+/z01sLkmT/zMRoZr1lNp9CognOBHVbyF/ed/69Agl+L19
5l4dSqj/mmhd4Yf8/YBdjCs1uK2ByiaEBqx9INibgQ78xL9kM50evOKoQhzC
AM5711nNsPOf//+e6G4232EBv9qVHf2KFfKl+0PIZNnAunLxSpzsKB70pa+S
HeprGiojP+zejhN9v+n+QXkP+E+d0FQAcrG3pqsLF9RbvSjT+8YNLubrH2rm
hfxKW7ovewXBJ1eSbucKQr5vY9ulW8Lgxb7Y194i4BMLaU3xomB52cKLg2LQ
T8vUz0NAAvw81Gc8VwLyJT+/ZWM5CPt/nH5vR4s03Cex6YAQtww45jP19KVt
MxImnqhHKclC3PWD7wl/ZJ8gaaIM5ERKivsycuDveVQsAcj324kaIuWgv/pu
2Y0YZDaVb7l0CuC093zjCQpQH9YUYvVAAfbD8tS6XFgR/Mh6Us9HBTxoTFF+
TQXqmR/oulirgg3C9IzzkUWu0D1fxTbyiv6tBlYhG5khJoAraqh8dxwGvwzz
JKdSBw9otu1mRaZN4jXjQE7VL3IMRPYJu7wzC/ny3Ih5DnL03x0MFcjaa4UO
rkfA/Av+0W5HYP91wQ+TWjQgXhI4VMukCZYI3fzYoQn59QVZUyPI7L7MEWMo
P3TYY1zgKPgC4SzDxFHID80+q6x/DBxnkJ8fhHw+z21dTgt8K+uzr9NxcMn7
oB+vT4Blne6xL2jDesWEC9pEOhDn9NzJ0q8D8S/TxAbjp+D3s8NnUXZl2ywE
cdnFtChdiG+uct9t1IU4edhtzzJ9MA03Y9oP5Gz5Nx/ungbrKE2cHTwN/SrC
cz1Nz4DXvOYzOM6CyfhbZY4hO1IIMOoYQL/k1UViR2PwqWmpxC/GkO99jvWu
sgmY8iWxWQpyL+m7sMcmUN8wdlyTxeyf2Qkdlz/HKm6bk8C8KeD63gL8+Fmh
iIMl+Bd1YnbMtnkJBsQLuXkoLpXweNDaCvoTyUtKxCHn5hjoDltBvmTd5XYK
a/CMuXaWMbJnsOLnZBvwKOnAHr8L4BPHJ0UCkU2OcWXfQnZwOkRscRG81KJ0
3NoW5qeyy38VgRxDkRz7EVmX/b1rux34cGHJ0e/IzNyBwuL26Dwqyo8fQv7M
UGhsZw/r9zy9571sD+fRzei538sBfOuaTJysI+S/OEMfTkAW4Io9ke4I/Qcj
X9ymdgLbxe8od0Y2eCp0s8n5n/kI5261stJdAnsV6yTudoF8jtCUozvcYD3b
kNPCzG4w332CYqM0ct0Z0uizyIM+d984bJuFED8VcL5q24wEW/Mpvg53cJ9H
hxOrBzyv8fxc/G+Rn31QXHD3BmcIEUnFekO9/74aWQUf8CQHR6kLsr7lbaZf
yNxfJTQX/cAa4ce4qPzBTq1sZ9iRmX4f1DVFvp7wgYQsAOzhImQrhyxjG8Vu
gBxn9PfRmSDwvaYjDWoh4A+PqYkzkH9zHzmahdyw8EU/+Arsf6XS1mE1FOLH
dWlD9l6F87ZzmQu9hdwm8UY6BbnQkmC4iqwo5fTjeBh6nzGpNiiHg3Ne55Wa
RML9Figsxrlum5Pwg4uWpBfZtnVSUCoK8p0urs/7R0H8Tob4yA3k63cPPixF
lrc0HG9H9fMNZKWzyPesas+qRIMTpxc+WMWAy41GfhfHwPz37C0vPUOO1nwX
0od88Uq8+6lYcOVr4przsXC+DMzkpG+QRzcrxtaQqxwOdhZeg/tRUTCzNY0D
s9p9o/BAlqLf8n6E3PZkd3M1srO01PVWZIX37hm/kD2IN6q/3QBHiXJ+coyH
79+JrPtHdiaCG24aUETcBLuUOSfm3wYTnb/lJ34H/Hbol4QK8h1vZ68M5Ekz
56fMSWCK127lHMlgRvJXhZvIf2r0Xk2lgMVZOnV/p8D8fnbFkhyp4PQbPH6p
qZDvzit7iCsN7D2jFayGfKD+YYzethfU1jYGu/uQnVJIVpjTwbMV1Gya2/7/
73llgcVlZCYNo+uh9yF/8tDHzl5kk+AcZ4NMWJ99bU77BXKl3KCD6kPw1QqH
wyU5YOLl2wwFebDfRZ/8KxUF6HttufLZpRB+jxbLbFrx22YnpDHnOsc/BncJ
blQUP4Z8F9EvIsZPoN+SR9+yVxH46mrkragiyJ8kxPCkFEG/xe/5p6SK0fuE
rZfE7CnE2+xUmjueQvxj1QcJt1JwxSWNPNpnkF8kGlKl+wziMW/WbPuRuw72
ZxCXwXybWvVuysiq0trn/JGdVzdNgpFZfT2DipA/OZ3xky4HP19Pki4th/UY
OL4QjSIfZ9tzwawS5g3i6mXVfAFePaJXOYpsFqMWrl8N5vXtl/RBVjne2v8W
uSznWqRVDdiqWifzLbKye8K5Ky/BRJp9ZSXIFem3vEeRH6Uf47KuRfffsLM3
DJm5SexPSR3sb5njWfkIcsRjle6ZOsgfsP07RPoK3d/rPS9VXsH5jbK4iJQ1
QJyl53sfcSPUa1VdV/XYNifhiHGXsjeKW272VMo0Q5xKvq4qGplihtG0DDn3
5tTpt81QH1K/4+A3ZNcR1Y7DLeCSTRK9dOSEfNZXfcjXGHhe7GoD5xZTbroh
m7NeDr6DfHX87HP9dvD3OIf88g6weFa3j84bOI9pmUQGS+SqhrPvaTvh/DT2
EDiNkYVMFcQvvQVfucw4tYLstLMtkuwdWKWdbFisCzzAwntTFflAvWrHSeQJ
vzSSJOSmteHcNGSvK0tG2cjrRjyU1t3gW94/M22R39pYpBj3gE1XVtZevof3
l70AO9m+XvDUYki1GPK687NdJ7dNRGg1Pc1d3wfv0/6LBWw9yDEFt5kmP4AH
/fqI5PuhPkCvLyMU2Uc1ifxaP6w3cf74rnfI8pJqRQPIB4t/RJJ+hHpanwtD
fMhZhPTEAzg+HHlZ9yPMU+zE29o3AN+L2t+aRKmDYBLV9D66IXDH+tm0liGo
zwjKW5UYBl9Ke+jU+QnsU6zxYgrZr0GSp30U7K9kafZpDEzhFd54chzm3foi
cd4LOdy1WvEW8mmuu9OpX6G+rNiVwe4bOIEylb8HuY3D71LaJFiqbn4H63fw
LVquhffICrYv0zimwO/ESXMzZsAVWZVijTMwz91Re93aWfBuqtLAmVm4r74u
yWybOXBwfKtQ2RzklxalLh2aB9c5X04eWQAvPRcjU/4J9dk8RlweyC2BPBHz
yHU6sZkJv6DeTarpwQtk+5e1kcRLsB/3azHRv5FZH87Tjq2CT4ntTwtdg3pf
sf5quw3w9L02L5cNWP+UwhOjhE3wvImsq8UW5G92vVlq/AtuDO7+fZXIb9sk
J5TYtYn9tuu1f+561kAGcTHv9Mv+5OCpfUta2dteUNuREmJ9jRriRHNMJ1bo
wItFvWKUDGDSsOP77jHAeoaqFxaFGP+ZkXB+vk8vjxHivGeOpnkwgaWJcxpq
mCF/H1X8+B/kH+f2jR9h++f//745ZEdtiky7/lMneRf4PmleoCQ7+G3LTsXA
bbMT7FUDDtNxgLVsWvqlOSGf4LDx2JQT1v/bpaHKwQXuyKNrkucBf9oIXTdE
Fj2wY+DoXugntLtsIWEvxHN6df+uofjob5Nidj6YR0q28E0f8sGoVxzM/OAP
w9LtR/ZBPY1x4OgFZK6uswMMAuDPr/d9lEA2Elp4/1oA5kndV0YbLQj38fIF
x85PwhCvrKaVnRWGep5r4mHxIjDP0he/3E0RiJf434qWFAVPq08J64pCP85n
1NLm4uAnSjkuJw+AI1vMqxIOggv9qw/4SEM/m1MbL39Kw/q+QutDhYfA9LWl
9C+ROcq4J81kwFsaIg65yCXHSJiWZKC/trDZvSuyEH//1/bJV1mIy5ZEu7HK
wXx7Y2joFeQg7rX/9CdTZJMi/RELZAW774shyFezk7pikc/6F0yOoP5+tx81
fkeWuF0UdlsBfIHFJOsTsk/N940lBei3cdi9u1cR9rNPWc/PUwlc8eyw1S4V
8K1zkevjKlAf95JUMkQVbNnCnfEdmUr+44taNXAXaW3PWzWYh9wr87mkOrgk
322+E3lmjrE75Ag4IyWrXlcD3Jjr+c5MA/oLFFI3n0e+vXfJWkMT/KD7jn3s
UfANh9O28sfA8Z9bRS2Rs58mftDVAvPyPFbfQKahouPzOQEOnrsQFn8SzBlF
drQOmTzowzC1Dvha5fRCP7LsvnObo8hv418si5wCO6YE3TikCw6Qy2+UQebs
/JXprg9+TS3NY38a7u+wkAlly1lww82fJzkNwMbFNuXmBlDvHaMh6om85Um2
9t4QzPRLhlrOGFx/8HL2J2TzRbatRhPws9UXc2vIuyUeklmZgvuesNc4I89q
NyuHmsJ9pwaSyjCbgdfjeAbpzeH99NHOOW4XMomDrPsyssECK63DefCFx811
nRZgjQvjk/WW4EMFm1vaVvA9K9ecHo5Gfhu1k3mPNTg2yWn4OjLd64+BKci7
6nOzx5GjzF7UCNnA9zXM4fopUeSTZnTDh5C9wjfov9qCCa7f71bagYX1XyqP
IwskFzUz2INdQvySt5DHhwNU5BxhHpubjzkykKN8bM6KXALbcv1luoC8tZOa
ZhCZhP3ZXzI3OL+ILKK6UORTRUdTGNzBwheUOo3d4T53Km9OtKN4s/sjGUpP
MPeV+TvJyEQ5JJENyEcGbt1pRtZyNq5184L5DP8W1DJ6g6+kDfGNIesdpsnY
6QP1119N3tuDvJusTkURWaG2fc0HWXfHyYN3kUsp5aeyfGB/31fDQvb7g8cU
um4ZBoApv308LBgIfvCK+2sA8jtWdcNV5OcdP1oVg8AM3hcDlJCbP8cY/0Yu
Lur/6BAMz1fD+9CexRBw0l+Z4n2h6HuXczHU8Cr6Pl0XEnkejr7fBlI/OCPA
OlsjRAsRsF5V+B/Sv8ijIYPO4ZGQz7PFGFcYBe+fR2cniouQb+8ksWxDNo5K
zyeLBodbNlD7IK8Yb7Z1b5uTkPzaN5I0BvxMpeCcTgzk073znfZFDtKJaktG
fpLBoLWKLHXxts2pa2Dfna/jH2ALkfv+Qq57RclAFgfmakq0OxQH+6fZcy2V
+gbY2LZeqfUG5Idm6Zhzx0PcnnnAfC8y573TQwfj4XyvP7/+6BYy2890oUxk
UReR3xQJ4AjFxL6DyMJ76fhuIVu1f1QvRK41SxAjTwQn+F85QHwT/GRZJI+A
LHmM2lEduZdumOkKsoyzRtf522Cdc6WmD+7A83P52fDR7CSw+l72P0vImiwn
M2WT4fkNXrRVPIa87n1rjTwFLLen/ELwthfUqFxVZ9pS0fvRSkNkbttERHQZ
/gVUGeCqBpeI+5lgvRfmsWezwRta2u9uIC+zvq/wz4H+hzkGo38h9/1oU7xW
CKav/sn0shDqg58VplY/BfNdrag2K4X8/WXjjZLPIO5G3U8kUQ428pYNz6sE
T37pzK+oAv+dVGqtqIZ+mcIhPiu14D2TFBy368Dn9NldLF+B8+tCC+oa4Hwl
02/HdDTC/agOZVv0IXuV9lYoNYFDE88ksLZCvdsSqT53G/SfO3Rf7VgbxIfc
20JetEPcSbPRQqcT4lWnnc+deQdxpl2LHHnI2lbdAso9YNukAuucXjD3W8nL
h/rBctpXP+gPgz1lTXtGP4H1XFVIzo6g38sd3TLvUTDnNfoKP+Qv4Wo+zJ/B
N2OEKLWQfxDHVgR8gf5E5q5dC8j1UyNl2pOw33sNUty3pyGuYGifozYD/RIL
OHufzUCc8Oich9osuPzKncXBn+Av3t0tpotQv0fa61jnIsTPBL4q816G9Zv2
FLH0r0J8Ni0quGYd3Bne+P3qJuQX84nIWxH5bzs6kMegcNsLaj+P7tAQJwbz
Z3JeCUG+2+ApTUUC9Tpt4k59ZGCHrMcaOyj+mYrg/+DY0xFKiNuOuQe6UYE/
Jh2KF6SB/psWrz4fod+OE+28SX17PyvEp+13aPvuhvqwq+p/wndD/FX4UHw8
B8RvBJcHMnHCPBr8WnJPuP6ZkTAe/O6RwV7w0ZhlhbhtsxCexNOczdk2O+FX
WtvQm21zEi5/bxSU4gN/04wJ19k2L0Ht4dCsD/KaqCpdGsoXXGopc98HJpwK
NhLZD046PFvctB/qObhpnndsm48waeBaQycIDj4jbJwjCPlviE8KdwmDB8zI
d3GLQH9XR6knFqLgtz+4eBvEwIGJLlU24mDDrNKSRmQy5j+OA+LQ/3PEvLKQ
BJhHufuhEfLHd3f56iVg3syFUH7pA/+8j/DSWbi49SDELfpTx8Qkob4hd3G5
FTmg+t3DYeSbzN1pHFIw3+yhaZE7yPvVxww8DoFLuawLXyGHK7wqiZMBF9cs
daQjq/FwG9rKwu/hMrUVxU45+L3o/d5MZ5QHM77P0d6vADYPp7IyRe7/ti62
tW1GQqaJv0W9IjhwF3EIuxL8fkteV5k/R/5DWHbNUQWbXLTW9joM9alPrsWu
qYO5Y2dGG46AzfYr7lXTgHk6m2pfXteAeIOrouEfZJNI199pmuCW5lOxn5BX
ZmkseI6CpyRmKB8hm5y9lvZRC+ZlMNXzlDgOz+vwDreqopPIv0zVeU5B/tdb
wz5nT0G8MyqZpwD509+w6mFdyLc08vALOg1eYU6beYIcNk+f8f4M1GuHnbsc
cBbsfu6W+25D8Glr2iDfbS+ofazs+H0NebeXuEHjOfCHnreXaEyhfvfs0LkL
yH93127omoHN7kXu3WkO9bozXe4b5hA/Jchw2sAS3f+bQwdeWcL5fpIbSP6F
3BhmckPeCu5X6d0tOTprcOy4YDW3DZhWc0a7yRbqH8Wcfz2LXCefzfsbmWj6
b/Vee6jXrqj5+AC5M2Nop40DPC+XmELv1DpA/PjknFwTsuEfarsHjpCf3NL/
rhf5SvG9jRpnMNcfr7NNLqj/G4dntq7ghueipE9dof9RyULnXW7gNavze2WQ
3QYe2nO5g3veDn70Q767/4vpigfs32/PCVN7T/ApYpWtfm/w1uGqFmVfdJ6/
gkMzkXkq60YrfOE+26opj3H4gaVGshcC/OD+qeSX3zSi+DfFv6e4A8AtDQui
yshfOueijZGtSsM23ZDVRL7/9A2E/vHSo7OmQeCkr3pXfgdBvj9VzEXiy2Cn
NFnC68uwn/pym90swRBXCLJu1QyGfiEjldFeyMkvy/rpQsAeo+Y+DlfAvfzm
H8dCod87jt2BbFch3tNgY6ERBj5Pe0faOAzyeX8GTLaFwXwX3BUmbSPAH23E
DVYiIN+WpeHB7UjoR5+bOV4VBb5tyJ70HblmunZSIRp80Fjymh5yFo3/Z8tY
MMND6p2tyDeWXOW44sDnauNCm+PQ/YcHcavdgHmbK440N277///f0/Nc+BPQ
+7ZVQs4JWW/Pxe9XkO9aUymMJUD/vH33WP6i+EV1DuHfieBgR1NLzpvgwju6
D+Vuga2IxKk1bkG/b8x0e2uQ3/fved6I8i/vuXFo/22wnI+KlgPy4o0Ri0Dk
YKXFtWbkaquUtiVkZjlmTr87sN4OCUKx9l3wcPADXtEkMAWn04kh5BLqbNXF
ZOgnTfbuMuk9cNeDD3KNyAFXjXjUU8A09Us9XcjkdwejJlKgP7Op4meiVHBr
yc4sMuRfg070IenoeRU+O6+UgeIl4vwfM6B/Vgv5yxf34f5L9heytiLzxXbN
L2Si99fX///hzkK/hx9eLfwP0PvqlNAfKWTVA81Rxsgkqmqjk8ihvsLqnA/B
Xtd8/lx7CPNOPDB2KEHWemh9tCobrDsQK0Sag55Pt+f8bI/A0y1keleRi/wV
HHuRpwyfJC/mgo/PCtueyIN5mITYb5nmw/6fEAWYfEE+5JU1NFYA/iwSuFOm
EH2/kmhaKpF33ie2eoccfsBlyPQx+Ad/ybLaE3R+/FJFKcUw39pTfmm3EvA9
whJ9IrLXy4fKfU/BC4coJia2/f/fP18+ZF0tBSul1kvml4FprFdO1FWg/uSy
V3RfgB2CK+miqiG/1eESg2UNuCBeZs532wtqw1/1MxZegv+SVDhJ1YOzDwoy
1iJrJ5W0sb0G/wiojldqAofuEyM+jazadG1hfwuYYelKT3MbeC5zjPhpB8wX
/avR6Q8y49ihb0VvwDmrM/W0nei8DgvpC3fC/t8HSv540wn3k/Fzp/Ort+h5
Gk/lM3oH93mdIs8kHJmitIijbdvshJGCtis92+Yk+Dw+v3i1Gzxle08oArmH
8KT6YQ/4tFKa9dv34Nxolp9qfdBfucgox60P1t/bNNuQ0wfzDgXqNBh/gP15
9KWwi3wEa+pcqvf4COdxfPYkw/QgOFZFiHPHEORTJt9U8xmGONu93Z3hw3Af
Tb1qDYmjEG9z6hNdRN7tdZ85+jP0e2Fw+Vg3cokow8qfz6ie+3P47XHw5wo5
C4MvYOnEwU/FX6B+6uZHrnlkDa2amh0T4NSByzW/voIPuD03pP4GFm/+vFvi
G5wfa2Me6/FvcL5kA73r0pNw/gJP7i15fIe4as6NJ5nI93l1OqSmoJ9s7pZ8
0BSsF33jXm4ZMi/f05z1GfDzXJ2toB9Qf+3Wu1LxOXDZ7ao/d5DlmrnS5BfA
ERRP5B8tQD/fPcPXrX/C+RnTDyra/4L70yMcPEa9DL5nzzv/+vd2PlHX9cdx
yStgbZXf6zGrkO98Ou/qCnJZLF+O0hpY38nLuXYN1pdscH/9ch3coElp8XUd
8s8KcGkIbIAbKc8dHUOusyxUmcdmEDSm2YR+hir5PiJEAdv7XzG/PcFJDC6l
PZ9bRwK2SomfsCUN2K4/tS5JLEwO8U9TKVmyyIvalV7ZyAHfz/sYU4CDyn39
zbfNSDjTfZjoFXJF6Za5FjX4CDGXe9O2WQjknmfl/yDTsD2oXaMB12m0ufns
AN/x1hOLRj7z47MZDy3YNL+y9D3y2Y0Ch3XkuYKsMU76f2Yn1M94SWQjy54o
JogzQH6pyCdDbkaYP28w9/sNRtg/3fxKwwojnKcad575Lyawx87315x3Qn6M
s4tgAHLGUOFIHHKImA7vR2SiJf2a3SxgbzWJrhoW6G90TSOQlhWszqSdJ7UL
TDH/kyx+F9QLHLq1h5gd9hN8Q8bl7W7Yb2Osc1sPsnTu2zKXPWDHys7pExxQ
bzlHm2iArH7gsaohB+TbGbhwMHCCH8zHGjlywnlbmEW8rOMC97BYco4iZx2o
1LbnBuvciBJ344Z+vBYhi+Q8EF+zHD9+etucBI6ByYlG5L5InmEGXnDSa179
fciShro2isiXXC8eEdoLpg6cZ7HgA/ty04Wy8YNF3ceOCCCPVJzfuM8P81GH
Z9Vd3Qees/u733c/Ot/h2DE3ATjP68Ykw3HIOTcV80gFIV9gQ6pFAFmXLE3I
A9n9yPjVoyJgKafH8meQjRzKHzkhRx36lpwgAvPtZyIvb0NxwWze1E3kiGeP
7HJEwawHLYdLkB/sT3JhEgN7555/WYRcqp8f0S4OLnzaV/QNmSo2breaBMzD
c4RbbwqZmqRabxa5nVKeNvgAuLR4zv3mAein1ivIV4zcodTevkMSbOMiV+oh
Ba7xYsiIRWboyV1dRf6xKJItIg33o/i9XEl121SE2NKj0v7IVJ+6D4QhV33S
X/55COr73vafLZaB/hcE/44LyoLJQu/VaiDLdn3Qo5ODeq3ujONFchDvbMqJ
vCAPrmR2acmXh/ORrt21OI3iN49c3ZhFvrTUPKKsAFbJNhANQb4WvZt7C5nZ
r3qlVxH6B9nfbDRWgviXOb01ZyWID1a+yeVVBtcVXnw+tG1OwnGmQ/nfUXzw
L13aQRXo58KwPi6FnBwwzRuELHvk9EwTckuL/dpnZBWTP7sc1cCPk19pjiG/
cx5M2kOA852NYbG1J8D9tWZXlfohK6nuaFU9DL5d8n3cH9lefjODSh38SGWc
+vIR8Mux4Ak1DfBoAssNPk0wffjgiUbkEnd5nn5NmC+S50eJxlEw+xMyoxFk
zkZy6gotqF8zP50XfBx8XNSR0uIE+n6/qKAnOwW2aXIzP41sXK3o5ITMw0Jx
pQi5VM9LS0AX+nePvzynifyyad8uUj3Iv/tw09xOD+I7TZrpY5BdXnG08uqD
naadJeq2TUQYuRpxLvI0+AWXR1bPGfDX1fvhh89CvcIyE+cV5J1dHSa5OK4j
QX7aAJzkyh1nbwDz3jK66XHAEHxZ0bteDpkx+IOTHfK6v/DOoXPQr+4v569d
RjAfW8BV+SAjiItVpDNZm4In/uhFxSGPEh/yH0Z+8YOmxswMzKHs7HbBDPov
ZpLTlyCv9ZIqF56H/LezMW1vkCUdiwa5LGD+uTNtmtKW4EUnG4kfyIL5ci+I
raG+gXSzlxd5b1fcxyMXYP23bdK/jiNHkGfVxiMbUHjHZCIfavE0unkRvMQV
9IPfFnxpx/VH+dteUHOXXiF3cYD4TAll+RXkcbXLNhqOYGnft/xHnKD+wrAJ
J50rxClrhno7PcHeO0J1n3qB+Q0423f5gLWMZndJIwu3lAedRF4yGn1Xixwj
18Rh6AeOv9S37xoyu3PRsQl/cAjxsXTeAHAZqbzC+QA471WLxPmvyJ8CaB4c
D4T8j2KEoo/ILpPnNncGgakzk2eDL4M/04oOJiOf5tilpxcM/T+sp3WOITfu
yeVnDoF8H6JMh8Yr6DxKaO7xhEJ+dE6YlM1V8L3U6e7/mK7PeCzfNg7gZCdS
hCI7lT0TGbeMkCgkZI+sFlFIycrMSKFQKDKSWTJCVmSUkRXJiuysyHqeN//7
OF5+P7/jPM51XffFBHK4yP5fQQHwvFUzSzb6BUJebEnSdykIXHc3JaUuCOpb
q2btrgdDfj1qLZc9FJxRe5UyJQzW1xwuMVIaAX5+uNebIRrMR3lY9iPy7fqJ
2VcPUb24umYV8l5HGd+cGHi+ekSW4zQeQe4/6v/59iNYT8r7NaoXj2D9Gsmy
TjKxkKtEeBvPx8F4/TDre0+eQN79cHv941MYP3jIxi8sAXLBrkTnN8/B/d39
kXPJ6HvDd7Jp7gXY58jRjzRp4NunBqPvp4Mv67qfLEiH9SzVc2Z1vYLcat9A
pX0GWHlsg/FeBqyPZJvlUyvRTISOvQazbJnw/a+8pPLtcybkU3UJr8izwCmq
b8XzkT++p9pPkg39Vafqb/vmgJ0urasm5MB6otSczE/lQl4Rytq3jPxw+dSW
ch7Uv9oZm8ieD/lMlEurG3KFlaMmaQH4Z4CivCzyqjHLzUnkQ66yJjyFYN7x
M7OlyP21fvWhReAbFNq3w5Bdsp73h76F9YlM/w4ceoe+hyeyDl9+DzaJvWP+
GLk9Ue71jVJw8I/Rzs5S6KfFaZFgWQbeQXVL1Rv5UogX+fsyGE9g4eykLQeX
p3CwnS2H+uS6L++CkLn0jHgOfQBf2TdiPoHMHx1F/7wC9ptW4tq/gVx9KvpS
+0fw0ZNKKVM14CoBmeX6WvC12Zncc3Vgy6AWi2pkg5mT+5Tr0fkesMvoQh4d
sLl7pgGs4PLon0gjrLfd4YNDFnKUSNiZjM9QP7ZJbfILWZ+zq+B4E3hoOjfo
I3Jn6+zQo2b0/LRJX+sl+v//b+X6GDK0gCuslaL0kPNe14j9Ro4ZpFVQaQXn
ZErUnEauUvAUDUA2oJNrTUe20rPme4tsmGt14tIX8KeuGxnlX8EJH1RTDrTB
+yxH3loniazM35ZL3g4W+Vvm5I7ss5ftamoH+A1nV61m539mJzz8XOX7hGgu
wq9u0QvXv4E5FLpFi4nmIWi+ltp9sOs/8xGeHpKSvNgFue5HNvo7yOukc7/o
usFNJZkar5EJPpWnzvSAoz6QHkjqgfl3yYR5OPeCSamyn6v3Qf3yltUzqu+Q
T9E9MqT5DvvbzTISHo+s053w4n4/1LOnHlNhHoB+7LGLPjLIb5uWFxWQZ8Uf
5KkOwP7zGjXrdZAFU8h6LJG3DRZaRH6AyU+m5cT9gH4bn74qEAYhD2CqHjJE
VrKtrbowCPXT95PCTQZh/b71gwSpn7A//xqnnY1DcN9zG+V77oyAnbac64KJ
ZiJEpepaBo5CzjA/MzgwCv3qVfrvjY+BvQ7dMvoxDvMLN2ZLh0xA/jN72jTn
N/Tb5xTRwjEJeeCp+2LiyMfG965en4T6gy6jd9SmYH3+GmOaQUQzEKxKWTfD
kUu+SF5lmAZzxoiQMM3A78fzgt60b8ijnMoWwbPggyPWs2+Q22OrTPXmwB49
P+eykXU7d+q+RX4rP3CreB7mv8f/PFD9D1hDOCnz6ALsx+41iXcM8oFqztO/
F2D/Batfr1xYAivNcto0Ig/2xp1mXQZzP6MRllqGfp9/HmrrQSYJfCLQsgKe
3bW/NWINxjf1sOolIIc9jxrk+Af2dHBu5EFWKjfJ0l0H012+8b5hA/pvlBra
+m2DNf6N3/yxDeeRtnPA7gnJbaInJfeSDiPb/rssJUkGfukkOCRNNDVhu1ed
WxPlTevMwXfIIa/YnF5bRU6jEraTpwBzP6Nk+I2c/4Tl0xdK6Jc+Od0gSAW5
ZIyRYy4V5Cz19dyl1JBnVLqI9lBD/sW4jk+CBnyVZHdTwE7wNO+er9q0aH+f
rvvu2vWfmQhFkUNqp5ClfnRMO+yC+szFBMl1OvCPMzpCmfTgbH1HiRQGcCTJ
6kY2sqQDY8H5veBjoUdtzjDBfJ5JGVOhTJDnLl6mTmOC/a76P3uYwQzunWEh
12UBv2ahurWKbFn4qWPHfnBOCd2C9oH/TEKgIyl6Y4kcSTVb6M0G9U+/67tI
ssN6xH37j+Qga6ffpbx6EHyp046dlhOc+PaF8C0ucLRUos9jLtjvq0s0SUXI
leNGbiTc4FNqIhmqPODNB8euxiFbbrJWHuED+/EYGBbywXwHYh79HUfOu02b
Y8IPfkVpv0PsCBp/l+qT89H/zEqg/MwQry4AedlK3vFkQRj/mnS/oaUQuOPP
0ZASIajPE8vcXhCBnCpcWvof8k96SplronDeH/ISnVtEIR/dy3ZSRQzMl+V/
wBK5t+KJt4I4WCDDtesvst2CT7uaBKznrLvxXS3k0H9y0fnId8p3XWeQBNuW
m0qIILOnH2dfkIT+ypkKf12OgSMeRcZayMB+KJIOP6I/Dg67yh1GIgvOOkBN
uiEL4+U0Vu4UyqH3WVDgaOgJsHDIzqez8rCe+r6ZPloFyP3SKBYOI7OtDha3
K8B8q3Pxm/uVwQ58D6x0laE+tnw5zhj57t5pe5eT4OfSPN8VVMBMhLsvtJA5
gxwuOCPvVm9YSFMFk3xgPJ2LvKBlOiKrDuvx+W0o5Yfcs/W57Qlyk2Gf4Ax2
esI9Bw3wepsRt7QmWJ3JLWNcE+Zzb97qtT4DLnk4XbZXB2zzRjrZRQfGa5KM
Mt5EufanhvA25Eu8WT89dcEXqmKL1M6BLR1WTI3PQT/TBTlRcX0wc2HlTWUD
cPuRPWZnkVO9j6v+JpqEwHn94prd+f88r2QhIs/Xg9xUwCO4jGxEEb5H3hAs
Z+2fIn0B+gm0aU0aI99qzL/0HlmkgYRzpxG4J5uXWhs50tbnCZMx+t5pCfNb
mML+uXleTzKbgfcos7VKICtykNSkmsF4z5VnoqNm0P9XE93bbnNwgM/dhj5z
qD9QeJmexALyt3lODfrI7DQyR8MtoD7HhFfqqyVYP+eFl50V+r7KG+3ksQYn
6zn4BVtDvVPPQLWuDfiZ/5XPYcj13+auMNuCJ5IrVt8g9znyTvPZQX/DRgK7
nh3kv7ONUuxQ7hhP3pKCXEU3Fdl2CerD326eEnWAnMztxC8P5Ob4Cuf3Tuh9
VbxAaeQM46lWHTZvOsN58cW09kcgW++bvs1/GdwuEGCajcwvstw8fgUcTu9F
eHoVTLN/1kH0GrqPpDcKvsgvKu2TlFzAF896MmoSPa9UnX8pytUV8gPT9efn
bkBukjxBYewOHvW7lOyFzKL84RDXTXD4XUvTt8ic68XfepDPxxbfuXgL3DzN
se6LrB6ou6sJ+diN9b39yBzhXf63PcAvH50tmkZm6zl/8IAnuPJDyc9l5LrZ
w87sXuj9bX6/JXsb1VfdFjfyRudjm1al7APns39V6THJPTDH4QNKNb5w31W7
Ype+IocxTCiuE81AKNURfU/rD75mP6RpSDQTga3neXEa0ayEdwnzPuVEsxNk
ONT7upDFaeVpNAPAfzLDL71AfqglzlSNvBwWVTkVAP2vuTCO/w2A+W8Jnv3D
EQj+/btb2j8Q1stn69H8EfkEp1eOyH1wTfMXXYP7sP8Yp3qB00FwXkNqF2R+
BEFe949VwzYEXDgh+vE5cojLur9rGPiCs9GP5TCYL+IxY4XhA8jJlfVVqaLB
oapnyIofgmlbEyb7Y8C2LOSE9sdgL48jncax4Ij1pK0fsbD+sJY0e/o4yI3b
Ew+Zx4MXtPY4vXgC9SYbgfz9yITVEw7SCWDV/HeDdsgSV3q1vidAv8NVc19m
kK0L3T4uJ4IZVG89SUgCFzuq/alMhvPhYQl1Z0yF+yzuUrVjR47XH19fRI61
f8Rm/RKej9Kgk6m2yFqTmuIuyJcK53zc0sAZHEkch9PBhjWWB/uRyct3FAq9
Aod//iYvh0xoD7V2QpaPZCBVzwCbDbS+fpUJ/nSc0fhhFqxfWWF2Sz4b9q/P
9jWTkA35u6eaZyeRv/fa5hm/RrlrZnBHDjiDMHdgFdns5l3+y7lgk6Ebkofy
YD32o2blinmQV7abZF3LR/0d+QOfIP/t+vrPpQDMMqXQVYosLmFdQF8IFrB4
ImmAXOL1+KkvMvvnPQF3i8BcEx4XwpB1uOkS3xTBesvLbi0Q3kKe1WKhpvMW
zu+u2nGF8WKwxGbkV9/3YK7WWnnLEhj/eezB06QSyDPEBmflSsFdxbESomXg
sw9PVV1ELvqXGL+rHKx1PzvmA/KX+6nv/iAfdhLM4/8AdhKwG5BAvsLkya2I
rMR+xJaAfKGH/uEl5FvFzMovKsCKefSaZchB5Tc49leCky18epWrwE90Bc5G
Ih9+EhY0UwXnE/FhM0e4GvId2iYs7sh31NoVuWrhfTZK2xh3q4N8mHNKK/YT
5Pv0PtpnIJNvPLhR3wA+xa6bptII7iePly1EZtsw7ZpAdhZUfF3xGawyKX2O
vAm8rd85zI0cKKSneha5659H5g1kuw2pNOlmcJCPkncm8ttX/NcutIB9qlmN
aVvBWn4njwgjR4ylkY1+BTs2dTTbtMHv52DKEksLcsoMm6pBB/r9JfVvykH+
e5pF5EgneOTdko850fNKCaHPB1qQh5rzeX8hT+bzzep1gTMl1hZLkfMLiywM
e9B8Rose6T2Qf+FOoOxH9ks+dXBHL5h61y51sz7wySZWebs+6LfDKSXZBdnx
Yee1z9/BUULZrMvf4byShbOE8/vBi5W1dAsD8HyNfR3ruPwDntdDP41no5A5
PfpIG5H1DXvteAZh/PbUY45TyGMnwxvzkKtt7mlXIgepN9OuICcu+qjV/YT+
4fJZL1aRazSpipeG4PdruIH959oImHbr2IGHo/+ZnZBE9WIrbew/cxGk5B3v
a/wC7yJt3OgimodgmP8pbQt5LdGBTn/8P/MRxG8SRGyRc3eyb7oiuzXoaGch
k5hLUq4g75hfk7owAWbfxS0i9BvMFm/dd+03zL/86Xy+C7LHTq3kB8gxq5r+
ich6OW7pFJPgLLaYYQNk3+5ja6HIZ1p78gaQ5Y2m6DaR5zsP3T83Bef1q4At
xX8KzneqSXghBdlS3qGBYRrqL3PMXcxCnuMiCZadAa/+eyLugHz+wlO38BmY
f/Fsnk43sr3lPVLyWTDTORKG9Vk4v0fXXrgWzkH+t80xwWseLDUhGfBjHuaj
do16JvAH7CuQ63VkAfxBs++J2SL4nAqfjT0y64PXBi7IFwyrlkmXwAy0O+nO
IcvR/nLcWoLzKv4o0nxuGbxA6u/ZsALWmn8RJfQX7OF6QiwLOeSV9tJrolkJ
uZIpb61WIXetGWr7tQp5qtSlb9pr4IYHlbn316D+4a093zvWYL3xdlZfu/+B
JVyL4pjXwfatnrfeboAPDmXtcdwEE6yvHPPbAv/4PEUegSwSEtsWug3eTanC
VYo8unzE05DUm2iPUFEJY+TQ7MzeNqJ5CDynr4q/2gG+fW7rz1vk0QO6AlJk
4D8hwflnkX+E/JJ9hOwa9NO7GLmdrOLDT2TO/c2xR8hhPTfDl6QtiWYnvKZW
k9lNAT5I0ZPNiMyatuEtQwme2dtkoo18MJSMMxTZ99Rk7HkqcLhzmpodcqim
uYQTstObyANVyEfzKSbqke2O5Xz6hJzmdSmLjBqt/7jPpgby2JjbY0PkldSc
hDwa8IHKznDRnf+ZlXA38VZNFtH///tW+nyD5i7w+KPD8meQO2/1XN9ETs1w
aTtEBxY+8G2yBLnv6HNxqd1g5xOlZSwM/5mBsLqn9vVl5D9FFEdrkJV/P1Wu
Rf7W7j3yZc9/pibcfxjXsY2sGDbQlbkXLEwdmTWDXDRTd/QFI1h6JMmsCllr
Tc97BdlG2TBehQk8xLGV5ovcoR6znIGso3iZ3mMfrJeJ/8aXy8xgRjfK8Gxm
qG/zVrx2Yf9/JiGsqCc8Mt4POYsFTdAD5Le7CbvrkQsW8hjYDsL4Y/1FagGc
kD++pliazgnz3+5vubWNzBqSO+DCBW5juLsQyg2O/ib24QMPOv/Aff20vOB/
6VqKu3lhPmPnKJrryL8yS0JIj4Bd7r/QNkX+srZHfc9R8AmBA39Dj0J/+VNH
4iyE4fl5tf9c7h2iWQk0eXm/v6H8fsjs+G0R8ML+pZI8Mej3SGF4mkUC8qfe
IoYRyFqS5HO5EtD/2PmoI5Uolxz7M7dLEvKW+uwReqLZCYkrrP4ElH/RdZ3R
RRatkrAwl4R+99IM4nwkYX1S8gIOD5B/RPxkWJKE8ylX+tV3RQbu+3pOljzt
Cch/qt8PJZEHf8xMa1SQh35m2aKzz+Rhfu62Cx9sFWF92c4qWpUE8Oco0Uu0
ymACxYf7DMpo/KdNR5KT0P8Vd++9EhWYn/OYLKeAKvj5YXmdf6pQr5VL/2VL
DXLWpo2D4qfQ+6daaHML+WB5g/yfU7D/znf5H9aQqXfWzm8j77ONGzmgCTZ0
yfmTirw/9d8nndPg0yYnFmO0wen59+sLkOdOn1NUOQMWOMUkFYRMZ/PsE6nO
f55XMrre/mIMmcZ+72EvXbBtR6DGOHIK5/eH2Weh312OWcEhPbS/dDEhO33w
Ux97tSMG4L2UMiRqpmA9sm/Ur0zh/MgWu9p7zOD8mRWS+cvMIX/vnOy5YQHj
fzZo8zpbQj4bdXFTyArcerJiqN0K1Z/Ynd6NnPL8Is1Ba3Djh0spH23A3B/U
WnptYf8aS16nrtpBXiD+j4L5Erj59FstMeRrCXGFjo5gRhWWriNXod/WpoFm
N/Lp7xOjndfAj8S+nD9/nTieRKfNlLbGBXK/XdFGb12h/3mVQvFjbmAlaw6r
OmRxer9nVrfAskwO7nc94Lw0IxRLpT3B6e8fGuR7wn0IpNDYjiH/bmFjt/KC
+h22Rt2vvCAfe8K55w/y9u3hyvfe8H4Gj6i9mbkL7y/jysNcVR/wnDxP47Qv
1NuY36u77wd+Lt72Nsgf+vMqcyg3I2/a9h8bQ14pSW2mCAAnkz7cy4csoXM2
KzsQ+i8XH65TvI++NyObhbHIM7KrtREhUF+d1MxTHwp2y3soVRUG7lu2vUUR
DvtT1O4YYyaanaB6O1AzEZmyZHnhzAOozyTRV4pHZmz0qA6IgP6XaNhqh5Cj
vh65MYes8/H244lIMG3Z0fX90bAfy6dZlEHRcJ+Nb3gcFGLQ+RHC0r2RjQtV
eVkfgUkbtO6ZPIL+tY40R4eQ0xl5Qisfg8lbD4WIxcL4pqddnr6xkNOpzS1Q
xcN+a5mPGZ9Hvktr+uPKE7C0rH9zFnKCvcflp0/hPP2riv4tIcvVheWYJoDt
dQXeHU2E8XzsCvkGyJ6+Nc3tSVB/iyJ5qw+548OFtxLPwNPuqxY6RHMR5h/5
7nBBeWDpXZHSZ9C/0lw7995zsCTT+7CR53AefbnvRtiS0fnlPM/LQS7cEfF5
MBnO89qEU/Ek8gHta0WlKeBYwQEO0VRwPV+I/TPkFr07AsIv0PsuHLKt9xI8
P8pH75IGZijsjPJEvjL0S/c70dQE1XffmRXS4fdn3DbM9k465DHsl26mIGfQ
P/uchxxFdTNM/BX4zmxrcmIGOHyu7nM2cqaCf+gAsm4Fz2u5TPBgzvQV+UxY
rz71kzZb5GkGtutOyHPCBVbRyAaVb77EZ4HtOE+Qb2RBf6f3iWM7X4Pbo64d
ksuBeq+fV2Ku5EA+MkIe1YVy7pvyakffgAU3TkdezYX7zjs5wSiTBzZnSvd+
RPT//z78WH5kELnGm5qiJB+ev372e1n6BWDlUXl+B+S9n1psM4jmIqiGiTPR
FIKPNB4ZnEMW1BZ5KlIEPrTilqNBNA+BxueTminRfISrWwa9A8g56vPHVd9C
/bwKyQ/jt9Av9JDDay9kJt7E8yTvYL1T5yqNDiKXz7CImSNb7Y6vfPUOzqOk
y+nbq2I4P8OuF1sy79H5RuRPtCAnlz/V1yoBH3U5cfsRMrPZPecN5MT6a5Rh
peC3PvJfpkrhPnctpGrblcH9OyqnjbYi053XGdsoh/eFTeBdfN8H8NRhz8Qz
FVAfkadA24+s8YhnWbASzH2q+6IEMv+x3IGwSlhPCYUfexPyjqd8fuFV4Hf3
HXdlV8F+ggRPkHRXQy77U37qRg1YqDW9mKkWnBItOpmDTMIe69qM7O7w1Xe1
Fvr3Ord1364D0zQaD6XWw/2x3aA74/YJvMtxZ0AyslPQzLEe5K+ZChf/Io/f
VrUzbQSHqMx22CFn93aZOjaBcw8MO0Qj5+8NrzZoBv/Yc5V8tRnWqz/aykPR
Ai6Or9XwRZYN0yz3R77XGrX4sQXOY1aSdm2sFe5LLadPKO0L5Id2r6hsfoHx
5o1TTult4CsnxIy52qGeVS2lNQ9Z8aR4HUkH1Odw2rlpdUBufrf7dyqy1m93
wSlkg1khnX2dsL7jr0Ljs4gmIdjcamOtIHpeSVrlC/+BLsgpjXtrCrpg/JzY
/WsfusEuk0xDyj3g2zJauwaRE3jPMjn2gkdfvePP7oX+by6dnFlC+Z/bzmbP
+tD7sNgQzdkP9jXlpajth/Ekl6mbL/0AX3U7ae06COY59fVNAjLvjF5AFnaN
VLnuEOzfZYX3vvkwMSfxZlggiR2GnCyEdoZ5BNx3T7Dpyhj0exrlMUDxC6wy
EhZnhNwUGrvs/AvGi+zR55kbB9uqhLwRm4D6o3RRTp7IgzNGDGHIc35pkcnI
NzVj1MMmwbZerkzLyPcmpGrGpsCOCQqvCNPg5q/bZH3IDpTas3IzcP4F30in
k2bBHIRvhUJz4HuiNHx3iGYgVP4e9PyFzOjlOi8zD67+9M/GBHnPAec5f+S2
rJ8S8cjNtYtiH+dhPpbiINffyBoM/HeoF8Hn9d6ISCD///aN1ZGTJ9TfWiDH
v/e9/nAR5ntcUBzzETlmZWjz0hLYeZjXr3wZbNtIQum6Aj5vXJrt8hesoMv8
KxXZ8adkXyPRTITdnXvZdq2CP+/PV9VAVmK+1HN6DVx0zTexD9m84EDhNrKO
UqzqrX/ghOPjVa+Ql3OVRUvXweHvPVy2kIsH9/HQbcB61w6U37i7AefFqige
LLkJz0sll46pNPKhS3d9vZCDd1kF79gCZz0uYaDcgn7ers5hQVswnxXL88Fy
5IM3u2RfbcP6zi+YeamQ3iF6pbqT2nAH+PWJ3eX2ZGAFxfS8SKIZCO0k+h4v
iaYmvHbeCEwlBxvKCJe1E/3//88X3hJcKcB/nR813kFe4l8Z8UOmiDjv+wZ5
2EuHtAZ500d8SYES5ovIXqLRQ97gv7W4gvzrdd69S1Tgx4d4VjWowdlXTt/+
SQ39nU6GjWjTQn7UdvmnDh3s37M982YU8o/LnS376eG8pB13kNDthvyBQ8Qh
VgawG0PaDw/kFMPbFk8ZYHz8m22nH8jFR2RmhfdAPbW7lUHAHsi/vVK+lMkE
TmCusKffh+5zvKf+PTOY+8G/1L0s/5mVUGB1/OROVvCChkqyBTJ7cD5r0n4Y
H9FVI96/H/KbQlejF4hmJ1RlHeuPOQD+GSj/m5YN6s+tc7iqsUG/thOxg2Xs
kJNt5/jpc0DO47p88iMH7H/flTwCDSfcT3XPSAI/cqWMo8M55LjCv3t7kTU5
rMiec0M/LZkLLkM8kKvpC/oYHUL31+U4TiIE6yHzThVOFYL17uE5zL2BzJOZ
2HdaGOqHqJkNbJH/8KZ1BCKfUBh6XiUK8zH6x0SkioHDvcX1VSVgffpLvIbi
UvC83pE2XdBEvqHbLxF9DFzheuCIjsx/nldyfLw25I3sIWZKHS0D9dlW0kfN
j4N7H15T0JcFP0slu2UnC+uZ+cmVk4i8MnOdohq5nJQp+8QJ8NKVGb10ZFWt
uN1LimDa/nnGWSWwDztH1iIBLNBmwXDsJLhzrn/M8SSsLzrQMuz1SdhfCAWb
tZwKWCN3JCteBerJ9y6Z1quCPwr238tRh/5ivabHbmqBOS6ONr3SgvpPdozF
HqfBMVJj3Lw6UC8a6fic5hz4Af+55TPnoH5etqLoIsp5g2pmdxmg8/JgC9Y4
D8/DoycOollEMxFGNYUoKo3Q70XQ1q5lI6g/WTrYxm8M/XTMyN1tjSF3fns8
4ZkJ5J6u7v08F8Gv7AUqA5DbNv8lhCJb/egubUam47ovtXQR9hfMeEfglSmY
zD/j5rIp1HuxqtyVNAMv/3XZVkc+RJVvEmgG4w/HC4ZEIKe9Dt64YQ73237m
pWMfcmVMAe06sr5Wa80OCzB7gZGmuyWY8RQ9lTcypVjK1zvW4G/mVuyXbcGs
GWXTPshe83+sGpH9GYsbvtjCer8qbjMfvAR+IxdhzmIPbom/d3LAHsYzt16M
lHMAO0sbn3VzBO84pi5wC5n6Uqb5rDPYOsDnbP4V6E9Cyqabcw3MqGsk9u46
+J9krRiHC3peU1LPmriB1SNlzO4hh1aNszx2h+epYTdb7dhNyDk/S3MfvwU5
lUI/nTXyamo/0w0PeH5ZT/ItxntAnizY5LqO3CQitZPFE6wtmtiy5QU2+2ta
wHsb5i+2jFOxR6YaphAdQB7b6VUi7g3ji6MywgKQY/QeCz9ADqrsLlO4Az6g
Zfg16Q70M+5NOp91F7xlplkX4wP1bUIXAujuof4ZvLKHfcG6FAm3aP3AlWv6
XarIZSTKrj+RTycqNCf7w/nN+V6Ln/OHvFqNuxvb9owoaXMgOFfrfvHZ++CV
/ty1lfuw/raOBwGaQeDowtCLZcgu/DfP1yD3MPQeTwoBn1h2D1EMRd8DbhYj
5XCwBM0A6STRJIRjBUdtmSPAnM2Ed0eRT541f12DXHNtn/KpSPAfkcidF5CD
v/juSiJ6Xqnp+5sMsWjwH6pEJ1fk0DvFZ3OQi0Z0E0Mfgje/UEX1P4T+vtyn
SJaR18UD+dRiwL9DOMiCHoM79jyhfI28/pDj7clYOA+F6cB5hzjI77v9SHiM
HD+g7LQSB+uJC4tIY3wCuXfa2J7WJ9CPWv7vgMpT9D0Nc3UeRf5SOkWwSAA7
TpbcEEwEx3zL1XdMhP6PBFmo9JMh3yGftuMp0QwEo48Wag6pkK/F1R3JS4Xx
G0db5jJfQD4YZ+ZyIA3G7xUwvbLvFeTTtvxqzshfB565WGSg75encsZ95EVL
niudyAETGW0UWfB+3HgdlEpANu/lPqj4GrzZMkp3EtnPk+qKM3JSq6/1L2SR
AX1ekRxw0FtXrmDkzisfm4aJZiUk7M4r0XoDPj7727iEaHaCfk1lKWse5K02
9UJ788EnRA4MixZA/0Sj7mvOBbDfhclDLxNQ7jv79CahEHIhkuSBmCI4z1xW
x6pt5AnxL+tv3oLLRp7pdSNHkV90PFgM9ylLvznZUwL505jZfpVScJzgmkRW
GdhkOb92oAzdd+9mp0gFOINpKlavEv1+C19rq0Nuod9vE1YN87+IHVR7gPwg
qYDzJfLt5SLFnbXwviyPS4p0Ik9JnbUIqwN/73j0+lg92K166JFfPfSbEtCy
b0B2/pDwUP0TuHCdfcYTOY009tblBrDq5bXBvEboP+Z446zKZ2JO8k7zns0z
ZHmtJ3HazeDY9z1fvFvAX8p4Gp61QD+VWS7/2C8w38BomFoe8op+4/aZr+CX
64169G1wvqJhJKHH2yFnOHxc368D8ogdaV9+dUDOyvMyr6QLuaTeZ6gbve9K
zwaYesEGd6I8eZB9PFJ/qPTC+pmdy/VjUV7JoTBC1g9W+WNb7v4D1hOadP1p
HdEMBFaOj+W8P8HX2vwDZJBzz04OSw6BU42idnshX5YJOuiH3GNWK/0eueXW
oRGjYXC+I+1qA9FMhMiy0zsPjYLJFt4tGCGXpW1e+j0Gdu/5N+z8C95vLs3h
ONYJsFn2nVVu5Nx7ZyY0kI89WPUbQQ79FLG78zeYPJWmd2MS5luZivp9eAqs
OE4gEUZeTz+RL4+sv5N02HkaPBp8oUt/Br2v7Y+PWyN3H7p/uWQWbCllQ16H
HDUSk/5yDtxO9YpafR6sLditm4F8/uW5Nc0/cN9TP7a3rZCt6UiUfJB9W9hv
+Syg35s91nVVyE+dDTSSF9H8Y0vMOYuQXyTN+/EF2e51Ueoa0SQEfyn5yM4l
sI5JdpzTCvpeM5WqNv4FLwhmVCv9Az8cG/CXXof+cq8eN19DNpnV8jiyAeuL
6bAQLN8C/y2T6PlAcpfopKufOUpIwSfPnrpAswNs/sRpnQ+Z/sVQ+Q2i//++
Hyk1r0UeVrSVJCWD+lxrLqu9yFc4f2gcRmbdON7kguyZv9JiQw42sEns70Qe
bh2cUaQCf5X5kHMNuXindS8v9X9mIkyT5ldEIverkFgUUEN9lQn/ZXoaMMtO
5t9UtODvwyQ7PyB/CXvmXbsL7T+wjNyG/j////e5qeKGF/JBnvhsvt3gix03
KYWQFQkXtY12Q7+TuwSKspHVol8G9++G+TPrecnJGMDMcfMc0cgnv0p/MtsD
Tu2aWfTeA/s/3D1jPoRyjRGF52t7IU/sV/WRYwTL+qp+aGCE+qSuTQa7fWD5
YnuX86xg94Ydf2/uB3s10HLWsINpnWtqNw6Cx+J3/iLhgPmWr20aSSKnxxte
lkK+TSB57Y3sW2DQ7MkJ/YLa890puMHjH+6frOSG+ox9C6xZPOAxZla5I7zg
AFFDulKiWQlJJZdXa1AeLtWYfZwP+meI8tDLIzcPXLiah3xjPiOs9xD485fr
9d/40fPK90+M7zDcd+HHKLZ7R8Ctwyy7t4+CacgyfEsEwPfGT6w3IvvaipDO
C8LzZaX0iOKwEJjK2O36IWFwTl7BvQhkJ4OjDbnIg8/SqpNFwNfL7y0cEQVT
kIu8shGF+YeT859mi8L+5EJDuN6Jg3dbmbykkwD7xgu5KyDPFo3tUpKA804u
nd8djSxw9c2RcmShfassXyXgvoo1R8dpJcF/Y2N6jZB1eJqkHxDNTlAYo+6k
PwbWN2TYV0g0F0HJr86nAlmsv2NXDXI11w71buSMGt2rBjLg7TsLARPIr9/o
EAKOgzm/aff+RA6pySveRn5nl/OMVxbWJ0JvskdPFvZjWS0WeUcWzuPJrjR5
Pjk4z9WF4D1ScpAftXcRpjkBdkqmymyVB9un99isIUsenCkPVUDvO8PFoCLk
ETN1yjrkZrln52gVwcnUTGf6FKHfq8u//yoqgSNMdgrcQO72yyR7jPwnZ6/6
T+SON/dX9hNg/45KceZbyFeT6lklVOC8dmd88tNUgVz/X4btLHII027hFFWo
t5rPYpZSB3841jarg/y3/vwOU+Ray9EjDsjR0sdSO5CLtqzPcJwCf735Qsvy
FMy/x+KE82XkcA2frz+QOSUoK/w0wGOdDaYpmnAefdm5ph3IJMciP5WeRjlN
vZW8NtwH16MhgVvIGXyK1LPaUO/OrZOUqQv55uBl/25k7pAIcvWz4Ae3bjCx
6KHvcxvZ61JkVmUjl2HkQf3Vhgp9NL8ul02nAfrev5LSFz8PvyctsbO9Luch
/yMl2/gV2dDousEi8iL5kMDsBRi/u8XxtacRuCbnT/MdokkI/4ZjUkKRWab5
iqOInlcSdTm3XIp8d3dWAqUxmONei+gZ5KSA021DyL8MKzhML0J/5ooORktT
8Giw//Y35Du1T/59MQfHfLYr6rSA9TvtuDHObIm+b83M/kOWkAs01lRwWIH1
ai5pxCLbHe21emYNXuJrpv9uDf1kHx98E24LbshudfyD/KNmrrTQDrwxNsjc
bgf9WBxVXkwhzx+t/q56CfYz+9kx5a49eNfzFflme6gnrfZ/YOEA/aX6mkVL
kE8uVUV6OIJXPEs+RiKzkBse+oR89vSvdQcn8MRhCs0KopkIZ1IGIuaR+Txe
/DnhDJ7kNaJmvAJm0CcoOl2BfnG3Yj++QtZ8XsLZcwX2c/j5B/26q2A+sWd1
1tfA9RzLFALX4TyWpIfjCNchH2YXN4tGJjN5XEDqAvPd2zeoZIv8hs7aSdcV
fICywfs2cr+5UWKyK/TLo1+gsroBPhMapFh8A+otjqSxuLmBv18xf63sDvWP
q4IaSW6B13M6Dp5GllnP/LSNHD96ekzHA+xl2Rgd7QH9QzY+Br7zgPNWfNf4
aBj5/HZpmZsnOLm4WuGRF9hR6xxnG7IAW078LLJkwvSqwW2YL9iU7v4pb1iP
6bpNWDYyZR9j6xKysfydL7M+MH5JI3zl4D30e7a+YBaKrC66QYi4B+MlVg1Y
45FJpt1mvvqCc+U8NBb9wczDA6dIguD5MAiYIhUOhvzmqLn76WCY7wd5V3lR
COxXaHfEJfowyF8cFGg2Qd716Hj6zTDoR/szt6YGOf3PJVHzcHDwetYIVyT6
/cl/M26HTD0ufjA6EuoFtWe7ZiNh/fWuMcZ3o8Gxj+MPjEZD/ZBSYel0DNg1
uYdt4xE4+Y9I6sPH4D1ibXJm8TC/SvuYyp14yB/UjFFsIv/dW9Ff8gR8hKEu
k/op2Ex5o9AdeVi4MXQoAVzMKhl34xm4zyVwxPQ5+K77bfKFZLBiim9JUgqs
L6yioeBoKrjc/du49AvwpffxPKXIP8/UvaNPB4t3hLXJZYApxdS6qjPhvq0c
LHauIwfSNr0bzAbT/w7mX0OOp63fOvD6P///7wu9iF8COeCfhLvCrsh8ngb9
Q29g/BFXF+uGXDBbqLBqeB54Oa6VLjwf7Wfr3ThlAeQbvCJfuIsgH7sU+TcU
uXttbxHlO3A6o2bOnWLwqV1RCRrvwS9NAq2uvofz12FNeJhRAs9bD9/Cvcul
YONC9m3DMvheP2of5pUvB18sdayqRja0nFrdVQ2ee9zdaVCDfPNfRVkN9DcV
vG+sXwsujIogD0SWvDBwxa4O1nvLjP+DST3YU28o7G097O9CS4i7xCdwb647
2bEGsH22q7JXA5zvyqEv+wUawS3fYldMP+PvRZuySBPYMXOJ3hXZ7uytpJYW
9Pu4qrhK2gr5fZ2e6PmvkG/YLagbtkH+6UDJ713tML+CTpKtJ3J6ZUDbV+Rj
v/nItpAXKDm993Qgrx7Zb4WcZHOw/EcnWF9vNfRnJ8y//Zc0YNc38NA0b+W5
b1AvYikk1oBy2+f0znJd4C9Pwk+LdoPPWk1n+XXDfnkESaueopw7R2tuEeVr
t54k8fdA/lDl6w73Hsh9TySXRiHbBiYzTKH6rGvFO8P6YL1LbltvN5GF8u4M
nvkODn3AzzZHNCsh2CE0/Wg/mLTo6t7bP8D5k2L9ecjZp0UUSAfBn9s1ObYG
oX+K3JU4p5+Q6+R0/ipBvuvsHMc29J/ZCbqkb7sEiOYifGLOiHqOcvebLAft
h2G84brFoRTkN3s4bN4ii8Xwf9o5AutpOnHo32FkHx+nz9ojcH4JV8vs+UbB
A+f800XGwCL7PAMLsEdkqyvHoN/duuIvJr/AMxfZBOOQS/b+PDjxC9a3X1nY
XXgc/GA744zrONTXZbFzSU1AHv24VW9hAvK9WecHHv+G9ahvjlP9mwJPN3QF
8E+j7/fH2SZ75Hv64QnWM+CA1B1ei7PwfH1msTHymwMfbJD7/WwePKE4PtmJ
XBkZ0UT9B/o1tZbM+SG7HnborFhE79tY4/dry+DRaxzOTCvgOs6TB6SR33qz
WRxDZvnxe0pvBeYfHmdRN0fWp16UykKWzE9Xp/kLv6cC3Anjt5Gn3hmIVSHL
+T55v4bM/rtmS2gVPBl/RpxsDX7P81/+Syn+B2ZqsRkZ3oD6cwrn8rc3YT1l
v8938W9BPpb9ptwe+7W58Wtk3xyW1clt6C939pmQKIkP0U7XWlPjSP8zCUlJ
w17W/WRgvWHlPD5y8B33EU8BKhhvM/Hm+1tqyBsyGTSqGSAvTxQ99+AAMSe0
HIx7f5oHHPictLCDaGoCVagmgx8v5AbPBy9XIhtqf+3wPwT1KSKbIeOHwWty
L7u4j4DnzLkelh2B8ZPf1DteHoVcti3L8aUA2HQ2w/uwIHjEQuj+RSGwm6h9
/hRyqopC01lhcBrfn6x85B2p9pTMIjD/cQ2q5IsikHeas6hYIf+42/e8QhRc
oFk13iEGPjexkV8tDi79ncrTLwHu6c0JEZAE143kOnYjx8ZcGumTAhfGHHZQ
PYbOLzZZ/bwM+I1NsW8dclG7/CDXcXDEI+Goh8gXrOheFiHnmF9J2kae2WmT
uCb3nxkICuEugaMn/vP///8Sen2iTR4s9CLwcLAC2PZT6YsUZBuPu2rsiuBY
hoATQsjJDeK59ciDL53XDyn9Z1ZCh7Af1UXkO1zno2uQp7qmsnqUYLxZJaVv
JwHWL7vQc/0fsnlWEIeuMtSrvReiP4vMKbTqexFZwqs2PQ/Z+N1ehwFlmF+W
vjXN+CS4LPewWDjyxsDARykVsNiOODdJVeiXdcxK9JQqrM9a4+v7IDUwY/rK
jzo1qC/YH+r4GbniUGycgjrUU7KkyB87Bf41ZGoWjMwrK8UUhzyV8fVP+ym4
/xLr4PU0DeRXq015yDcXH8vWaMD4PKWOYDFNcKe88pKHFjhxekDABzn8ddPu
H6fB8bMzBud0YD9MXQGW/5DJtL97rumCSbb9jj46C1727LR/cRbON3isR+zj
OfB0UXd0DXJnXxTd+jkY3z9MdZ1MD9bjf5/1piGy0qNUjhBkmtLkLj998Ehy
2e16ZJJnPPIqBnBeUslOan5EkxD4Kh/+/xGGPFnyohy/IeTUeuO3bZB1jQ9/
vY1c9T6jo5LoeSU6DnnC3AXwubRu8iQjsPgpVblVEzD/zw8X7S6CZ2LLo9yQ
M994XXhgCt8LSZNUmzrkfTc3Lw6ZQT3FkcsFx83BGhfc49XMYb3bepFGFuaw
36DTsT/czOG8/rE2TqQiuzCUWXxErg2/2tVjDvfVUPBU7Z4leJrZoa/bEuoN
GGXcpazAX0npx1ytoL70evH6FnJw1UJQmQ08H+n+xxMy7f4zO0H9cPSbNaK5
CNvJ5N+WLkG+eTnslb092K86me2MA9R37t+8UOgAuVioR0esIzjY95JgA/KW
e5NFuyOM7yGh8v7jBN4w+PbyL9E8BLE9N0OFnCF/cLNaVsUZ+j3uY0y+hfyq
unbkwDUw5znrAGdkj+KP3hXI3zjc6iivQ/+LxjwRwchPmd+7sbiAH7KkBT5x
gfFcOrm3clzgfGUYPvPwuYL7prNN4l2h/v2L9xkibuD87I8rQu7gg9364nQ3
wdzRL7ipboGTo8bpNT3Ak5UMHGeRZe9UVyQiP15Rm8j2BHd7DN8WuQ025rrD
fgXZ9twOa01vcE9tSGOKN+xnSKKocYPo//8+559Z3X8HfJWRMiEA+ety5/tA
ZG2B++eo7sLzq9+cxq3gA7b5c+Xu8j3wtMCrUyK+4MOhlh26yNdrDniWICey
yBbU+cJ8S/qBxjf9wHd28w04B6Dvc56y8usA2N/vtMSOggDYv/OMeG0h8u8W
Tk72QPBX44tvo5BFFXS5PwRCP7WLDhNDyBOc+6LZgsBaFm8MTwTBeko4Hx5L
Q75412+zHdlS7/SodjCMrw6qluxGdlNPc1lHfumgpOYZgt7Pj/QmG8j7c4rK
REPBpu8F3I6Gwfgue7ah68iuMvzqweHgB/7CjC/CYfyNDL1OzgfgXr1ptVbk
itZAeZJI8Ev5OzTsyN4cKfpayM9jJ371IGecuOm4gMdfnb2+iVxg2Td/MAqc
neKcah8F6235MnciBln11nmqFeTbUinCzdHgeIHAlqCHYHtjlwdPY8ADyv5J
G8jsJ+XI3sfC/PSXTXeejoPfD85PdOHXkZlTKWmDkHntx9fDkPUmNCUj46Af
0+2TVUXI6tK0ac3IQeW5upLxsB6Xy1pZUsicj+9OqRDNRGj/xPJXH1lEvozk
GfbQw2COJ+DPcZ/bZYhmIBS8cwv/hrzj8Jw411NwUUfjmjyygX9jpT9y1Bub
55YJ4L4bt3V7kZ+Sj+hwJIIVVYcmLZBPp5wzm0XuuULzkuMZeMm+46gG0dQE
LcXdC9efg19dZ9TtQxa3u6uqkgzer3LfSDwFfPfcx38KyHpmLHuSkDd3j3TO
Ij88UkYZnQqO4z556A8y064XivQv/jMJYeJR0vsLyLEFl1kckM98zxwgfQl2
1TSg+IksqUeemJsGdt+UW+pGPnRimP1cOlj0dJveY+RGo6rT1K/AR2i+xTEj
k+Rc338UuW/lRNUVZBnBPzZ7M8B0JMPLnETPK+18vutNUybkn3S6SbeRrfsf
J5BnQX2geOMdBWSr6LkjFkSTkFC8DSejzAbvU2yx5UK+bfu67yhy7BjBecdr
6He8kMrb6jXkMm6dRm3IMSnsx/flgEMU95kM5MD4orMH3xu+Ad8pukjTiLy+
xKg7jkzXm5hakwu+uK+vmTkfPOd9RdoK+dgQz+c55IC8bwXuBXBeYsLJFuNE
UxPIbJuGpQvBjoMVk0rIGrWM/CeRe9XmVwyRgw6pDVoi7907UFyMbB+l3jRK
NAPhWqAbw44isOz0nwhB5JeHuNoliGYiRNowswYTzUqg1cnpr0P57Tt0BIW3
4KqnvAtmyBHTddVlb6F/7i0r95B3YCbu54+Ui8GnmByC597DeMnhwgSbEnCp
aVutVBnUTwaPnTZD/sy2SbWITCZVNfagHOy3OPdZ7gNYT/QmSXElmEf4rZFW
FZwf9c6ikf0f4f6CN8bSS5HvXpBvaEcWIdNm60b2dSboZlWDOc4SJJhqoP/9
ao1Dt5EpTlFMPaiBenWnvWeTUO5WVC4rXgs+c9ZYagw5t/DXVmEDmLG5/PHX
z+C1yOAh1mbY72apiYc98mpKV9QT5AdfF3Y1NMP430t190hb0PNSv/ziGjJN
SHxwcgvcV2DZuympVjAh7sAo7Rfw7vP5hXRt4FNOPVoxyA+T/fMz2qC/BIvu
p6R2cLaZxoHiDvS9oqXyWu8C86+tntnohvV/PkVhuLMHztdO8HREdQ/kAb3p
1GT9YDE7l6XJH+A3yiwX1AehP2MGhz7PTzBbs2TpgWHwVogVmfsw7IeSR2ao
cQR9H294kNSPQm5sIFknM4beV1tbvkDk0JGvotS/0Ph3Ax9lxsHTIj1FsuOo
n6/frjhkfq3noi+QfT/Lbs4j95HGfSCbhH777OZe6k5Cnvp0e01nCp23ElWE
EbIknV5X1jS4l6NTfm0WfOVBEv2TObBX29WTZvPo+32DluQJ8nuJm7Vf5+G+
cgRHyXf9gXxe552s4iLYPX+cPn8R6j+6OWWvIFvrS44oL8HvcyPHKcWYJcjL
jnse0VoBG62++eSCLBkve+rrXxj/hivS68kq2DxKPPvQGtQPKzqeqlyD9TW+
XPo6jSzYfI2+4h/Y7LYBw5F1OJ8omUhOIWTXaRo7zQ2oZ9k2Ka7agPzg718H
NbbhvhJ9sn/tILlHzN2S43XJka8fNNGnJpqaUPvF+clpZLki8ZfeyB7t/XkT
yF0E/SZSUjArmUvifmSacG0P9x3g3sIw3uIdMP9UWfjNPuS5i9cFdpP9ZyaC
tXPOWQnksmD9rhvI+V+axHPIYHxDM2crNTn4d/7J5kDkR1Z5rmIUML49+Fwq
CyX4yc7FSkfkgbg8MjeiWQkSA4n7w5G5JGYsW5Cj3kjSdhH9///XHbMXVpHD
Lxc/IKMCrxm5Se+nhvEXX7j+dEZ+XCCqE4/c8bJ+/hc1rO9T12IsCQ1Y9hrd
HllkJk/urNPIkexX8kORD2y/25xH3lv/1YFkJ7jyTLc6F7LFuV+BfjthPWdq
83LTkFec1Areo/oUhx+lH5E/t9IMKNDCfXyXUrW3QU5o/07vRjQ1IX7ruVMw
0SSESx2RVU+QD8ao/DDYBX58t5T2OvIq2Y4b75AblXk5x5BTD6ofsqT7z/NK
qWYcZufpIac4M97tTQ/raXDb8zkU5fbP5txld0M+Ecv7bRn5sryTzOZuqJf4
2zKzlwFyDb12mmnkE+P+cvZ7oN6lYZQ2E9l5LL1AZy/47Yv+3knkOMucp1KM
4Bl7pq0RZBt2fv1ZZIOaxJNyTDA/aZv031DkjyvZ4mr7wLks22sp+2B8afSF
inbkqT1F96qY4Ty3ympoKVnAI0NXQ7yQ+SavShQgp0tdPjOEbBdwOB+bcWfu
w/2s4KfnRafuIr8LmXGaR3byLK24dwDc2VPmq8wGHgjzOOPCDm6w7dtUPwj7
iR4w5L2JvKi9ZOCFrN0iW+fKAecT4O/oF8gBeQ/NT7lPyGLfRP1Oc0E9YYj5
pycP+r0skH4vxgv1Ue1jtD68kGv4l4w484FfVpzg9+GD+rW0M78/IAvp0XzY
fwiN/35B4TPRDATBPz1uEvzgOOEnS8H8UG96+P3JB/zQz0GeR7sb5XRDN71n
UX6Ykjmf9zA4c4idVeAIOGs3VYkU8rN/b5hSBOD8f9zZl1WC/TI77ocA1M8f
WZraEoD55bY/XFQXhPVrOJ757SUIeWj457wgIbAlX2nHcyHo97qTpo1WGPwu
QOQtrzDM3y95Q14K+SEdVSa5CPizRd+2HHK0ePvrn8gllaYqEyLQv3Z151KI
KNhd8rq/iDisrzn6fn2rBPhpKKPGYSnYn/ezZ96+yLnH2coeI5vbTdJaSqPv
nYFjyoQ09KP/I2roegzyCXXuWioZcKu+5VVZWajnv8Pft0MO/PZsyVjACah/
V19MW4R8equ+nFoenNpflKyN3O+/wygEea3sA1kcssA9uf3qCvC9IFHfOxyF
rMn1YLQcWSXf2kRZETxrtL8qXhH6JVbXW/YgnxS4tLCOfLlTMo2LAFbLytQ+
jdx5jIT3kTKY9cB55zxlNP/nffcriWYlBD/VJtM8CSY3cqqyQa52jRxwPAnj
Rey0Z64gT1cyqSYhL6b20+Wg8UbxJw5XobwpgKBah/KatRZjIRXwHiOaNXPk
fdIHS2KJZic0Z2nb1SLP3aGIX0T1xT46GjtUwdRyK/l0yBGvbCcGkfdn6547
ogb9ClsYmQzVIN8kVxQzRj51uLj0HbLnC5U/TergANfjMuSnYL+dvUE7Y5Dl
zojmkWqA+Sd/6TBowPiOI13yjMiDLuyct5Crlb571KLxRVPT+Xs1wdYqphYu
mnD/rxVfHVhE+drqKfHjWuBV9/oBC+TdkerfHJGjn+T/e6kF/WgJp/n+EE1N
kK1J2PkPeQ83GaXmaah/X7D6wAc5hEIvk1obPS/WFwWltGF/dFL/+tSQ5VOv
9p1F9RUJPAfLtKFf5m63zNEzMD/zmdzMrTOQT8v8XRfUAd+JoniciLy99K+n
Epn7zcZ+el1U77jIK4GtWCdeoAvz6a3+9ZpB3l97bJz+LJjFc0/seaJJCEuC
oVkhyIcVRhnzkC/MvN6sQ154/2BxDdnVh2X8yTnwj4nVSBY9+P12XNjPxK4H
+aHnM4ZRerCemfONM5vIaiKl37gMwC9k6e6WGMB+f3j8umZ4HnzPK1wpEfl2
w8IFCkMwj4J2AheyryQ9uStydaAx+23kVy+flQQjR1weUJpFHnhP+kP2Avh4
hkWbK3LrJMXTR8hyXIpe9cglx3QvWxnB8/OUjf/SJ2TZcNcvo8imFb+a7hqD
aydbZJhNwPZcJ/5lIL+lLqH8awLzEawIDSYXwQ/kA4e8kNezSNVCL8J5ry51
73+EXLkYUVWOvNhXps1uCuPrBk8JZCMbHpeo3kI+ZsarJ2sGXrQ9u18XOTj/
g8lPM1h/Gbtlt5k55Pe7LnJrWsD8zzSingdZQd7A0u7DYw0WdjlfccMa6q2Z
7D4L28DzJyTd0OxgA/lx/UaKeGSJPUdvDCEHSMx0hNiCH6eE8SzYwnxerdR0
J+zA5iOlD87bQf3XhB2W3igvY63tfW8H+6W70sKncAmcwv2MWgu5kCW1/zIy
W6OOyR/kP30ipDvtwZGPd4a/Q24ccxgYJ5qV0D7MVCzkAFZqmE+TIpqdcE3c
sesJyn8YFi9bO4JjBf4VeyEfWLpx9aAT+Ebda3spZIYZHTFn5L2rG3GXkRnd
o0WvI7/ce2v3nBOsX5riS6uDM7ghIog9HFlAstAyErnlhZVkHLI958SrfmTn
FwXTXJdhvitFpmY6yJTTL12akGdHJipGkWmu60hbXIHz6mMLcLNGPulcFfQc
OdnsyqNq5MNpY3E1yCNeV5hIroJ1f93/l4rMwBxzQuca+p5XcjVfRi64bMUx
isz3iq9lx3Xw3NjvbprrsH/SkTuTh5DfTF/Pv4Hqn73TSxpHtr1MmbSF6l8d
9XQ77QJ+x+mm7ojcwbFluI3MFlVwl8oV3LqrX40LOdQwwsUNOS22nkTnBlhi
brXoGdEMhNmq74vDyKsjO1uY3MC3qCPviiDbXvtWo+0OfvhT6mESspJx8P4M
ZINeE41i5BlKY8Nuov//PjNHVowgP+g1eH/hFrhuyHzLF7mKRP/DHQ/wyrwW
pbkn+KlCS/5nT5hPYNW03ckL/b7yfpjcRp4TGghLug3+e+H3jT5kxpd80au3
of+kvbzBozvgD+WJH4qQX7SpMQf7wPiMeM5FtXvgozaXaj3vwX2EWVGEFhLN
SphYdqz5RjQ7wULakLcXWVL6RJKiL3jFpEf/FTLDZUP+CD/oF/3QTeYD8jC/
eBeNP9QLzMZ+4EP+Uacxo4ZMEXjAwRBZ7Ny9XHvk7+6r9X5EcxE2ZUhWg5DF
BzKFviA/4TZmMQiA8VZXpkKTA2B9+iM239MDwX/K10c5g8CR1NL7NILg/Nic
6rWMkKmbl2ySUb181bUjK8ja/z6aCAdD/aNjkywXkPV22cjUBEP94664Z9Qh
sN4zK1NLIsgKo1kCTiGwv6aIYcbbKPe4misgHAo5m/Ahu+lQyL+ROAuuI4e1
trOLh4HlNo8mmiIvWu2b8gqDfm1XqyN/Iwe5B3u0PQB/uMYwOU80D2GsRvqN
bATkJxic+3SQT7t9Uk6OgPmOV++92Yx8nvpb6/lIMKdj7sFy5Mdq9/Y3RcL5
ScYK0/ZHwvm+uCzozhAFVtwd8lwUuTtopZgzGsanSDQPG0ZDLnWr+kE6Munm
8Ok+5OjXWxwLyEuukvP0D8F/F7+/tUYOqfCbXHgI85mNf5KxjAFbmT4VYngE
rnWfu7r5CMZ/2sPmxPkY3u+lZ8vje2LB0/S0NYeRK5ndmcSRn9ywuaSKXLVQ
4fKUaGrCjitCchNxYLawWcm/8VCfEEq7eO8JrCeqNIF+RyLk+yR+RyYiv6BW
596bhNbD6JTInQT9i0ZOCU2gPI6lrMX/GfgsaYwW+3NwwdE3NxyRCQvJktvP
od9WwrmczmTwuTHK0PVkqBcsSb+bnQJ5ZxE11wDRJISS5j8cXC8g9436Vs3+
EvJvfdz/TIieV9LttL5+NA1c9c0odgWZOoVe8Fg6jGe9/JZCNh36z3SwHnBH
3svSmW/yCpzG2e4rmgHe16jCX4fssSOLlCoTfCjCZdAR2df/5Gdn5FNeEdL2
WXAeNDv69Y5kg7c/d/KLZcP9Su3ZeqqJ8kF3rn8P/0d1fcZj+bZxADcyU1ll
RGSWPbLDbUYio1LZSYqilEghWxSSEVJGJWUrZGVkixDKlq2ECJnP/033cTwv
v5/fcR7nuu7rIgNyyZRVdrlMyK+1/ZYpQZbiuWOckYXm1/9weywLzsNhuLky
Mxucq8LhUoBsxfLg6zfkkl++mmS50K/3x8AIRy7MR1m/QueA8oFqBS0X5PGm
vdQbeVDfJUbu75APrhtN0Q9GLqKctrj9FsaHqddcDnsL65k2Dp1IRrnWbhnR
LOTy0AvpW8i/Mu6snHkH/Zey+orT3kHe7X/6r0gh5JGH3SkUkfk8lbi9CuH8
l5+5fZ9AXqGTEHtaBN4Y1ehvKILxp6gvfrv/HuaTiKJxDC2GXFDrocChErAs
xaG0xyVQX9KjKtmBHP2qvkapFLxwTZSFohzGm+mXHn1dDnnM+9971pGDdU89
Yv0ALhCzm1JEdlUm82xDHojmao2vgP4XhR9eP1UJZp/wfJyA/LW6yOcT8gLV
EDtJFZyP9PE/4tuIZiX07HfvZCD6v+9hAxv9HpT/pFac60Ljj3UtxkwhS/49
y2Bejb4vIXfjipAJQn3TlB9hPaqKU2ckkf0WrHNJasAt2eqSZDWoX7YzGxPK
H38l2HvWwPkMma3kk9VCPmzxuU4eOffznWMn68DUXGyfNuqg/3PLVF6yesgv
+K4lbauHvCLCuJi6AVyQ/O21KPKl04QQG+SRbbHGSQ3Qj9Fn75JRI+TF9Wq7
ghvhfHWEymdSkRUUn8omNIGH/1zbXoy8bB2xwNgMHi36He2M7MHv2+iHc4kq
vyDkH4URfS+bYT28wi7lm82wXhbF+wa7PsH5Hhep/SWELBBB81cD2ciM3OIT
sqgTWdSvT9DvugivKHML5FYe49v9kL1GO2qKW8E/OhWLupArRCPGhj7D++cP
y2DXrjb0/bKpi3drg/rChiJms3b0fSkrLGfvQO8ztgKyKOSZ1epj2cjMk1m6
Hcj1bTOTZ76A9RgYS0O+wPxKvlXLRUTPqTJdKqQtQRZdUrKfQD68VfuVrBNs
u+duPgH5e8rt4s1O6J/uyOe8vwvyuvMe70m+geOidjHP9kB9iJyS0yLyXon7
NHy9YLFzp/UMemH8A6m0HM4+8Hh+3yxfP9TTv0gLVkQmV2beW9MP5xHCt6t7
qR/ue/vw/cLzA2D9mX433wGoL/uxRa0wBHnZZOXbaeS/jTyWf5ATfgiq0AzD
eOmJxc2iYVjP9eCOtDWUB6yZVrJ9B2vTWdNfQp75s7JoMgIOV6Uy90DmCYqf
vT8KbvOvYYhF5lL2yqoahfXtyZNbPzYGdpXdLPBBLgv84jqCzE/VTZhCtmnZ
OVgwDr9H31yOuYZxyG+sJYZmT6Dz/DzuPYTc3ryrcHwC1vfOYlGcaRI8xfik
d/ck1LM1fbM7i/xHzTrZEjmSJvnFYzQ+/w29w/UpOO/+HQEd+civRWgbPyKX
fggjV/8BzxOtuPnhCeSpxboe3p/giQtBD/lmwO6DtjQeyCbWNDnhyP67e1M+
E01CEic7qP34F7g3Td6FMAvWai7RuDML4x1fKAwEQ07oZtsxbDwHVuQtmHOf
g/0fie355T0P51N687NF/DzkB1T7fzYjL3nKbIv9Df0MgjbzmpHZe167+iyg
98fjg2RHF9HzJlYZO7EIuVVf4tEp5Pro139J/oCzZQkqssg05JUXHyFHF2c6
VSPbT1y8IrME8/n/FDLzXIL91dXmU7eh3Dpfg31mGXLeT8sDG8jMW2ePCfyF
55eepV1NFHmzd7P7E7IS79tNslUYn7+yyK6EbCvwPaAKOas2fG0OOfhBtOvq
GvjhksBr5XXoT3V6M+woMpP4uZRu5DPWjHe5N8C9jeaW/sjHPhzqCUdOP+1l
mIzskBLr8h75h5A+wxpy/0mqfVqbYGnbEweNNmG97r+rMhuRAzcDPHtRvcVQ
a84q8v7yWl2GLXBdjlODK3JV6COWBOTWyetvx5Hn1/e+FifxIdpY2vj8IWT6
TJabpsj2H/kyriHz36SKvI3sV5XvHYesVeHAO4t8xJ63QJMULB77MvA08lio
2QaYntBdwNt7BdlJ0SCnANUnxg7YCJNBLsbBdsEXuWp4+/MQZAt7cdo+5F/8
C2ULyDPOT9+ak4NP/c6l8EPOkPu9kIX8ovAy3RLR1ITbt+VKI7aBFXjWH6QR
TUKwXSS0dSJfdJNQ/IHsXRMtzEABngo4WMKIzJg+o8NNAf0dtf3yaCnBV44H
fcNOqCi/KIisv34z8zQl9DMZ9knxRH689p21DbnOQjeimQrGS9HG3PClBo+5
l7sEIzPtejUdgSzHTe5dhjyULMhRTg3nd7fKSqML5b3Xpkq+Its9sxJZQ16Z
81UQoIX1vWL445dNC7metxZVB/Yj7xiF7TBfuUDT47HtkB8L7uuToYM8cINH
NBR5WeRkceQOqM+sPiVSugNypg8BJJ074Xkc3vOW6Rcyk8Xeg/PI8+XhlqX0
/8z63/fWpqgVWWybE+k88hsDvcldDGA1wkGLeeRMaZpvK0RzED6tRUvxM4KZ
c7RNVZHnH6XJVSC/Xw2gGUL2uUaqPE00N8FbhrmfmumfeQg+AdLHJZGTe4ts
9ZAPTPpITzDBeJeuGkU6Zsj1SWPI6JEnKLdUU5lRfaaSJNtuWI9iU+O6FHJD
oWD6od1Q3z5z4ehzZAZGB9M3yC4puppX94AHi39q1SH3UOtSzCA7Slw6sZsF
5osscp48iGze4cYnygL1FS00d06h/KhPxLcvyO8elpbcYYX7Iu2/JZ+KrKfm
kfKOFepZhUXOf2aF/o/OH3UaQVZkTn5zmQ353pmbScjfYiXShpGPkDDbarOD
mV7L7bdnh/lGjvDcwrY5c3/eAfnejZNxTsjMFOaqscj6MT27+pE7qy1jafbC
fG4re1SOI1PPXLBM2wv3r7nvfV0WctgVB1IZjn/mI7QHabuRc/6zAIG6rJzd
HZn3pcyQL3IY5+PRVGTX0lsi/PvAOTQXXmkgzx+9dfkBsp8IPUsYsmi4o9MB
LrDMSV4bB6IPEBzPTxcGI0etsq4+QfUbvXoqpcg3vSf9ZLnBKxFTkwrcsN/i
bT+uuCIXUnA9KkZ+v9zG8RE57NimC/9+8Nzh22+UkZ9MOXRkIbfz05oV4NxE
9iQJDzglVOHVLh5Yn8vLwDNqyLuOiThdRT4pmHsbW37OUsQFOdE1atoVmYWz
6FEkD5xXpF/Gt1LknUFWZ5uRDY8fVmPnBddqPSvSQaaJzvx4Ddlr5Ub7d2Rf
brMtbj5w4qPN3ULIp+6ekDrKB+tzi3H51M+HzjNO+wkrP+QcDyJcDiG3yx6V
P4Fs6lzEdwXZKNY+2g/5sy93ViI/9L/1d3tkFXJZwY/1z0TzEJge3w/xFQCX
1GgfiheA+tEnVYKJyKoMmgaZAjCfKr8rQxnKBZ5sDWsLQr9exicUR4j+7/3Y
GJxigxwYeOhDC/IuOQqbNqI5CDtjdkhOIjc5iUcJHAB/IWUo1EW+YC/s4Ix8
0fqZuDtytx+tnA+yuMjG66MH4X1JCN95rg7ZVJY/8xPyWdFoCW4h+N5SBCp/
Poj8VDPql7wQ1OcFFJ5VRs46+erlY+QU+ljHd2h8isWSTjWy8jmqtSnk8AMZ
07PIy5t925KEwalyTTNgeoJZ77xxKzLjronyJWRKz4NkDCLgZlZmOn7ktBWS
WnMR6J8RliLvgKxzZ8vMHdnqi3ZWGbJ4meoRclHw4WKdalpktWXxxTDk4ZBf
zA+RRV9nm7QiP9K+ee0rcvdbvXdjorDenJW2P7PIh+7M5J4VA59t2KHqhOwX
dKJ/kGhqwtmge1aTyNe8Io/vEAenBfP530SOk+p4Ho4cunuLroRoEoJu/2m9
NqLnVKnmMmh6kV/WS8iNIScMnJiikQDLhVNv24ts3CLzMQA5wtyC31ES3BWh
p3wTOWH8VF8psqgia3YbsiOTS5GgFPigrMz9D8gzhR7eX5CP5Gc6zSI/tSu/
/FsK9nv3ZOZnemnwA8UTf12Rf5v75accAgds8Pr8RS5UPVFCJwMWMq09fBeZ
NonnWCBy/zZCVQyyv398YRly60YzRa8M3I95d7ruFPKuwZb6JlmwLSvdsQnk
1iVu4yk58FX1sHBvebBNifXMEnJmvPOvcwrwfFFJkk94ItPkUGTGIB9sSnwj
rAj2kh89GqsEfhB8kXQOuXJh7ucictm4FwndYZifZUVamRm5YLGA9gRy6Lmm
SH9kHdILZYLKYGFpcjs7ZM8/xruckQtuKTtuItulJvdsIR/PzHuXqALe+Fg3
24g8FN5d3oTM62x3bga5+7VJFaUq+NeH3bVyyIdPvJx7idy7PmFRgOxGiJ5s
VYXzsTT66TVIAB+xc81mUIN6P+Nd+YrIVtbTBdZEkxDOWHDfOIdy14ra1FvI
N8Qds32RtdfohB6g8fva9ReZ1MGyPz/WqSPHpOx0CiR6TnXB9z0JjQY4beHa
j0ENqPfiWTzCpwmeEOQ2adKE+gGFJp82lFtE7Znv14T1TSTGKS4jK7cFPg/S
AocxlYu/R07j4Pw1rAXnx7NCPSepDVYOO5rohcyt+HjlMbLZ4UPX+pHrpJ+c
X9GG/orJhEDtI2h/s6efOiMb+1/yENWB+twN/5AFZBomf80duuCxvmS2OeTC
hxXq1Hpgp/mn0ezHwAyWXXmKyAtiwt98kW8k570KQWY536T3+xisT0Kc7ICW
Ppz/9Ff2SSoDyIcNBsJ4kJ/6j34QQ+anjTxlityvuJidiizapWTQhlwnfvV5
H7KhgX3gHPKtyjcKe47DepdqmQr5kRPL9VkuHIf7EOdz132JcnG6IqEC5J07
h8ryDcE7Ej94Rxih/fNGPFpCPplizltuDB7fMl0YQea5ri143gTO65P5HrXw
E+CMww+sspEFLj/KXD4B43cEKDPvOglO4j75yxh5aNxFxOMUmNOYOSsMeStR
Mb34FPRvv7fTvMsUbHdJOc39NFgthvkS/RnwE+UyaUlksWfBljeRubiuGfoi
tx4PE2U6C2Zjmw7mRLa7uHXT7yys7xhTSNgP5PDYrWOiZmDmsOhLT5FTknLm
s5CDL55VFjcHG6Va+LNboO9h8cPMCOTuFQ2ej8jU7IUOMpbg5MX2BHorsO6t
pkduRFMTLngPeD0hmp5QO3eV+xfyXs+slH3WUG/keYpJzQb6cXgOSmqfg/P4
dVWj+jzyHcPkrrO2UM9touV2E9mrki3v0Xm0f/korrfIYRI5Is3nod/agadf
FezAOjV17cp2UN/L8G338QvgvnbJ1ukLsH6PREd3NXsw1eLZm1ftYb8d53oO
0V8ENy1N5qUh25PuPvSVaGZCRdDo+5FL4DcMF51/EM1KsE7jUTd2+GcOAiPH
4dhYB8gvs3jV8DqCd3KJhyQgBy/xsBlfAfcGNcTudYJ+HNkvdgs6/zM3wUCY
qdYXecL/12g18tJ9+Z6n12B8m8i3HV+uQT4fXOrE5wK+S+1AFeMC9am8ecLF
KL9+pr64G3nmnRs543W0vice31iR5arrRzyQj55mi/DGvpCxmX8d+ukfcs2h
vwEeJrffaYSc59N/+wqyYIhmdxtye8aTzQGieQiW88vju1zBZ1tSzgsj37sQ
4BaFrKJ5kp7mJnhhktRCEFn2gcKKKDJtLFmbJrKtzO7cLOSwGcoFNjdw1Zxr
IR/yWDrldk03WD+5IWfnEeSsux95ziFTproxurrB+VWJOM9FIzMqnZNOcQc7
u1t05SMbPeShP3ALPKdU3HIUudejfiAOeaNV4Gkrspp3dVYHHn9G6oacB5jM
WJVZCbnoOafWMeQ6V50kL6JZCRq9R4yeIX/eedK8DtlVJ0aB7DZYwvSZBvNt
6HeT6oKYFPJImB/XTeTw0caOYORCOePBT8jutr4m7Heg/5X5Cp08ZMqe0F2D
yIFFced/IAuZ3b+u4AnvA2kDzqFC5I9GCWPsXuC1t9SKL5BzAz24BLzBKf4S
+s3IVE371lXvggUvKv4sJpqe8KZ4f3UXMk1mlbK9L7zvxFQqxn4g39JsjVL0
Q++39ElKX+RZjmVOWn/wsYPqAar+MN6rM9HIEPl5yyeRXORMJxGOL8gPi75Y
7AoAb7ll3mFFflPCPiOO7Bb37m4/8lUt+gSVQPBcqXv0NeQDFqragcie4rRb
q8i0Duc+XgsC33jD312P7DG5W/dTMOyXPujO7l/BcN4PeyNnLO6Be7cnfHFG
3inwty8G+bHNvTeJ96Bf+MXXZiPIo7ujkmxDYP6vLZdSw5F5dFTuxIZA/fq1
snmvUOi/ruZ/uh6ZpfyzgdV98PKiEUsm8vTYZWGdB2DuGy5CL5D75luU55Ej
7TJESMPArxhyH/IQzUpQDrG10EK5euSS0QAydZ2uHG84el7HnkpIIde9vtk9
gFydRbFBHgH+blHEsB+59citn0YRcB5F+y9yLkeg+5ZfJD33EDxVFEGTGQn1
rXwZpO8iId9NtfbyyiOwgHFpny+yxlzvhkUUuKmZtakE+VDVIzr7GLBlgXpJ
BPLRE+0KFci2dFb5yrGwHhUNQemxWMi1r3K4/ED563IdntuPwZRuUbRqcej9
QM1t8Aa5tcKwhCoePS8/Os30E8DnRNNfmSRAfbOFRQbZE8hjcxlTOJ/AelQs
TNhsiCYhlDVf0932FLxxrOteCnLiwtDcqSSwRhwT/UXkYnlps6gk6B+ulWeR
jFxK++N4eRKsR/Z2gtjxFPAA9/xtS2S7esPu/FT0fqxskqhC7t5M3c3xAv0e
XzqZyyJL58otHH0B/QI03aRdkDeCryZvvID1Hbd6Q0X6Erz429VEAblzdm46
9SWMFzwY8+Qjyn9GCzPceYXqA0/HvHoF9cqxev3708HeVHYGr9Kh/sa18B8t
6XCeV/ob4oNfg+PvbXdRfQP1rRxn/p56A7nBdK7TPHIEtX9yWgZYNCrnlmIm
WMHx4EgCcqNhlPgH5NhFvaGyLHCaXNmBQ9ng4/S19VbZsB4SPbNfVij/8Kxq
MxLlugWaNGPI2ieF36rkQH0mWcB1vtx/nlN913t1u1IeWLX8x9f3eVBfOeue
OJcH/fyOHzVjyofzPZk+HiKD7LPAoHofmUXiWb3IW3CfysLs3nfo+zZsq5qG
/CTN/U0esud0A7dKAYy36Fwl1yyAPJ+z40pcAaz3qjL/i6AicGvL5ZE978Fv
woR/WyOf/mnm3YX8/rBUz/Fi9D18qNf/GDlFrNStsARMqaPXOlgC6+Mn2L9X
KYPfh1lUo6pmOZjyyoWcF+VQLxujxbuOTPFXjXzXB6gf7ubU1vkA+SzZtm8X
KyA/6p1smIZcU/T76noF1J+qfXNDrhJMcvb6tD+y8o6+tZ+VaH3huXnHq9H7
4JzKyhnkV/ujpOOQdfTaTJ0/Qr8wnt8HPD/C+Vi9CnZMrwF3G5soFtRA/YlQ
AfoWlKc/F9L5hfzZnk6cqRbqq3I3FmWRlzosh+ORs57lPClHXg6+f721Dky6
S/qkdD16n018LA5HTmR+s/mqHuovWFu//4v8x0r+woEGWN+LxpPMbg2Q68Vb
GHmiPH3iyt4FlJOvPu6jaQRfIbVMMkQ24+WJzmyE8Q+cOkpKiSYhvOXxHDVs
Bkvpr029+wSem7gmUED0nKrRgLlzP3Ka+vFL68jU8ef9nVrAtSbb+4eRfXIl
09haob9Zgtruk62wPg/1wcqAz5B/5DtdUdAG+W+TAc2sDrCg83TiBnLb/kUh
uS/gU/qPraaRv54eVzXrBH9Qea9RhEzK1zryqRPO74XSXaEtlKd5vZPP7wKn
brjd8usGVxpR1aV2w3gbDw8T/a/g8ivVRgnIHyaNHw19hfEBQWQ1a8i3xjti
rvaCP+0yPMbUD+O3H+Spt+1H6+Mm4WlDHn5p/e4vqhcKr1SgGUA+ovfs1CDU
C4XPduwYQt//oNDLp5H7Rnfe8h+C8UwBxUtRyBIsqiz9qP4tCRnl0WHIp1ra
q72HIX9Dc0MxBTmzn/ChE1n8t2C3xncYH33raLnqCLrPxoQAlxHI2xqFLWNQ
7nDGKMdoFHJ/t8QLAUQzEwJdfydXoPxDryX9CDLZHTUasjHoZ0B1youJaBKC
w9wHVTHkYbvkVS1Uf5jv1rj9GPTT0EukiUbW0mFe2TuOznNxB63tOKxvXwGV
7d4JyINZLNM1kY8dPm05iXyR5X0m+STqf+0BrQKye7vBo94p9H6La5ccQK41
GLaZRn7j4uZOOw32C+J0VELuZuZ0t52G9dKmvH5+HuWbU+NWrD/Q9/rY4brf
yFuuzy7T/0S2lvtANwNuZ2uJZJyB/p1qxWEsyJQfVpdEkAsPCKlaIZO1B1M5
on5Dizxl936BrWiy/XOQrygpRH1Dbk+g1WabhfsU48+lNZyF/E/13qmQOdTv
AnMb6Ty6j70vaC8jxwXetlL8DeuzMFipX0ZWutq1zXIBvGLcTHV9AcbnHW/7
noTywmueAkqL4A9OeceuIns+z3qfvgjj7WZkIjKQqdZuy+ai+kzNv6EfkH3E
Bg+OIm/dnaaL//PPrASdbe919i+DD9XFT0gj34gqsqpGHpvmWm5HXuG8S0e7
Aub8OlLPTzQHYebntrRnyFp85x71IT9+tn9cbxXM2LdsfIpobsK57QSfhjXk
L77pLUTzEEZCLr2mWgcr3H/baINMvro/pG8dxvfb392+jPKtDXXjFeR9jw25
7DfAM7Pvmw03wfQ9v2afIf+84vy3img+QsHc9/EGlIt8pC79hizDs+fjGnJP
xnW9H1uwvo3VuPsqJL7E8/BQZH1JQJ6i2Hp3m2hWQpLuu+kXpOCc+ea7W8j0
9MZf6MjA/sKyDFLIt64IPCMlB9dru99mQmYO0DjQjmz3MI5eZNs/MxNSf6WW
eSCbKzQURCOLKluVZRNNT3jpmXdxCuXX/E8mWFOAu5xPlt0kmpUQ9GJBT5AS
8k2vRT4j5JmDQ7f7if7v965gROZNBfZJWkwbIZqaINVld0WY+p9JCDZaZIPu
yBfePltuR56MvBGfQgNe8pBJEqcF3/vZU3IX2bCMbjAd+bWorPwQ0dSEde6R
wZjt4I8WGySFdOCo8t1xH5B9t3/r6yGanvCMrqGOagf4N8nJ5zw7oD7ztA+b
InJh5JC4CtEkhC+JQmZ3kD2Gn6T6IFNku0sL74TxOSkpDDpE//f9rdBZG0W5
kYagydZOGO8qf7SBYhfkvbXB2/btglxyepDZEJk87GRBHNFzqvx3Q4vJ6cEU
xft76ZFTRslVviJfO5tLeoKB2I8kuS6m4B7y7atf7z9FzncWT+pFlhR87+jE
CP0mr66RdSCfnP8msIF83eSobQ4TWt89ZeYiokkIh+NVXTeYwVdpQ9kpd6P9
v/bWP4DsXJNmLUL0nOrbSK7jR5Fp+O13HNsDZrHQSPNDPq/ORBuNrH+CxLge
2SpCXGiaaBIC3YE91NdYwWY2G/QJRP/3PIZKufcgM28UZg8iCyQ1dI4T/d//
J5LJh3PYwAcdTileZIf6E3nueQZ7waQXTz2wQb4dcCmoGHlBe3s2Ayesb+pJ
coYRckikrt4dZBuy1GWufbDfpx4VJBJc4Nwhicdl3GAvDrH+F/th/NAQU5Az
D8yfW7mRz8wLOR/55842Xhh/o/2q6hLKJTReufnxgTm6lY58F4B+Jg2Uu9wF
4XysjSv0VQ6A1S6eo/FBFsoTffuR6P++18FvWPcfhHyFLZ1a4CDkSe9M+haQ
X0Q63EkWBmtWmX5pRP5z2HpBWgTscOqTkizR9ITV111dR5GnCh3PHkf1v/JV
9l1BLk355VyMrOyYxUApCt7WfMRvF/KI+V0GNmRzK5mIfcihb2WW9ZBlRR2q
biH/Vv18NRr5Ja9QShbyZmX4zwPi4Pd/Q0w3kKfYNt8bS4AV8n7lvUTu86y9
+w45QXfn9DyyjtnJtRVkbxOH8hOS4EOWts8skOkduUZDkSOlqmMykZn4BrVD
pMBCT9p6ipHZhDLn2pFNTTyLRaX/mZUQFtq5lol8ZSRGvxzZRP5aEv0h8KXu
fAOpQ9CPzu7R1F4ZsEB5+gSvDNRT0j50FUfep3O0i1QWrf/pZeYQWcgPUZ3P
T0LeedQsaAP5LS/zXnY5cFOexKo8sphYaXMXslOA25MtZPGBSb5b8jC/7PCt
817IHDxvGZ4gMx9r4GhH3v9Jrn9VAbzyIb9WUhGdR1vBblNklUr9q1HIfj8Y
RjOIZiVomTodzkM+8ri4ap5oDsLLHXzJKkrgsYv+RU+I5iYobWjSvkGWVLv1
pwL5hoPNAMvhf/7v79vPK4LayGr3x3VcD0P9+OVmkmRkHdqh86VEcxBOO1J/
ZlEGTyw3T+9Xhvpf9Sm0osgaBdYhUsjfnd17TyFvfUrLOYtM7ZvTEYT6b5Rv
f16G3G8m/WUC+QfZp3U2FXD7hluAKrKfQsJjXWSFGXuyUKJZCbH1wvmRyEOJ
KgovkL0jSwd+IF8yv2bAoAreLjIca0T0f+/T8PlgJgL4alruE/B/7+uyX16P
kW9xGHOxqf0zNcFYbarxDrKAkxJ9CHKCjmnIC2TyqLf7h5CFdGXrmNT/mYTg
uXwjN57oOVXFVH23FOQr+RJeWhpgO7+VmjCiSUh8KW5FViAXX8sVb0T2a2O2
0dQEX6cpi7XVArs9fOj0Xhv6ix2juNhANAmBRTrp9TJy0kTS35NHwOdNBhPM
dcDtfTRSMURTEyS/itx9+n8+Q0er+8/0hHSno3c9iGYm+EvbCS0RzUooTFoh
nDgKOdvhPRWByCO9J80jkFeLO8awB/Yem1HVAzMum8d9ROZ85WvdTjQ9Qcz3
t1fgMfC3CW6WUOSyP2VfHiAXccmucemDz6o9KBJFLo57W5dENDNBsIn5AZkB
5GuJe2ymkK+PDdW6HwczuZ0teI2cOuhw+S0ySWztPnpD8IHBIANO5HsWluEp
yFqvkg+0IIeoyTz5TDQ14XpwTckjI3BmVaVIKnJksZPfC2SSxevPapGP5zV2
TSO7Mr0pYzcG35LVD9qLfDLpr4IiMrmbzGUN5Pu7uffrIL/YNl/6Gvm7S6LY
R+RppaTY3SawP1bqOH0X5G2XHk29QFa1UyY0It8oqo7bfgJMSmf14C7y+TK9
BKaTYMaWvjo25P608D5uZLpLWkkXkIfp8q3uEs1MuDegwvIW+ZS/b2vEKfB1
0YPyL5DJc3b49JuCV0pL5NeRF0J884VOg9fJ6nzIz4BFW7rqtYhmJfxO8WtI
QVa2FC14dhbqTxtlr71DPtFgfLcAuZswvX0ImWfonQqpGfR7q5Q1z2cGuf7X
1CZ9lO/xT7+0jPIurSz6a+ZwXnUkaYVjyO5eFtwUFmDjetUNHeS2A6byhshy
C97rLkRTExyMfSUHkW8yphqJWf4zCWHg+ki8FrLiK3fHAuRM0WKnQqLnVJfD
93Y3IveMOGSrWYHjhSR6RK3Bst8141eRDy+ZWb2zAQfIPHiUcQ58NzaGYt6W
OD/JR8uCKfnzYOasHt1+ZN/AZsN9dmAdta2xPHuwNp9FAusl6P/5Pf35TuQO
v5GiWQfYr+2w/DWbK2CWQuaPjcgTGhTnx5FLrYS45JzAxgrm/eeIpiYU157o
87gK+YBXD223C+TXuM/vJLsOjj9dbzeG/PW458u9ruBsi8Qj5jeh35GcbVxv
kDMM+ZvX3NB65nZ9L3WH8Wufrrjw3fpnekJY1W5jfqKZCRPaxaftkP3Hi1s8
Uf1kz43mtyjnqloVafD4Z1bCaISG7SLy2tr65Zo7YEdWu8PNyIVk3yuSPcHy
VN7hFURzEHqfWaRWopylpK3Dygvmj+MRNaommp7wXNws6Y43+J5y4TDbXai/
vvS1U/Mu5Of0NA2P+ICNl+WODRFNTfhMZbtvvy/Y2prsYbIf2GPAcO835JkC
TdUX/tAv+7h4+G9kklbLMaEAsJS5Y+4D5Hg1IelvyBZHTkrwBUL/difxJBVk
FusHL52RA/RyPt1G3tmy+cqbaBICvbfZQD/yj2QLA/0gMLNq0G8P5LdUJu8f
E01NKMnj0qtG3n146WUDsmJKwUJyMIzPYB/z+EP0f39vOb64bH0P/EIkZiaU
aBKS2pHC4V0hYIK2oKse8sMEbb+byCMnO4dV7oOHisnaVImeUw0/LzFujFwU
/DmO5AH48FmzqONEkxA+1Bic20TWoNstsSMM9id86ND3c2GQB/x4MuAfDtYT
0Lw0Gg712e9n+kwjwLxCPy+cJZqeUP5cwjqIaGaCbYD+gycoZ/LY9cLhIViD
8yDXIvKba7eG/zyE8c/9xOk4I8HxSTybN5Bv8R/T/4RMvo0kYBI5mkVqlPAI
HJrl2nkW2dz/bpsdcuxlhn0eyCb39av9kIN+p/h/JpqV8OeOV3gfshB7zrtD
UVD/2uIAwxFk+1TOaK1o8Ks/v3xNkbWaOt45EU1PoDp3azEb5cMHjhaUIH9l
n/ooHgNuZ+6o0EEemrvw4ksM9BurVS6aJpqaYDgbcDkqFvyuIyjw4mPwbY7r
O+Xi/pmEMNrHcqIbma9dsZUiHvU7UJlhlADzhVv8KBV8At5bL7pbCHlEs1Q2
DrmzW0KAOxHWf5n7WtsTZHO37afMn0I9477lXQ+eQu5skhFA9eyfWQl95hH+
FcgCfvRn5p5BvYXkgXLXJPBybsp21mQw+5fx72BWwrGaQb1yojkIlY6JvJ9Q
LvhduesLyoVzzc8Nofxo1RP+n6g/y5GTa0EpsJ/r84Ysl1Ih78hxVdB8Dk5y
SXLmfgG+uPhG3hO5gulhSeEL6Nf/d3GS5iV4kCV9nhY5/YCCuRLyDgfJmzvT
wFI+LLRniaYmBMq1Z7sgh1TNUei9An+i2ZBaROY8/SW2OB36FY9lfyN7DdaW
uC/VhKyra5AS+gZ8Y679TBzRzIQjle31VplwnvEnio2akQv3nsr/gmy7+4OM
axZ4OcuehD4bnN/F+PAA0RwE2of2jo4oX3z9QeoF8rZFzoJyZEX2vFiZHLDo
xf017shpDmv7vJBfb5iLxCNb5UgczCaambDpq3+kA1lR0sRHJhecXnh2RBY5
c0GGVBc5dOTcviCi6Qm91uUSZHn/TE240pE5SIXs1R8g5IEsQ6J2/xlyRFhs
9W/k+rIHGo754GKN4OcRyM7KGq5PiSYhSDWy9ucgq89nkhUghx4Z6RV6C449
EUu4g7z2I+u94DswC5N5g1wBmDvP+asfsvbZmakk5ONTucFpyJc9VeRWiP7v
+ZQcS2IvhPPadou1Ugk5ozT94k1knZkXMxpF4FpfuRu2RdBPhkKJ6wrRJITJ
G9Vvz7wHc8xe23JDfi/qRTuDnKW552FxMfSjorl8uQF5+C4ndX0J2P5VomgL
cnZxm7RHKfRLkWb8wFUGPmCqMXWE6DlV87CfDzuRx6OTjg4hCy/Mvb9WDj7g
c0vSvQL62UXu2dFeATnJbfE9kZXEnETqs+Z1lyrwr6Ot89+qoL6Bji6KvBry
2UOqv1ZqwLXpruy6tWCb0RXh8/VgE9WPQveRP1fYRes1QP/ZDlL5RaJJCFeD
GF7/bARreJXHX2gC/76ccPQhcq3Rg9ZG5O9sQUaHmsHOSvWaYch55YVtKUTP
qWY7nn/g8gl8La74ezGyVY6fLMlnGL9U9al08zPk7EpVyiFtkG9eZO+ZJfq/
v4+NDKk72v+Z/r/nQalgGPlViJPOBPJQyXX9TeTd5jHUtzugX+uu1KDTnZDb
sj3x2CKamTCtQiET9PWf/3s/+tbZxPf8Mwfht12coV0v2Kv/z2RAL9RLSXHc
XETu4Yqw2kROWezlCeyD+WgfX3JLI5qeUOVZadqHrO42/yy1H9bfE+VX04Sc
p0XhqzQADi6nvmZKNAlhmil+6iXRc6p2D2QcuiAncTlssjduEKz2I2bntiHw
CNfvNMohGN8mEybDCjnhkpBNYwjyGTmNjFjkSOsJa/JhWN+wxq3vOsgf3MPo
DZF3GnDTX0C2Yn/Yrf8d+vUEHpsx+w45i0fBUswoOGKHjM/MKNRfflW2zDgG
64/UDG8TJpqEJNtYaFUb+aGOaLgBqjdIYWAVHAfrUojFSyJzrDhwEIgmITzk
cRR0RLmE/+rvZuRitW/JgxNQT73USUE6BVa4qTviRTQ1IcfjuFgJ0f/9PfjJ
jKpz+p+ZCVf3TWWL/QBzFgV92vYTfLGATL5jBix+65v4OnKBklc99S/oH/SW
0NqEXHjvG8cocpMw8/V15I+dYae4ZsE1bkt/dIhmJsheHw6bR/lGs7O34Bzs
jy9t/OxX5C676zObyCwz42+3kCkvMWv5zIMfSt5eTkWWc69MX0A+Yc9psm0B
XHyulNIQmSfW+GkccjrFkmIKciJ30jnDRVj/aOjT57bIr7/OZbkgy91ptZ/8
A/YqD5qZQ77tdFSNewksWKZqZo4caTIuIbAMNj2RRyZPNDNBTEPubxPyGFfU
AO8KWN0ouoAP2XFvnKMA8tbr6hYVov/7+1N/7X08MpWxyt4ZVL9ROceu+hfc
0+NJeR3ZduPqqTCiWQlDvVGLL5Hj+vpEKojmIEi43mmYQj63bNzpsQY+2ZJm
WohcED5b82kN+o1Mm/5yXgf3us503yCamTBI5UCegyz0ZH1ocBPqMyhunT67
BV79OOzkjLxX+ipXPLJEZ1NfPvIJmwPUzCR+xP5KHAf8jiEfVqR/YopsPkp5
3gd58jOziSwpmFKcVeoIMr3zb+4ryIOs15Y+IHNdvOs9iHxEWE3NmQxcyrhN
cQX5p/7kawpycKqVd6g4cmDY03l75GNCpLJi28CbUWxxBKL/+/9Ff4vNGPnQ
/huEPKKpCXNdpyc6kN1apCjZKMBxhvX2mUSTEIZVHo+sIYu3D3RcoAQz3paZ
WEQuENeqpqKCfubbHLbqkC+5mGp2I2+8nFF5Rg2Wek1BP47cl993oI0G9tMh
o7WTkhb2P5eu4GqOLPgkd+AZ8hfOnU/1t6P7zdM9bYlcXWXw49x26E86Y68p
QgeOor61coIO1tPrtvv7vR1g9vNhTMXI0n4v2GR3gfNnsr/S0IMbHN1jZpH3
ML6IcWEAZ5x6pDCLvPbrxJPrjLAejT2S1iFM6Pxk7xTGM6H7z42v5WMGn5Pi
tQlghv2qLOYnRxPNSqg3DvZ/tRvyKzqpl2t2Q/7qtkzoGHJ0l4fZL+QheUH/
6D3o9zYvkv0OeYB/slWTBdwSWXjWFnng+P19pKzgUarMjP3I6lNPAmWRzRwc
bDSQRWdzsp6zwX53Ci1ETiH/YDU9u4BMka96gYodXBIXwFDGDv0ovs4qVCHH
+NzWZ9wL9ek0+dv3I5+32tv6dC/chzCXsM175GnbygubqJ5+97MH7zjAZNbP
GY5zwnw8WbJerpxwvkffVxbcRu5VFqIIQTa9GOAyuw/cYLDKG84F/iNlcaoE
WazBMYebG/WXntU9jDwSybZ6CtmNIl7lHfIt8/gayv1ga7vXq0xEcxDuH7L0
VUfOsj/BrImcMDJ0+CzR3ITPNz/+xY656fzZF9VvfY8/EIbmU8kQdXi5H86r
VituohLZ3YdURIYH7FTDKayNfMXo7q0AHjh/WRWaNAZeuK+3JMxNHryQD80t
H6xBTpTQX9rLBy6zte47zQfjt8zmyZ8jv29931OB/HbItVGJH0zZuTciTwD6
BdW+MBQRBD+IuPHXFvlMV0CaiyDs53inQOZtQTgf13N7vXuQe99vb2Q6AG7d
ezjy5AE4397RRTcr5KdJDSE2yGmhjGeeIjvuCojNQM4n1JHPof69emZjoQdh
fXujLOaeIg8q/JmqRH78d/ZxPXKuTRmjohB4Oer+G08h2P+f5cGgB0JwfsN/
tC6lIxPU3W1LkZXJ/wgKCKPvyXvhUEtkbdFhrgvIrMwdH2VF0Pu+mmZDhWgS
wmSlZUE88hwzi3sKcr6Oae0yskHaYzIqUXBwrpX/GHK5emWCkRjYmmvXhAsy
Zd5bni7kZ48ecHOKgznHNVIPI6t1pO+yF4f1j49uS0hHTn/20qwF+fk9FgFq
CfChdILmLmT6z6Qd/MhfCWZrIxJwH7fp9r+ZlYD7enP3PBO9JPh7GJXmJeSl
IqF3YcgxIv0VccjKmT/6GqSgf2BzSnoTcurIxZIF5Ju/8myWkO/epP9NJw1m
UHFh3I3Mpr7qyCIN87mIaLOqInsc3k39HJm39/2HCmQ9u9XoMdRPS9006Qfy
/Vi289SHwHR/j5MGHILxLDKCRuPIkrfvl5DLQL3B+oFMRmT6MJ5bksg/rSof
Hka+H6Mc6CED/QTrU4J5ZdF+xM+8M0G+o5nkdgp5/rnujSjkWKtH398jf4je
bCyThfmSM4qqBeXApaQPtNTloF76peTZ48hVoZLyNjhXoTrShFxxr//zOrIf
r0GLozy8TzLqrftc5SE3Vrc0jJWH+a9SWqiNIHMdnyZZRz6qGtqdowBWult8
VVIRPPBbuzEc+cE9MvVuRZgvfPVXnpcS5IT0qSf1RFMTjIPIE9pRHv+beeon
svdQYDfdYfAIPdNueuSLp4xOsSP/8S0UTDoM/bfdj11lVIbfN0WMa9sB5FIr
Shdp5NdWdEvayjA+g392UBfZYYTDMUoF6qWuVVB8UYFcTZtPi0IVXMr6KksR
eZhuquYR8pMWwSvRyOqU20VvEcDXczUVl5EdLGoqFNTAXSHUherIXgyFl9KQ
DR1ODC0gV9THVfOpw3lZU51i9kF2+8P4tgm5nWSrfEod7nNn4/z8GnLPqbxr
DzXAjmbH18k0Yfzfz8nKHci9am6LHFro+769/oED8pNDf8T3aMP5iuT1tlgj
S2+7uXEeWaGv8rO7NowPLH4uH4fy9I7qp9lEz6lG3uA6w3AE8mW93RNxyPNU
Z+WLkQ+ON/CPIvdQyU/MHIH5RKI+757TBdNpbp8D0xNG6faRlR8FPy2VMZlE
nqayyDHXA593nlMMQmYO3yyVOgZeD3vVLoec/O7svhhkadm9de+Qf1N2RFnq
gyfzHlizGsB9MWbqRRog76vXK4k0gHqBadEDAcfR+/VLh+8AsjvVpWeXDMHO
pmQaLshaaRx6fchio84PrIzQ88HQtNGGPC6pxStpDO538h6/ZAzr+zt/yCEc
2Uxxh3IW8p6YBKU2NJ67WjK60xju50zbCx56E8jfMKnrMptAnp0gekreBO6b
d4Ah1gn5BuUJrugTYOe7/o85TGG8bI10mpkp9H89nTrngnynq4VE9jT4Sddh
sSvIywthlp9Pw37so48EipwF0wX+feKPTBJKEnzIHFx2+nRNtDn0U77TvfwC
+Q/X5LZOZMa9c3/mzWH9mbxx7AIW4PrZgIxnyAkq+u0cljD+YFhYvS5ykFCU
1XYr8CNrMcFRKxjvEyOQtohyur+BM6eswfbH2MuuWMN+LFPtzmnYgA/Ou5qa
EM1K4N4SCHRFnovNZqlH/sBL8o3uHHh3Z2xROvIDX2qSPOQFGhG607bgq2vL
yjrnwfGexe8bkD/XPrvdjXydU7Nt8Tyst/KlW4+wHVjqQJ+Stx26/5M7q+Uu
QM501/ZoFnKw94iqkD04v+xC5Vlk8U42mw/20O+yacjKOjIp55w3+UX0e4xY
NSIgh910TD2LTHEo/3IyspLJd2bWS+Bjr9SGRJD327Lb+iI//P7FPxr5+th9
5XzkuIFrH0uRyZXPlkg5gFtGJHV0kS2eh4d5I3st3E7e7QjPE6nlSqWwI+Qj
Up9dA5HFErXJcpAHxkTCStH45u8hQa6XwfFdDmMBV6Be9dFUegEyvefFc23I
VAnP35Q4gTsTC5/XOMH9mMwxiA0gH/k8GnXdGb1/mmjmApCPJFUdzHCG+jhO
c6tM5G1PukcqUH118mQPz1Uw7S+aLAPkwl3Uou+QrT3VlCiugQ3f504vX4P9
e8WzW4u7oO8pm62nIXLaAa7NMqJJCBL0oyrtyCWJsSe2XQcncNZbKyDfau+P
aUD2ePqrU9IV3cfx8nV9ZBEnSYpLyFdG3yvWInOfbPZtQvZl4J3OuAl+xx6h
OIbcdqSaR9UNfP1C0OFAZPEq3fRg5EvzErYDyIk7ChNi3WH9NZqxlu9vIa9Y
uXUhi25PcPuKHLZ1IX+J6DnV7x+3xezzAMem0/AHIBuRry59QG5q2aXgcgf6
EWYIDXye4KgzhwMakP2FI6T5vMD6xxLVdb1gPxW/NvNuo7ySKysvH+V2Tfnf
y5A/7mi++twbTPWca+MN8oDFMIeYLzxfTpss6trIGYy9W3bIX2PfeHr6gZ9K
nRyPIJqZcPLbNH81yo/VvzxB7g8OFJGy4kB2uZvL/dUf1uPRJSndg/xIhF+r
D/m4AOW0aABYYuZQ/DXkfYIXlT2R93ubmPsi55JwKx4OBPd1lvuZIVuPvw61
R7731fiUM7Ku+cPohEC0/8u3zF4iq4woLM8FwnnEEJ6zaQSBjZ9znXREDpeL
/ugSjM7bWPB4JvJCg+7vNeSdkUUmpPfQ+/dFlehFZMnRRx8eI38/7W9EFQKO
ppt77RCC7t/5VlUUylddwwY+IRs0Fpz9gtxTXZrcidzPN2g/FgL7kaqRMFEP
BTePX+90I5qVsJF8yuozduyw6Say9+h2S+n7ML6kqZjM5j7M98xjgM8JeTpd
LjYSudrmG+9jZJZTia1PkDXd9O7no/7M596lD6Ncmc7yb2QY+LVJk9N35LNc
kwIaEeCYR5t3bSLgPLNqDFMikZ8fOpnzB/kWv0Na6UPwVsernYqR4AcnjXUf
If9dbDTlfwRebj1Sa/sI5nctr05PRP4TFFGSgqx322gzB9k+4RlDLXLyfYPF
ceT22r5vcVFggR0ipD+Qk5R3q/xBnm95fFgiGlzqI790EdnneoCJfzSct0tn
3oXHyCJhV4PGotH9l/o+WSaag3DyknvJsRjI62L2WEbFwHi+aQrSv8j8PkXJ
DLHgU0muLgbIwl4bDDOxsL6St3OTBo/Bj40NrG4hSwcE3H+GfD9U02wD+e+V
xjskceBJW6ZgFWS/l/k6QcgV+77YJcbBfUZcOPY3CVm83n9pANninI/KwXjw
tFdooChyZLeTnTrywkUe6Sjkqo4TlHQJaH92QoE+yOQ529tDkIVo3/jkI1vO
fLq68wn0c7tAOC2BbPFT7wW2HZOv+yHkbnEhv5BEsMzZ6gsLyB8F3kmvEk1C
uBRb8IzhKdgrsOrhTeREoeTJQOQjRvx5PU+h39FTxv6fnoH55aRlhJOgfrT5
24AmspCBIqMPsnrPM6NV5Gm1UzdpksFpPDEpPsnQ/1P3M9Mp5L5B7h+zyXB+
9/+8eqmQgn5fx35d1kWe3VebwZgKvmws586DLCdf5iKRCv391WJ6j7+E9fSs
f9X2InpO9WPgz7r6NJRbvs1tfQXjn6podhmmgw3/jNlfR75wu8U2MR3GZ+3T
Ii1BeTsnWZPsa1jfyNTp/nTkwT1z8g1vwEdaf9aMILPYpmnMIbMaT9EtvEHn
x/tQSzUDHKOqaJCD/PfArqd1Geg+Ld+QN6H8+XbDgNuZ4Pok5sZ+ZMng9RqR
LPDB513m7sgnK/vTNrKgf2KLU/a2bHCd+05tvWyo/7Oer92DXMPyZc08Byyn
HjtyBdmLYiyNNxcc71kiX5YL55EQkXmTOw88TF5bM5UH9c+MNW5S54NfkDb3
eOfD+hpU/jY0Ib9XkO/9jGyhUrD+BVm7oFPt/lsw3eUr2QnItlFclecKwO5h
2xaiCmD+uoP5spnIfrNky6mFUC9uZ3PyNTJL5ouS/kKoF+yZ3x9TBK4k4Rp4
jPz8yNhy33sYb8dA0BEugedd++zjeQfkh6MBoa9LoJ5JcXaErRQcyVAUq1QK
/et/vX1wpQysm8T7h6sczv9VkBbXhQ/w/TjgWnaUpQK+R1aP1p+xI0vQXN2e
gyy28l2hpwLGz06UtWwiu8sGHh6pBFcaJvCOIRP6nOYGq6BfWO8PMqlq8HYV
MRl55HWZKO4KojkIUXb6zbQfwaN2nfZvkZVL9jsZ1YAnZnJOn6uBfjebcxzc
kS+QiJceroV6BrrY63bI2XMVmneRH7wdtYolmpvwrdA0Og45npPReBxZ+Q8P
k1IdsmM4sy6y2qrgx8f1/8xD6JQ0tniOPCKVd78GedbmkcvbBhhfkzTZTd0I
63OpXHosg1xGm/szFjliXfB0XiPsP6SGiWGuEe6n6MwOLskm8Mf1T1oORNMT
Ytd2nL6KbGqeTONN9H/f50pFU5JmcJdMH48TslyD7hln5ETega9RzdBv70T5
pSLkGT3/qjZknssvr5J8gvE0B2nXG5Ef8idx72gBt+5Tb41rgfEJOwI505Ff
3asz/IB8qIXPyqYV9m/z6bjoOWQPKgkeL+TWCmqaDOSMuCXWU5/B7VXSl08j
exgLOccj3x17VvgROT0gk4+2DRzUyHyHpQ3uq38gto8VufOhnLY4chXbWGwd
cnJideYwcuBHjvGd7dCf15Waex9yuFprw1HkMdGdjJXtcD6OK7kPq5HVp5VI
/yCfcV4t5+sA23v0Kn9H9n241LOKfK5z2+NtX2A+eWkbfhXk2+nZe4aQ7yda
aMwhP2kZt9nRCXaruCyh3gn9L3sXfi5Err23dwj7wc3oxc/ILz9RJU8gS5sK
3d7XBf3jbVkPyCM3Xh3apogsTh8gNov8cZfi2FwXnP8edp6/W93gehvzpONf
oZ6RnoNgg7ybmWPyDfKflUzOr8if/558/PwbeLWXqa4F2eAidfgQsiTbPaPl
bzB/QMNNP8oeyCNeku6jQQ5cPHFHBZlh34dwD+RXjB8EB5HLlNd2jCK7s11K
X+uB88z/KqfE0oveJzomyuJEUxPmrFvfDSAXZJH1n+1D98c/FJiIXCO/0jSL
bGy0Ea3UD1Y8berJPAD9bJyOUPIh+865vrBDllfJ5XJGfhvjWBSC3BZ3oykT
2Ue91WsMOfyCdvfBQfCfbdGEpkFYzxf3WYpelGfK5wacGILvufIeF5lryC1G
+XOviZ5TPft5IqgbWaN7UIZqGCygXy0mi/y4RMXeENl0xDkjZBj6X3C2YclG
vq6xj/r2d6gvCS1XyhgB7851S50YgfoCSvuPC8iqKVtTmaPg4IvpiyPIH0Zn
vEZHoR9N/frKznHIt+5oi15GHpxvkaCZABuy5wrsQ476TXgrgXw4dSvwCLLL
9xdPLiI/UziY8g45NWqxdHIC7uO5xHcysUnwgMWJbV8moZ7GQTv14jS4yqOH
Qv0H+OYvCu1LyKSxQdeKf4LvpLmbb5+B/j2fjtXXIGsLS786MQtWbdJmeIss
uvWwZIBoeoJYfU/NuTn4vQnoB6v5Ec1KCLrgmv2caA5CzzGXbvl5sEPAuaeq
yOV1YgHH5mG8YcGrs7HIxzMUWR4j7xNx5eH6DT5YOPfLEfn4dvsCn9/Q/wxN
q8lLlN+/P+BR/BvWv/5V9tQgso351wd2C+DStXM+8ch6k7IOU8iHQhOFvRbh
fOIcYnm7ke1b2lNE/4BF5fnP1yKPGen+YV2C8y6/T6ethsz54l3kG+QLzT/z
mpdg/PucwIV25KeMZ95QLsP68rtPn6BHfsMbKn4HuV9LSuE7suK8DP0vZOuC
mHO/l6H/fJhj+QqyFedU+voyrM8n74wS4wo8f7IayXlSRM+pqqnP0d5HVm3Q
vpuA/P1igR7nX7B7z5JUKrLecX6htVXwqvBTe5E1MLsr1UnLNZi/6tBKN9s6
ej8uDtE7I4sVc6r0IJeVkvNvIV/d3dokuwH9Eh8d23JGftNVq2W3hd6v5FL2
mVtwPl7bPt1p2oLzfDWevZeGxJ/oW+feGOsSTU/IJNHJ90d+vLObNgzZJ1Jr
ZyHy84mTzqtEUxMs5V8zPSL9ZxJCX33J2y4yyDu+9weJkMP4wKCI8TPIjALs
A3XITBHGvge2ga1ZF31SkV0KXHt7kOtIhHnmkV0luHUlKMD7VGwaNShg/76O
O/RMkEkoG654Izvl/TYIRl7tIg1hpgSv/T5DfQP5qC2Dzh1KmG9JLOl5AvJQ
+unJHVToPL40vruJfN5zF9MXKjg/w5aHIXuowY3xt2P4kbuP2VwmIMsNNipe
Rl5sZg42oQHvaphcraf95znVnUO39mpuB9dqxng/RxbO3qd3iA7MfNY/Q3UH
+KChQWLlDug/WKV0lWcn7Gd5h5mpAPKg9EBTJrJ9VniS1C7wuwHq0pvIE3c2
WHTo4fw2JqqV7yN7TlS5hSHbdRZeeoUsTX6ztg+Zk10vsIoBbOTVnkbPCD5e
0ZXzmhHus3LHfPQisiaXUWAk0z+zEjo8N5++ZIL85TnbyGxkaw+GVX5m6D8t
T7rfDHn4tpf7dWbYr9tM5c9G5Lya76GNu8Hyv3rle3bDedfv5NrmsQfcpLia
V42caxUon8gKfhrsPl2JvOztMNWI3HJEMb0Z+Xg0x9Z3ZE99uz0UbLCeV46d
VvTIVc8X06yQZ8kk3AfZYHyVQa30BXZ4fm53M9i5IFsytmXQ7AWnX3Klub8X
xnMw7qrcxgF+kfb7cjjy3FoygZYTXDDaeeY6cqrHGWGtfeCbWlEi5Fzg0wsn
fBSRZ1eZ3j1CTsvewbCOHB8aPtHEDRa/OBq7cz84uf7l1dD9cB6mfYp8LDzg
MyfY4xR5oL43s7DcFHm/qkBOBC+4+U6FewlywV/X64p84Lda2n1TfNB//dOO
2/v44Xm7J7BJp4qcTK8ua8YP9SW7djg9R7ZUdd9VhnyVjH5zrwCMtxl5d6NA
APLB2p31zIKwHm8PFy055Ia1iBdhB6B+2mKS9gOyvKwwNfNBsLdRpJsgctYE
96O6gzB/fclPaz0hyFVnuI3NhMEjJGzrLsifhuh6BETQ+0fx44PzItBvT/73
a1eJZiZcLVJsVhFD37tGmyBTZHHhwIcfkX/cy6bdIQ7j2VRVE0MlIL94gzUk
RwLmX23784dGErx9RCCCRxLOKyAkSYJcCqzuPfldSQrqrQh53oHIlkq7v/Sh
+lvhW/m3pcHVGgtM8cihMvH95IfAx3ZStksfgn6RW11Htsug9807SucA5PdK
17WfIP9I6Bf7jbylHygiIgu/Z5VW9QdmyIm+21uqkBXr/W7+RDYkGA+vy4F/
vZJg2iEP/dW4Iqg65GG9ptqSHzfk4bwD2PO0qRQg17E5NRuuAOOlDuyRikD5
kwS7/laUq1HG3KRRhPnV+JW1titCHsExF6OuBONHzzAaVSNffcc/LaUMjl9v
yDxIgPVFy1/2KkD23FXd+A257wR1wAoy5abQ4w3ktCvTBp5qYA7Zp7ctNeD5
2/6yV2IQOX7H0R9bRLMS0qzb02g0/5mDsDr+7n9N13c81WsYAHAkKZR5FcXJ
KiqjPcgxslciexwiXatskVA5RrIysmVkHCN0Zc+j7JLQQCpFVySS7d5/8jx/
fj/PeJ/3fX/nd855fx/55ftdNgfOQb4Ku/WWk8il3KJGjEpgwm95QWbkMW5p
Xlnkkpqr9k+QV1dUS2eVYD5ByYxP2srgXO1OYUtl2N9qTVZrLfKbdzyT21TQ
9ylr49IrZM0sYS0PVbBzFfUUixrch5ikba66GsSlR98LvlaD9ZMZeD/wqYMp
HHNmdshT8Q8OLCOHSk9U/qMB/dju0pd1Is+H57xYRibnx2tmaoKZRoKfUpEj
HCpkN2vBvDGedIouyM2tmswF2uAc/pNH/kGuIQ3avUTWTJMxtNGB/jTZMyE+
OhDPHcueZDkPbhB9GmW7YRqiQYSOZQOyZWvb42nkPXrSxBBdqPemDrfOXQDz
9dnEyeiBU7vZF6yQL0uecA/Tg/n6lZiMIpEJU2JXqpDzNYO6+fTR/T+p6LbX
h/sgl4mvDiE7pmt+F7wI+ZkVPrZcBug8/2WmvYA8beCQNmIA+9Ni3qXMZQzx
bDpjWVNT8DGWu3q8ZmD5t8tcYshyb0a3q5lBv7fJghyxyPyTIWdOk9D5+G5S
LEB+ykktXiDB/AUGC3HxVuB09XqJYivY78rBD9YVG95JTHAqn1hAlsvtWNts
DZ/3u3akewrIn96kqOsiLx5iY9p6Cayf82R1J/IFx5n4s5egv9miW5sxsrlx
N6+SDcynnrW3d8AG4me/RytPoXj9/q4xe1vYn+i5QcFgW4j/oM0tfIMczMda
vusy5NcUKMnKIjtF28+GISu8NhX9fRnqy04RPu+2A5vRWAel20F+J2WlXPxv
iGu/UnRtQKbjtBD6hqxaJ0Q9Zg9maNlu7op8idWv57wD+Jx834vLyFs+2haG
Iw8wtDR3Iyuq3UgaQh46Zsi33RHmlSxa+8XtjOb5OfhDB7n7pY3FAI6Txxo3
XwVf1jT6VwKZNkV50PQq3FfWYc0WBxSv+qF+5BaKeyb6aM4iXznHH6FwDXzH
1+KOoAs8P9c61/qEkbXIqQVpyB27dPkLkaV3VtLVIZfXcDDmuf4xgWjeGnWv
EVlkD9WwA9l+tzvd5IYFiE8jCdRdbn8sRKy9aaDmhPzgS0rI7Q2LEEUdWyrH
keXcjN6ddof8m3PrYyru0H9rrbubMfKC7u9fl5GXU0Sdb7jDfB49tolpKP57
YfzCOIr7rhEILB5g6wucAzrItdaZPubIKa+4mQOQ1S+2Dj7zgPNLqib1nPKE
+zGaUZvI94T4+vOULLIXWOi4q34dcvSYOMdzL6iXqDtSx+cNz4d3WMbYOW+I
V5309/JEVt/juD0Z+TBp/mMDssDwtO2kN6zHP6JPN4fikedl3cR9wIccZjVO
IEfkUknyyIOSX/NIyMK+BVRHH5hXtW5iNAr5ptK0d9aGWYmhiu3J7zfMSDxX
L3qfxxc8W/H9M8EX8r+czas+gfw7d04kELmIxYimDdWbFY007b0BPiomO6qD
PPY1p2IYuY61ZSHaD8zdcaCSglzXYBLT5gfrLTRY6L9G8UGOwMxh5PxXd2k/
3QQLVYUQviFTi0/Ge/iD02OGM00CwC8dMw7uDQSHfGhp870F33dO3NuaYm6D
7V88Ukq5jep3FrKOIg8kNvd+QhYOqXJdQvWRpSuUVeRsdSknnjuQz0X57bgj
CJxnOCgShxzxdYch9nDw2N1hZBlrExIbGWzF6ad1Ixi8VNHrGhkM5xvVlXdc
PwScIxJB4xYC+f5F64EMoeCqyEJDnTBw16W+IiPkxKWjrp5hsD8TywbzEuSK
3vCRKWRtvtPy/XfB7adv2J0Nh37XzeyslZA9zF79zEVO76TbvxQB9V5OLOvc
kX/8Q5aJuvrxPTLhImX/GrLerbnpuCiof+izNp+LzMdmNN2HnG6VlcMcDZ73
+zXhjrxlH6+8B/L3/u7RQWRT97/DiPdh/qtTUQak+3D+UhQeeZZYcGPkIe+Q
WMg/pW9i1RwL/S4u30p8iSzM3Pi5Pg6sOMvN04gs8lpYjOUB2NrFiiCFHFnN
xnIeWS7rRVRuIljAyuPZMHKkwNkBriRwsGsYj1YSnG9p/+FzAcnId3pWapE9
eDgUPqdA/e3PMuaTyE4m+dIMqWDLj63bjqZC/dFo42vayKaHQlM+pUF+tGrA
yol0OL+V14q3T6fD+T4R6FfbmwGudskoPblhTuLuG88oCRveSTx9tNkkE9nt
dYY490Nwo3NKsBByWd5aA5iTOO63NqX6ENYzFKAhaaE4cVigyQM5msEnJgr1
C8thNLHPBDPukckLyIR8bh5X02JkwZgqz1Lkj5fq24eQ/eWarnxHHnrKdawj
Cxx+j05qCPlNAFmGIxu8Irb53dds2M/x1N4re3LAtN6rm51z4PzTlZwuhyG7
z8oLzSOfmWi4t4BsYUV7jP4ROCd6U4kGMsPOOXv6XPDufW5DusirCsentuXB
PP77Z9WvIXfI25MikHuOjFZmII92HNbYmg/9xAYXDyQhF+67oziK7PyXCYG2
AL0fTNf0/JAz9QMlOgsgX8959CmRAnaUcqopRSb664WWU6A+79OmIZFCsCYd
e0RxIeTHSDsLVBXC/OQci6MrhXBfAmyh9IeLwOIs5OlTyIlptlvFi8F5688j
pJDFyBfTPJHjlBa8Q4thvYrPx2nikem4ylqWkGtfBUXYloBT6RxVgpHjyCVL
s8jS9U6PV0pgPZq1JVrnUnj+528nEmZKIe5QxepGLAN35YTwaJZBvop4vbQu
8vO16wr6yEWBv4dtkKPmJBW8cP5jz8WQDe8mlsQvdRYjj/QPMj1BLqL2t1Yg
fws6cZG/HCxvsFzrjbxeGKcThTyQ0NWVgayiXL/jK7KXGpeZ5hPwfro3k6bI
vtZq69z/gN1Nn8ef2TCBGDL+oFZ9w///3u/6tmCMXPqs2/QOMn9gsscQchlJ
oGsc9aPGD50UqgAnNyXbWCI3NStUOCPPClO8EpC5d1ewLyDXBj4qXkbeOpv2
ddNTMKO3aZsP8nXzxYh65ObZvqYBZIfKM9+2V4JvyDakSyEfo39jZ4i8N05l
3BKZfKl9nVwJ56mtxZaWiezgpyM5jmym7u7OWgUOTKUk7kFmt/Cum0cWDd/v
a10NVo914U1Bjq8S1epB1o+cH59BTl0bGFtEtjlw+A1dDTy/yp0c/q3IJCXD
DMlaMH1i5rt8ZKNySkYb8pkmhr3DyJd0lxe+ICe5yzAz1cH6tNf9R0SQRVQT
P4ki51ze8SuvDup766XOdyAfeVcZMIrytzD3P5Svh3g1HU/mxQ1zEuWu+16x
Qea+ahzmv2FWot7Mu+wvyGGUHyYTKL8tdapQowFMZuumJyHr6rf39TXA+vJM
Mxb/ImeodtZsbgRnsx/YLo5MDRqSk2qEfhLRTISbyJUmdrxNTZD/OkiFn4q8
yWxAfwZ5D4+S6E/k2MIc2WPN6P241EAtaYbzczmX/roZxSkSHKsMLRC3SiY9
VkVurz5qPoEsG6S09zQVvX8ck7/YIdt1jIw4UqE/b7niUjjyme7+fdPIidFl
3GytsP8EBkYJeeTMq5E9oa2Qv5x5fXdCK6zHNtVr+AyZSZjvSCdyn1V7xSyy
Rmz8tV3PoF+uZXPWQWSTbxHTEsgHH8T0KiKbOZZK1SGXxUpQV5DJv24kKj8H
598N4LFEzjif79KJHJPS2eXTBvO9VXjME4g8vnlwKhp5pfb+8TTkGOkncmAC
sULz59XHKB4r81NxoQ3W4zsVxC7YDk5eYeeza4fzflSolpy04f9/D18IGszY
8P//t70kZOk7/piG2CLjsW6HfL9LYwcZebu7hXwo8nuRAqs05F+ZdFmPkBXD
7yl9RhaJCVebQKbyG9DTd4J7P1COSCBvTqmRNUX2WjqrFIA8p30nIQR5cFLE
krEL/HbWNqwZOTy9oFqoG+wnNRd7Ejmj7ZiOCrJ8PZHghcw4xvHX1h6w5bvv
c3eQKSYCF34hN8X7TS8im2g8ZzvzAkyuHRQ2fQH34dD3M9sZuUCfKSgUuex4
o2jpC7hPUuniyRfIf3/IlhtGrhBls9/5Ep4HF+vbcgbIHMLqMlHIisuOZakv
oT6vPoj+C3KkoMjcBHJCirAwSy+YPKBF5UF+a7vErI48lMNaWtsL+/mSZKY8
iGzLGbbyEfvQzONdr8DlAX+xmyBnBqaP2iJ/esf7d8IrWO8/aS3nOQ==
    "]]},
  AspectRatio->NCache[GoldenRatio^(-1), 0.6180339887498948],
  Axes->True,
  BaseStyle->20,
  Frame->True,
  FrameLabel->{
    FormBox["\"time\"", TraditionalForm], 
    FormBox["x", TraditionalForm]},
  FrameStyle->Thickness[0.005],
  PlotRange->Automatic,
  PlotRangeClipping->True]], "Output",
 CellChangeTimes->{
  3.401359518934214*^9, {3.401359632308826*^9, 3.401359659230871*^9}, 
   3.401359694443709*^9, {3.4030959188478537`*^9, 3.403096010199561*^9}, 
   3.403097854563011*^9, 3.403097910779319*^9, 3.40309798973356*^9, 
   3.403098025534542*^9, 3.403098112277697*^9, 3.403098192947412*^9, 
   3.4042863759613028`*^9, {3.40428721266295*^9, 3.40428722809953*^9}, 
   3.4052714732200193`*^9, 3.405271607850286*^9, 3.405271713840684*^9, 
   3.4070540927779207`*^9, {3.416631964210877*^9, 3.416631990056511*^9}, {
   3.416632030016859*^9, 3.4166320668028593`*^9}, 3.416632608344578*^9, 
   3.4166328778072453`*^9, 3.4166329932170362`*^9, 3.41663304445324*^9, 
   3.41663325180208*^9, 3.416633302996685*^9, 3.416633422123694*^9, 
   3.416633462758408*^9, 3.4166334967885447`*^9, 3.416633550798378*^9, 
   3.416633605670763*^9, 3.416633653889382*^9, 3.416633796902328*^9, 
   3.416633892492687*^9, 3.416633954782094*^9, 3.416634064345436*^9, 
   3.4166342496435823`*^9, 3.4166343230072117`*^9, 3.416634507224053*^9, 
   3.416634812244011*^9, 3.416635096500113*^9, 3.416635332248049*^9, 
   3.416635631808217*^9, 3.416635976665058*^9, {3.416636564263545*^9, 
   3.416636588294092*^9}, 3.416636625603957*^9, 3.416636703331449*^9, 
   3.416636761796877*^9, 3.416636795698002*^9, {3.4166373635173473`*^9, 
   3.416637390910314*^9}, 3.416637437453516*^9, 3.4166375711454563`*^9, 
   3.4166376182809277`*^9, 3.4166376943393507`*^9, 3.416637747156987*^9, 
   3.416637894109703*^9, 3.416639218259364*^9, 3.416639676698119*^9, 
   3.416639970952372*^9, 3.416640078717329*^9, 3.416640139670249*^9, 
   3.416640414899136*^9, 3.41664053404768*^9, {3.416640737430341*^9, 
   3.41664078972547*^9}, 3.4166408270490513`*^9, 3.416640888473412*^9, 
   3.416641029784527*^9, 3.4166410598095407`*^9, 3.4166411664783287`*^9, 
   3.4166412558478117`*^9, 3.416641419017705*^9, 3.4166415968106318`*^9, 
   3.416641703448264*^9, 3.416641788709392*^9, 3.416641964355897*^9, 
   3.416642586391334*^9, 3.416642825276266*^9, 3.416643477770015*^9, 
   3.4166438326483393`*^9, 3.416644189714067*^9, 3.4166445001339073`*^9, 
   3.416644875236326*^9, 3.4468213501270103`*^9, 3.446870989841164*^9, 
   3.446871540802396*^9}]
}, Open  ]],

Cell[CellGroupData[{

Cell[BoxData[{
 RowBox[{
  RowBox[{"datax", "=", 
   RowBox[{"Table", "[", 
    RowBox[{
     RowBox[{
      RowBox[{"State", "[", "i", "]"}], "[", 
      RowBox[{"[", "1", "]"}], "]"}], ",", 
     RowBox[{"{", 
      RowBox[{"i", ",", "1", ",", "numbercalc"}], "}"}]}], "]"}]}], 
  ";"}], "\[IndentingNewLine]", 
 RowBox[{"avex", "=", 
  RowBox[{"Plus", "@@", 
   RowBox[{"Table", "[", 
    RowBox[{
     RowBox[{
      FractionBox[
       RowBox[{
        RowBox[{
         RowBox[{"TimeVector", "[", 
          RowBox[{"i", "+", "1"}], "]"}], "[", 
         RowBox[{"[", "1", "]"}], "]"}], "-", 
        RowBox[{
         RowBox[{"TimeVector", "[", "i", "]"}], "[", 
         RowBox[{"[", "1", "]"}], "]"}]}], 
       RowBox[{"TimeVector", "[", "numbercalc", "]"}]], "*", 
      RowBox[{
       RowBox[{"State", "[", "i", "]"}], "[", 
       RowBox[{"[", "1", "]"}], "]"}]}], ",", 
     RowBox[{"{", 
      RowBox[{"i", ",", "1", ",", 
       RowBox[{"numbercalc", "-", "1"}]}], "}"}]}], 
    "]"}]}]}], "\[IndentingNewLine]", 
 RowBox[{"stdx", "=", 
  RowBox[{"Sqrt", "[", 
   RowBox[{
    RowBox[{"Plus", "@@", 
     RowBox[{"Table", "[", 
      RowBox[{
       RowBox[{
        RowBox[{"(", 
         RowBox[{
          RowBox[{
           RowBox[{"TimeVector", "[", 
            RowBox[{"i", "+", "1"}], "]"}], "[", 
           RowBox[{"[", "1", "]"}], "]"}], "-", 
          RowBox[{
           RowBox[{"TimeVector", "[", "i", "]"}], "[", 
           RowBox[{"[", "1", "]"}], "]"}]}], ")"}], "*", 
        RowBox[{
         RowBox[{"(", 
          RowBox[{
           RowBox[{
            RowBox[{"State", "[", "i", "]"}], "[", 
            RowBox[{"[", "1", "]"}], "]"}], "-", "avex"}], ")"}], "^", 
         "2"}]}], ",", 
       RowBox[{"{", 
        RowBox[{"i", ",", "1", ",", 
         RowBox[{"numbercalc", "-", "1"}]}], "}"}]}], "]"}]}], "/", 
    RowBox[{"TimeVector", "[", "numbercalc", "]"}]}], 
   "]"}]}], "\[IndentingNewLine]", 
 RowBox[{
  RowBox[{"stdx", "^", "2"}], "/", 
  RowBox[{"avex", "^", "2"}]}], "\[IndentingNewLine]", 
 RowBox[{"Show", "[", 
  RowBox[{
   RowBox[{"ListPlot", "[", 
    RowBox[{"Tally", "[", "datax", "]"}], "]"}], ",", 
   RowBox[{"Plot", "[", 
    RowBox[{
     RowBox[{"numbercalc", "*", 
      RowBox[{"PDF", "[", 
       RowBox[{
        RowBox[{"NormalDistribution", "[", 
         RowBox[{"avex", ",", "stdx"}], "]"}], ",", "x"}], "]"}]}], ",", 
     RowBox[{"{", 
      RowBox[{"x", ",", "0", ",", "20"}], "}"}]}], "]"}], ",", 
   RowBox[{"PlotRange", "\[Rule]", "All"}]}], "]"}]}], "Input",
 CellChangeTimes->{{3.4166323274513683`*^9, 3.4166323291384077`*^9}, {
   3.4166330626348667`*^9, 3.416633103598385*^9}, 3.416633134372116*^9, {
   3.4166333131459417`*^9, 3.416633331640305*^9}, {3.416634833202621*^9, 
   3.416634836963633*^9}, {3.416636303333693*^9, 3.416636303579791*^9}, {
   3.416640596043892*^9, 3.416640608944502*^9}, {3.41664064478524*^9, 
   3.416640647288216*^9}}],

Cell[BoxData[
 RowBox[{"{", "3.9949010038334363`", "}"}]], "Output",
 CellChangeTimes->{{3.416633081492448*^9, 3.416633105168236*^9}, 
   3.4166332585610037`*^9, {3.416633305997179*^9, 3.4166333329768267`*^9}, 
   3.4166334247819366`*^9, 3.416633465191947*^9, 3.416633499653511*^9, 
   3.416633553579261*^9, 3.4166336080568323`*^9, 3.416633656329012*^9, 
   3.416633799183779*^9, 3.4166338950118504`*^9, 3.416633957329492*^9, 
   3.416634066886498*^9, 3.41663425375034*^9, 3.416634325424535*^9, 
   3.416634520955655*^9, {3.416634823834752*^9, 3.416634848059906*^9}, 
   3.416635108119232*^9, 3.416635343586957*^9, 3.4166356434892683`*^9, 
   3.416635997848249*^9, 3.416636318351164*^9, {3.416636565868991*^9, 
   3.416636589837549*^9}, 3.416636628287963*^9, 3.4166367059778557`*^9, 
   3.416636764172647*^9, 3.4166367986842833`*^9, 3.4166373658619747`*^9, 
   3.4166373969320908`*^9, 3.416637439968872*^9, 3.41663757445116*^9, 
   3.41663762100286*^9, 3.416637696806778*^9, 3.416637749443944*^9, 
   3.41663789747456*^9, 3.4166392203836727`*^9, 3.416639679864718*^9, 
   3.4166399739708233`*^9, 3.41664008190338*^9, 3.416640142862709*^9, 
   3.416640421070606*^9, 3.416640540247924*^9, 3.416640616749916*^9, 
   3.416640655906818*^9, 3.416640741699717*^9, 3.4166407936106052`*^9, 
   3.41664083098322*^9, 3.416640894194133*^9, 3.4166411234864902`*^9, 
   3.416641174508925*^9, 3.4166412659593*^9, 3.416641430468752*^9, 
   3.416641606578332*^9, 3.416641716346861*^9, 3.4166417911989927`*^9, 
   3.416641981237774*^9, 3.416642602238553*^9, 3.416642841338046*^9, 
   3.4166436151804123`*^9, 3.416643848640378*^9, 3.416644205530836*^9, 
   3.416644532735599*^9, 3.416644899108444*^9, 3.446821406053095*^9, 
   3.446871038417262*^9, 3.446871567422392*^9}],

Cell[BoxData[
 RowBox[{"{", "2.0001887038998665`", "}"}]], "Output",
 CellChangeTimes->{{3.416633081492448*^9, 3.416633105168236*^9}, 
   3.4166332585610037`*^9, {3.416633305997179*^9, 3.4166333329768267`*^9}, 
   3.4166334247819366`*^9, 3.416633465191947*^9, 3.416633499653511*^9, 
   3.416633553579261*^9, 3.4166336080568323`*^9, 3.416633656329012*^9, 
   3.416633799183779*^9, 3.4166338950118504`*^9, 3.416633957329492*^9, 
   3.416634066886498*^9, 3.41663425375034*^9, 3.416634325424535*^9, 
   3.416634520955655*^9, {3.416634823834752*^9, 3.416634848059906*^9}, 
   3.416635108119232*^9, 3.416635343586957*^9, 3.4166356434892683`*^9, 
   3.416635997848249*^9, 3.416636318351164*^9, {3.416636565868991*^9, 
   3.416636589837549*^9}, 3.416636628287963*^9, 3.4166367059778557`*^9, 
   3.416636764172647*^9, 3.4166367986842833`*^9, 3.4166373658619747`*^9, 
   3.4166373969320908`*^9, 3.416637439968872*^9, 3.41663757445116*^9, 
   3.41663762100286*^9, 3.416637696806778*^9, 3.416637749443944*^9, 
   3.41663789747456*^9, 3.4166392203836727`*^9, 3.416639679864718*^9, 
   3.4166399739708233`*^9, 3.41664008190338*^9, 3.416640142862709*^9, 
   3.416640421070606*^9, 3.416640540247924*^9, 3.416640616749916*^9, 
   3.416640655906818*^9, 3.416640741699717*^9, 3.4166407936106052`*^9, 
   3.41664083098322*^9, 3.416640894194133*^9, 3.4166411234864902`*^9, 
   3.416641174508925*^9, 3.4166412659593*^9, 3.416641430468752*^9, 
   3.416641606578332*^9, 3.416641716346861*^9, 3.4166417911989927`*^9, 
   3.416641981237774*^9, 3.416642602238553*^9, 3.416642841338046*^9, 
   3.4166436151804123`*^9, 3.416643848640378*^9, 3.416644205530836*^9, 
   3.416644532735599*^9, 3.416644899108444*^9, 3.446821406053095*^9, 
   3.446871038417262*^9, 3.446871591465886*^9}],

Cell[BoxData[
 RowBox[{"{", "0.25068589404606806`", "}"}]], "Output",
 CellChangeTimes->{{3.416633081492448*^9, 3.416633105168236*^9}, 
   3.4166332585610037`*^9, {3.416633305997179*^9, 3.4166333329768267`*^9}, 
   3.4166334247819366`*^9, 3.416633465191947*^9, 3.416633499653511*^9, 
   3.416633553579261*^9, 3.4166336080568323`*^9, 3.416633656329012*^9, 
   3.416633799183779*^9, 3.4166338950118504`*^9, 3.416633957329492*^9, 
   3.416634066886498*^9, 3.41663425375034*^9, 3.416634325424535*^9, 
   3.416634520955655*^9, {3.416634823834752*^9, 3.416634848059906*^9}, 
   3.416635108119232*^9, 3.416635343586957*^9, 3.4166356434892683`*^9, 
   3.416635997848249*^9, 3.416636318351164*^9, {3.416636565868991*^9, 
   3.416636589837549*^9}, 3.416636628287963*^9, 3.4166367059778557`*^9, 
   3.416636764172647*^9, 3.4166367986842833`*^9, 3.4166373658619747`*^9, 
   3.4166373969320908`*^9, 3.416637439968872*^9, 3.41663757445116*^9, 
   3.41663762100286*^9, 3.416637696806778*^9, 3.416637749443944*^9, 
   3.41663789747456*^9, 3.4166392203836727`*^9, 3.416639679864718*^9, 
   3.4166399739708233`*^9, 3.41664008190338*^9, 3.416640142862709*^9, 
   3.416640421070606*^9, 3.416640540247924*^9, 3.416640616749916*^9, 
   3.416640655906818*^9, 3.416640741699717*^9, 3.4166407936106052`*^9, 
   3.41664083098322*^9, 3.416640894194133*^9, 3.4166411234864902`*^9, 
   3.416641174508925*^9, 3.4166412659593*^9, 3.416641430468752*^9, 
   3.416641606578332*^9, 3.416641716346861*^9, 3.4166417911989927`*^9, 
   3.416641981237774*^9, 3.416642602238553*^9, 3.416642841338046*^9, 
   3.4166436151804123`*^9, 3.416643848640378*^9, 3.416644205530836*^9, 
   3.416644532735599*^9, 3.416644899108444*^9, 3.446821406053095*^9, 
   3.446871038417262*^9, 3.446871591469955*^9}],

Cell[BoxData[
 RowBox[{
  RowBox[{"NormalDistribution", "::", "\<\"realparm\"\>"}], 
  RowBox[{
  ":", " "}], "\<\"\\!\\(\\*StyleBox[\\\"\\\\\\\"Parameter \\\\\\\"\\\", \
\\\"MT\\\"]\\)\[NoBreak]\\!\\(\\*StyleBox[\\!\\({3.9949010038334363`}\\), \
\\\"MT\\\"]\\)\[NoBreak]\\!\\(\\*StyleBox[\\\"\\\\\\\" is expected to be \
real.\\\\\\\"\\\", \\\"MT\\\"]\\) \
\\!\\(\\*ButtonBox[\\\"\[RightSkeleton]\\\", ButtonStyle->\\\"Link\\\", \
ButtonFrame->None, ButtonData:>\\\"paclet:ref/NormalDistribution\\\", \
ButtonNote -> \\\"NormalDistribution::realparm\\\"]\\)\"\>"}]], "Message", \
"MSG",
 CellChangeTimes->{3.446821502601741*^9, 3.4468712091590023`*^9, 
  3.446871592085711*^9}],

Cell[BoxData[
 RowBox[{
  RowBox[{"NormalDistribution", "::", "\<\"realparm\"\>"}], 
  RowBox[{
  ":", " "}], "\<\"\\!\\(\\*StyleBox[\\\"\\\\\\\"Parameter \\\\\\\"\\\", \
\\\"MT\\\"]\\)\[NoBreak]\\!\\(\\*StyleBox[\\!\\({3.9949010038334363`}\\), \
\\\"MT\\\"]\\)\[NoBreak]\\!\\(\\*StyleBox[\\\"\\\\\\\" is expected to be \
real.\\\\\\\"\\\", \\\"MT\\\"]\\) \
\\!\\(\\*ButtonBox[\\\"\[RightSkeleton]\\\", ButtonStyle->\\\"Link\\\", \
ButtonFrame->None, ButtonData:>\\\"paclet:ref/NormalDistribution\\\", \
ButtonNote -> \\\"NormalDistribution::realparm\\\"]\\)\"\>"}]], "Message", \
"MSG",
 CellChangeTimes->{3.446821502601741*^9, 3.4468712091590023`*^9, 
  3.446871592088752*^9}],

Cell[BoxData[
 RowBox[{
  RowBox[{"NormalDistribution", "::", "\<\"realparm\"\>"}], 
  RowBox[{
  ":", " "}], "\<\"\\!\\(\\*StyleBox[\\\"\\\\\\\"Parameter \\\\\\\"\\\", \
\\\"MT\\\"]\\)\[NoBreak]\\!\\(\\*StyleBox[\\!\\({3.9949010038334363`}\\), \
\\\"MT\\\"]\\)\[NoBreak]\\!\\(\\*StyleBox[\\\"\\\\\\\" is expected to be \
real.\\\\\\\"\\\", \\\"MT\\\"]\\) \
\\!\\(\\*ButtonBox[\\\"\[RightSkeleton]\\\", ButtonStyle->\\\"Link\\\", \
ButtonFrame->None, ButtonData:>\\\"paclet:ref/NormalDistribution\\\", \
ButtonNote -> \\\"NormalDistribution::realparm\\\"]\\)\"\>"}]], "Message", \
"MSG",
 CellChangeTimes->{3.446821502601741*^9, 3.4468712091590023`*^9, 
  3.446871592091115*^9}],

Cell[BoxData[
 RowBox[{
  RowBox[{"General", "::", "\<\"stop\"\>"}], 
  RowBox[{
  ":", " "}], "\<\"\\!\\(\\*StyleBox[\\\"\\\\\\\"Further output of \\\\\\\"\\\
\", \\\"MT\\\"]\\)\[NoBreak]\\!\\(\\*StyleBox[\\!\\(NormalDistribution :: \
\\\"realparm\\\"\\), \\\"MT\\\"]\\)\[NoBreak]\\!\\(\\*StyleBox[\\\"\\\\\\\" \
will be suppressed during this calculation.\\\\\\\"\\\", \\\"MT\\\"]\\) \
\\!\\(\\*ButtonBox[\\\"\[RightSkeleton]\\\", ButtonStyle->\\\"Link\\\", \
ButtonFrame->None, ButtonData:>\\\"paclet:ref/message/General/stop\\\", \
ButtonNote -> \\\"General::stop\\\"]\\)\"\>"}]], "Message", "MSG",
 CellChangeTimes->{3.446821502601741*^9, 3.4468712091590023`*^9, 
  3.446871592093564*^9}],

Cell[BoxData[
 GraphicsBox[{
   {Hue[0.67, 0.6, 0.6], 
    PointBox[{{4., 291815.}, {5., 264352.}, {6., 197664.}, {7., 125300.}, {3.,
      254684.}, {2., 162089.}, {1., 65584.}, {0., 12281.}, {8., 69119.}, {9., 
     33797.}, {10., 14435.}, {11., 5780.}, {12., 2037.}, {13., 704.}, {14., 
     256.}, {15., 79.}, {16., 20.}, {17., 4.}}]}, 
   GraphicsComplexBox[CompressedData["
1:eJxTTMoPSmViYGAwAmIQPbcuic0wZbYdAxQsPDW/8LX8TXsYf936zts5eq/g
/HT7izPfFH2G8/Oeaj7esu4nnM+l2KJ+34LBAcbvEzittTCBGc5Puh2yn/kM
G5xfeLQlKV+dC87fWMATLOHJC+cvrM5+ZRAuAOc3zf8T+OWNIJzPcPmBw54q
YThfrSStIkRLFM5/8nV6GPdeMTjf62lW7aRCCTjf78kEbTk5KTj/1eGkhhNr
peF8PcFrss7xsnA+l/3XxDuf5eB897dR35VCFeD8G4dSGKN0FOH8rR1H4hS+
IvhprKUPzp1TgvOTi6q38sxShvP107XP+SSqwPnnhXS4Sy1V4fzd65pm6zCr
wfnVjFoBZ+4i+Fx3qjzytqjD+U+XKU6ZX6MB50/RkGTZGaoJ50+YlXY8UUEL
zo+aEnuO5zmC/8Nl6c/5+7Th/MdPnSoOtevA+YtsDaXPJurC+WtbSwXTdfXg
/PbQZG/mrwi+6Z2FK9vP6sP5MzRnrz3rbQDn1x/oneG9E8H3lQ5dekrFEM53
zDseLdiJ4M+XSVI58xXBVzm8fJpftBHCf7qHtC7tQ/DTPrNcPKllDOcnbfyk
0NmP4O/7rPbz/38EHwAZIawZ
    "], {}]},
  AspectRatio->NCache[GoldenRatio^(-1), 0.6180339887498948],
  Axes->True,
  PlotRange->All,
  PlotRangeClipping->True]], "Output",
 CellChangeTimes->{{3.416633081492448*^9, 3.416633105168236*^9}, 
   3.4166332585610037`*^9, {3.416633305997179*^9, 3.4166333329768267`*^9}, 
   3.4166334247819366`*^9, 3.416633465191947*^9, 3.416633499653511*^9, 
   3.416633553579261*^9, 3.4166336080568323`*^9, 3.416633656329012*^9, 
   3.416633799183779*^9, 3.4166338950118504`*^9, 3.416633957329492*^9, 
   3.416634066886498*^9, 3.41663425375034*^9, 3.416634325424535*^9, 
   3.416634520955655*^9, {3.416634823834752*^9, 3.416634848059906*^9}, 
   3.416635108119232*^9, 3.416635343586957*^9, 3.4166356434892683`*^9, 
   3.416635997848249*^9, 3.416636318351164*^9, {3.416636565868991*^9, 
   3.416636589837549*^9}, 3.416636628287963*^9, 3.4166367059778557`*^9, 
   3.416636764172647*^9, 3.4166367986842833`*^9, 3.4166373658619747`*^9, 
   3.4166373969320908`*^9, 3.416637439968872*^9, 3.41663757445116*^9, 
   3.41663762100286*^9, 3.416637696806778*^9, 3.416637749443944*^9, 
   3.41663789747456*^9, 3.4166392203836727`*^9, 3.416639679864718*^9, 
   3.4166399739708233`*^9, 3.41664008190338*^9, 3.416640142862709*^9, 
   3.416640421070606*^9, 3.416640540247924*^9, 3.416640616749916*^9, 
   3.416640655906818*^9, 3.416640741699717*^9, 3.4166407936106052`*^9, 
   3.41664083098322*^9, 3.416640894194133*^9, 3.4166411234864902`*^9, 
   3.416641174508925*^9, 3.4166412659593*^9, 3.416641430468752*^9, 
   3.416641606578332*^9, 3.416641716346861*^9, 3.4166417911989927`*^9, 
   3.416641981237774*^9, 3.416642602238553*^9, 3.416642841338046*^9, 
   3.4166436151804123`*^9, 3.416643848640378*^9, 3.416644205530836*^9, 
   3.416644532735599*^9, 3.416644899108444*^9, 3.446821406053095*^9, 
   3.446871038417262*^9, 3.446871592142673*^9}]
}, Open  ]],

Cell[CellGroupData[{

Cell[BoxData[{
 RowBox[{
  RowBox[{"datay", "=", 
   RowBox[{"Table", "[", 
    RowBox[{
     RowBox[{
      RowBox[{"State", "[", "i", "]"}], "[", 
      RowBox[{"[", "2", "]"}], "]"}], ",", 
     RowBox[{"{", 
      RowBox[{"i", ",", "1", ",", "numbercalc"}], "}"}]}], "]"}]}], 
  ";"}], "\[IndentingNewLine]", 
 RowBox[{"avey", "=", 
  RowBox[{
   RowBox[{"Plus", "@@", 
    RowBox[{"Table", "[", 
     RowBox[{
      RowBox[{
       RowBox[{"(", 
        RowBox[{
         RowBox[{
          RowBox[{"TimeVector", "[", 
           RowBox[{"i", "+", "1"}], "]"}], "[", 
          RowBox[{"[", "1", "]"}], "]"}], "-", 
         RowBox[{
          RowBox[{"TimeVector", "[", "i", "]"}], "[", 
          RowBox[{"[", "1", "]"}], "]"}]}], ")"}], "*", 
       RowBox[{
        RowBox[{"State", "[", "i", "]"}], "[", 
        RowBox[{"[", "2", "]"}], "]"}]}], ",", 
      RowBox[{"{", 
       RowBox[{"i", ",", "0", ",", 
        RowBox[{"numbercalc", "-", "1"}]}], "}"}]}], "]"}]}], "/", 
   RowBox[{
   "TimeVector", "[", "numbercalc", "]"}]}]}], "\[IndentingNewLine]", 
 RowBox[{"stdy", "=", 
  RowBox[{"Sqrt", "[", 
   RowBox[{
    RowBox[{"Plus", "@@", 
     RowBox[{"Table", "[", 
      RowBox[{
       RowBox[{
        RowBox[{"(", 
         RowBox[{
          RowBox[{
           RowBox[{"TimeVector", "[", 
            RowBox[{"i", "+", "1"}], "]"}], "[", 
           RowBox[{"[", "1", "]"}], "]"}], "-", 
          RowBox[{
           RowBox[{"TimeVector", "[", "i", "]"}], "[", 
           RowBox[{"[", "1", "]"}], "]"}]}], ")"}], "*", 
        RowBox[{
         RowBox[{"(", 
          RowBox[{
           RowBox[{
            RowBox[{"State", "[", "i", "]"}], "[", 
            RowBox[{"[", "2", "]"}], "]"}], "-", "avey"}], ")"}], "^", 
         "2"}]}], ",", 
       RowBox[{"{", 
        RowBox[{"i", ",", "1", ",", 
         RowBox[{"numbercalc", "-", "1"}]}], "}"}]}], "]"}]}], "/", 
    RowBox[{"TimeVector", "[", "numbercalc", "]"}]}], 
   "]"}]}], "\[IndentingNewLine]", 
 RowBox[{
  RowBox[{"stdy", "^", "2"}], "/", 
  RowBox[{"avey", "^", "2"}]}], "\[IndentingNewLine]", 
 RowBox[{"Show", "[", 
  RowBox[{
   RowBox[{"ListPlot", "[", 
    RowBox[{"Tally", "[", "datay", "]"}], "]"}], ",", 
   RowBox[{"Plot", "[", 
    RowBox[{
     RowBox[{"numbercalc", "*", 
      RowBox[{"PDF", "[", 
       RowBox[{
        RowBox[{"NormalDistribution", "[", 
         RowBox[{"avey", ",", "stdy"}], "]"}], ",", "x"}], "]"}]}], ",", 
     RowBox[{"{", 
      RowBox[{"x", ",", "0", ",", "20"}], "}"}]}], "]"}], ",", 
   RowBox[{"PlotRange", "\[Rule]", "All"}]}], "]"}]}], "Input",
 CellChangeTimes->{{3.4166323274513683`*^9, 3.4166323291384077`*^9}, {
  3.4166330626348667`*^9, 3.416633141892269*^9}, {3.416633361594369*^9, 
  3.416633366616145*^9}, {3.416634851618466*^9, 3.416634852049906*^9}, {
  3.416636224235743*^9, 3.4166362246095448`*^9}, {3.41663722459263*^9, 
  3.4166372424543056`*^9}}],

Cell[BoxData[
 RowBox[{"{", "4.006333011159635`", "}"}]], "Output",
 CellChangeTimes->{{3.416633081492448*^9, 3.416633105168236*^9}, 
   3.416633143579276*^9, 3.416633262041535*^9, 3.416633337965242*^9, 
   3.416633368577116*^9, 3.416633428131304*^9, 3.4166334685034943`*^9, 
   3.416633502988124*^9, 3.4166335569397573`*^9, 3.4166336113148003`*^9, 
   3.416633659673813*^9, 3.416633802308896*^9, 3.4166338985678673`*^9, 
   3.416633960683486*^9, 3.4166340705287647`*^9, 3.416634257660891*^9, 
   3.4166345573996763`*^9, 3.41663487530061*^9, 3.416635132888893*^9, 
   3.416635391510172*^9, 3.416635669810004*^9, 3.416636037158595*^9, 
   3.416636245611122*^9, 3.4166365947255297`*^9, 3.416636633850178*^9, 
   3.4166367151317*^9, 3.416636769430339*^9, 3.416636804150064*^9, {
   3.4166372289648533`*^9, 3.416637244103324*^9}, 3.416637401799625*^9, 
   3.416637446644434*^9, 3.416637625739716*^9, 3.4166377024536448`*^9, 
   3.4166377541135187`*^9, 3.416637903884541*^9, 3.416639225329136*^9, 
   3.416639686568778*^9, 3.416639980801042*^9, 3.4166400934489527`*^9, 
   3.4166401494901752`*^9, 3.416640839885777*^9, 3.416640902764943*^9, 
   3.416642013729282*^9, 3.416642625771131*^9, 3.416642866480418*^9, 
   3.416643639987133*^9, 3.41664387345153*^9, 3.41664423067083*^9, 
   3.416644622080657*^9, 3.416644933293812*^9, 3.446821534409753*^9, 
   3.446871237593975*^9, 3.446871608539572*^9}],

Cell[BoxData[
 RowBox[{"{", "2.4691523221498963`", "}"}]], "Output",
 CellChangeTimes->{{3.416633081492448*^9, 3.416633105168236*^9}, 
   3.416633143579276*^9, 3.416633262041535*^9, 3.416633337965242*^9, 
   3.416633368577116*^9, 3.416633428131304*^9, 3.4166334685034943`*^9, 
   3.416633502988124*^9, 3.4166335569397573`*^9, 3.4166336113148003`*^9, 
   3.416633659673813*^9, 3.416633802308896*^9, 3.4166338985678673`*^9, 
   3.416633960683486*^9, 3.4166340705287647`*^9, 3.416634257660891*^9, 
   3.4166345573996763`*^9, 3.41663487530061*^9, 3.416635132888893*^9, 
   3.416635391510172*^9, 3.416635669810004*^9, 3.416636037158595*^9, 
   3.416636245611122*^9, 3.4166365947255297`*^9, 3.416636633850178*^9, 
   3.4166367151317*^9, 3.416636769430339*^9, 3.416636804150064*^9, {
   3.4166372289648533`*^9, 3.416637244103324*^9}, 3.416637401799625*^9, 
   3.416637446644434*^9, 3.416637625739716*^9, 3.4166377024536448`*^9, 
   3.4166377541135187`*^9, 3.416637903884541*^9, 3.416639225329136*^9, 
   3.416639686568778*^9, 3.416639980801042*^9, 3.4166400934489527`*^9, 
   3.4166401494901752`*^9, 3.416640839885777*^9, 3.416640902764943*^9, 
   3.416642013729282*^9, 3.416642625771131*^9, 3.416642866480418*^9, 
   3.416643639987133*^9, 3.41664387345153*^9, 3.41664423067083*^9, 
   3.416644622080657*^9, 3.416644933293812*^9, 3.446821534409753*^9, 
   3.446871237593975*^9, 3.446871631314958*^9}],

Cell[BoxData[
 RowBox[{"{", "0.37984085404681595`", "}"}]], "Output",
 CellChangeTimes->{{3.416633081492448*^9, 3.416633105168236*^9}, 
   3.416633143579276*^9, 3.416633262041535*^9, 3.416633337965242*^9, 
   3.416633368577116*^9, 3.416633428131304*^9, 3.4166334685034943`*^9, 
   3.416633502988124*^9, 3.4166335569397573`*^9, 3.4166336113148003`*^9, 
   3.416633659673813*^9, 3.416633802308896*^9, 3.4166338985678673`*^9, 
   3.416633960683486*^9, 3.4166340705287647`*^9, 3.416634257660891*^9, 
   3.4166345573996763`*^9, 3.41663487530061*^9, 3.416635132888893*^9, 
   3.416635391510172*^9, 3.416635669810004*^9, 3.416636037158595*^9, 
   3.416636245611122*^9, 3.4166365947255297`*^9, 3.416636633850178*^9, 
   3.4166367151317*^9, 3.416636769430339*^9, 3.416636804150064*^9, {
   3.4166372289648533`*^9, 3.416637244103324*^9}, 3.416637401799625*^9, 
   3.416637446644434*^9, 3.416637625739716*^9, 3.4166377024536448`*^9, 
   3.4166377541135187`*^9, 3.416637903884541*^9, 3.416639225329136*^9, 
   3.416639686568778*^9, 3.416639980801042*^9, 3.4166400934489527`*^9, 
   3.4166401494901752`*^9, 3.416640839885777*^9, 3.416640902764943*^9, 
   3.416642013729282*^9, 3.416642625771131*^9, 3.416642866480418*^9, 
   3.416643639987133*^9, 3.41664387345153*^9, 3.41664423067083*^9, 
   3.416644622080657*^9, 3.416644933293812*^9, 3.446821534409753*^9, 
   3.446871237593975*^9, 3.4468716313527927`*^9}],

Cell[BoxData[
 RowBox[{
  RowBox[{"NormalDistribution", "::", "\<\"realparm\"\>"}], 
  RowBox[{
  ":", " "}], "\<\"\\!\\(\\*StyleBox[\\\"\\\\\\\"Parameter \\\\\\\"\\\", \
\\\"MT\\\"]\\)\[NoBreak]\\!\\(\\*StyleBox[\\!\\({4.006333011159635`}\\), \
\\\"MT\\\"]\\)\[NoBreak]\\!\\(\\*StyleBox[\\\"\\\\\\\" is expected to be \
real.\\\\\\\"\\\", \\\"MT\\\"]\\) \
\\!\\(\\*ButtonBox[\\\"\[RightSkeleton]\\\", ButtonStyle->\\\"Link\\\", \
ButtonFrame->None, ButtonData:>\\\"paclet:ref/NormalDistribution\\\", \
ButtonNote -> \\\"NormalDistribution::realparm\\\"]\\)\"\>"}]], "Message", \
"MSG",
 CellChangeTimes->{3.4468215574534388`*^9, 3.446871260548931*^9, 
  3.446871631751779*^9}],

Cell[BoxData[
 RowBox[{
  RowBox[{"NormalDistribution", "::", "\<\"realparm\"\>"}], 
  RowBox[{
  ":", " "}], "\<\"\\!\\(\\*StyleBox[\\\"\\\\\\\"Parameter \\\\\\\"\\\", \
\\\"MT\\\"]\\)\[NoBreak]\\!\\(\\*StyleBox[\\!\\({4.006333011159635`}\\), \
\\\"MT\\\"]\\)\[NoBreak]\\!\\(\\*StyleBox[\\\"\\\\\\\" is expected to be \
real.\\\\\\\"\\\", \\\"MT\\\"]\\) \
\\!\\(\\*ButtonBox[\\\"\[RightSkeleton]\\\", ButtonStyle->\\\"Link\\\", \
ButtonFrame->None, ButtonData:>\\\"paclet:ref/NormalDistribution\\\", \
ButtonNote -> \\\"NormalDistribution::realparm\\\"]\\)\"\>"}]], "Message", \
"MSG",
 CellChangeTimes->{3.4468215574534388`*^9, 3.446871260548931*^9, 
  3.4468716317549*^9}],

Cell[BoxData[
 RowBox[{
  RowBox[{"NormalDistribution", "::", "\<\"realparm\"\>"}], 
  RowBox[{
  ":", " "}], "\<\"\\!\\(\\*StyleBox[\\\"\\\\\\\"Parameter \\\\\\\"\\\", \
\\\"MT\\\"]\\)\[NoBreak]\\!\\(\\*StyleBox[\\!\\({4.006333011159635`}\\), \
\\\"MT\\\"]\\)\[NoBreak]\\!\\(\\*StyleBox[\\\"\\\\\\\" is expected to be \
real.\\\\\\\"\\\", \\\"MT\\\"]\\) \
\\!\\(\\*ButtonBox[\\\"\[RightSkeleton]\\\", ButtonStyle->\\\"Link\\\", \
ButtonFrame->None, ButtonData:>\\\"paclet:ref/NormalDistribution\\\", \
ButtonNote -> \\\"NormalDistribution::realparm\\\"]\\)\"\>"}]], "Message", \
"MSG",
 CellChangeTimes->{3.4468215574534388`*^9, 3.446871260548931*^9, 
  3.446871631757866*^9}],

Cell[BoxData[
 RowBox[{
  RowBox[{"General", "::", "\<\"stop\"\>"}], 
  RowBox[{
  ":", " "}], "\<\"\\!\\(\\*StyleBox[\\\"\\\\\\\"Further output of \\\\\\\"\\\
\", \\\"MT\\\"]\\)\[NoBreak]\\!\\(\\*StyleBox[\\!\\(NormalDistribution :: \
\\\"realparm\\\"\\), \\\"MT\\\"]\\)\[NoBreak]\\!\\(\\*StyleBox[\\\"\\\\\\\" \
will be suppressed during this calculation.\\\\\\\"\\\", \\\"MT\\\"]\\) \
\\!\\(\\*ButtonBox[\\\"\[RightSkeleton]\\\", ButtonStyle->\\\"Link\\\", \
ButtonFrame->None, ButtonData:>\\\"paclet:ref/message/General/stop\\\", \
ButtonNote -> \\\"General::stop\\\"]\\)\"\>"}]], "Message", "MSG",
 CellChangeTimes->{3.4468215574534388`*^9, 3.446871260548931*^9, 
  3.4468716317609453`*^9}],

Cell[BoxData[
 GraphicsBox[{
   {Hue[0.67, 0.6, 0.6], PointBox[CompressedData["
1:eJxTTMoPSmViYGAQB2IQDQECDiDS4i+PI4QvAuYLVHFB+RJg/ocEVihfBszf
8P6/A4TPAaY5hLih8gxg/okSFij/gz2IfLD4mwMDEjjAfhvKV4DQYjB5JTCd
kP0GyleB0L0PoXw1MH3A8wqUrwGhrx2D8rUgtMxOKF8HQrusgvL1IPSEmVC+
AYR+0A7lG0LlS6F8IwidkAzlG0Noh0Ao3wRCN3hC+aZQ2hZKm8H9AQCOZyu+

     "]]}, GraphicsComplexBox[CompressedData["
1:eJxTTMoPSmViYGAwAmIQPbcuic0wZbYdAxQsPDW/8LX8TXsYf936zts5eq/g
/HT7izPfFH2G8/Oeaj7esu4nnM+l2KJ+34LBAcbvEzittTCBGc5Puh2yn/kM
G5xfeLQlKV+dC87fWMATLOHJC+cvrM5+ZRAuAOc3zf8T+OWNIJzPcPmBw54q
YThfrSStIkRLFM5/8nV6GPdeMTjf62lW7aRCCTjf78kEbTk5KTj/1eGkhhNr
peF8PcFrss7xsnA+l/3XxDuf5eB897dR35VCFeD8G4dSGKN0FOH8rR1H4hS+
IvhprKUPzp1TgvOTi6q38sxShvP107XP+SSqwPnnhXS4Sy1V4fzd65pm6zCr
wfnVjFoBZ+4i+Fx3qjzytqjD+U+XKU6ZX6MB50/RkGTZGaoJ50+YlXY8UUEL
zo+aEnuO5zmC/8Nl6c/5+7Th/MdPnSoOtevA+YtsDaXPJurC+WtbSwXTdfXg
/PbQZG/mrwi+6Z2FK9vP6sP5MzRnrz3rbQDn1x/oneG9E8H3lQ5dekrFEM53
zDseLdiJ4M+XSVI58xXBVzm8fJpftBHCf7qHtC7tQ/DTPrNcPKllDOcnbfyk
0NmP4O/7rPbz/38EHwAZIawZ
    "], {}]},
  AspectRatio->NCache[GoldenRatio^(-1), 0.6180339887498948],
  Axes->True,
  PlotRange->All,
  PlotRangeClipping->True]], "Output",
 CellChangeTimes->{{3.416633081492448*^9, 3.416633105168236*^9}, 
   3.416633143579276*^9, 3.416633262041535*^9, 3.416633337965242*^9, 
   3.416633368577116*^9, 3.416633428131304*^9, 3.4166334685034943`*^9, 
   3.416633502988124*^9, 3.4166335569397573`*^9, 3.4166336113148003`*^9, 
   3.416633659673813*^9, 3.416633802308896*^9, 3.4166338985678673`*^9, 
   3.416633960683486*^9, 3.4166340705287647`*^9, 3.416634257660891*^9, 
   3.4166345573996763`*^9, 3.41663487530061*^9, 3.416635132888893*^9, 
   3.416635391510172*^9, 3.416635669810004*^9, 3.416636037158595*^9, 
   3.416636245611122*^9, 3.4166365947255297`*^9, 3.416636633850178*^9, 
   3.4166367151317*^9, 3.416636769430339*^9, 3.416636804150064*^9, {
   3.4166372289648533`*^9, 3.416637244103324*^9}, 3.416637401799625*^9, 
   3.416637446644434*^9, 3.416637625739716*^9, 3.4166377024536448`*^9, 
   3.4166377541135187`*^9, 3.416637903884541*^9, 3.416639225329136*^9, 
   3.416639686568778*^9, 3.416639980801042*^9, 3.4166400934489527`*^9, 
   3.4166401494901752`*^9, 3.416640839885777*^9, 3.416640902764943*^9, 
   3.416642013729282*^9, 3.416642625771131*^9, 3.416642866480418*^9, 
   3.416643639987133*^9, 3.41664387345153*^9, 3.41664423067083*^9, 
   3.416644622080657*^9, 3.416644933293812*^9, 3.446821534409753*^9, 
   3.446871237593975*^9, 3.4468716318207483`*^9}]
}, Open  ]],

Cell[CellGroupData[{

Cell[BoxData[{
 RowBox[{
  RowBox[{"dataz", "=", 
   RowBox[{"Table", "[", 
    RowBox[{
     RowBox[{
      RowBox[{"State", "[", "i", "]"}], "[", 
      RowBox[{"[", "3", "]"}], "]"}], ",", 
     RowBox[{"{", 
      RowBox[{"i", ",", "1", ",", "numbercalc"}], "}"}]}], "]"}]}], 
  ";"}], "\[IndentingNewLine]", 
 RowBox[{"avez", "=", 
  RowBox[{
   RowBox[{"Plus", "@@", 
    RowBox[{"Table", "[", 
     RowBox[{
      RowBox[{
       RowBox[{"(", 
        RowBox[{
         RowBox[{
          RowBox[{"TimeVector", "[", 
           RowBox[{"i", "+", "1"}], "]"}], "[", 
          RowBox[{"[", "1", "]"}], "]"}], "-", 
         RowBox[{
          RowBox[{"TimeVector", "[", "i", "]"}], "[", 
          RowBox[{"[", "1", "]"}], "]"}]}], ")"}], "*", 
       RowBox[{
        RowBox[{"State", "[", "i", "]"}], "[", 
        RowBox[{"[", "3", "]"}], "]"}]}], ",", 
      RowBox[{"{", 
       RowBox[{"i", ",", "1", ",", 
        RowBox[{"numbercalc", "-", "1"}]}], "}"}]}], "]"}]}], "/", 
   RowBox[{
   "TimeVector", "[", "numbercalc", "]"}]}]}], "\[IndentingNewLine]", 
 RowBox[{"stdz", "=", 
  RowBox[{"Sqrt", "[", 
   RowBox[{
    RowBox[{"Plus", "@@", 
     RowBox[{"Table", "[", 
      RowBox[{
       RowBox[{
        RowBox[{"(", 
         RowBox[{
          RowBox[{
           RowBox[{"TimeVector", "[", 
            RowBox[{"i", "+", "1"}], "]"}], "[", 
           RowBox[{"[", "1", "]"}], "]"}], "-", 
          RowBox[{
           RowBox[{"TimeVector", "[", "i", "]"}], "[", 
           RowBox[{"[", "1", "]"}], "]"}]}], ")"}], "*", 
        RowBox[{
         RowBox[{"(", 
          RowBox[{
           RowBox[{
            RowBox[{"State", "[", "i", "]"}], "[", 
            RowBox[{"[", "3", "]"}], "]"}], "-", "avez"}], ")"}], "^", 
         "2"}]}], ",", 
       RowBox[{"{", 
        RowBox[{"i", ",", "1", ",", 
         RowBox[{"numbercalc", "-", "1"}]}], "}"}]}], "]"}]}], "/", 
    RowBox[{"TimeVector", "[", "numbercalc", "]"}]}], 
   "]"}]}], "\[IndentingNewLine]", 
 RowBox[{
  RowBox[{"stdz", "^", "2"}], "/", 
  RowBox[{"avez", "^", "2"}]}], "\[IndentingNewLine]", 
 RowBox[{"Show", "[", 
  RowBox[{
   RowBox[{"ListPlot", "[", 
    RowBox[{"Tally", "[", "dataz", "]"}], "]"}], ",", 
   RowBox[{"Plot", "[", 
    RowBox[{
     RowBox[{"numbercalc", "*", 
      RowBox[{"PDF", "[", 
       RowBox[{
        RowBox[{"NormalDistribution", "[", 
         RowBox[{"avez", ",", "stdz"}], "]"}], ",", "x"}], "]"}]}], ",", 
     RowBox[{"{", 
      RowBox[{"x", ",", "0", ",", "20"}], "}"}]}], "]"}], ",", 
   RowBox[{"PlotRange", "\[Rule]", "All"}]}], "]"}]}], "Input",
 CellChangeTimes->{{3.416633154310088*^9, 3.41663319594707*^9}, {
  3.4166333740725403`*^9, 3.416633378015934*^9}, {3.4166348550428343`*^9, 
  3.416634855409048*^9}}],

Cell[BoxData[
 RowBox[{"{", "4.0027367234447`", "}"}]], "Output",
 CellChangeTimes->{{3.416633175368318*^9, 3.416633197304237*^9}, 
   3.4166332655624447`*^9, 3.4166333417435904`*^9, 3.416633379694901*^9, 
   3.416633431478467*^9, 3.4166334716763477`*^9, 3.4166335062460938`*^9, 
   3.4166335602602367`*^9, 3.4166336146586437`*^9, 3.4166336628642178`*^9, 
   3.4166338055536823`*^9, 3.41663390212969*^9, 3.416633964010026*^9, 
   3.4166340740503187`*^9, 3.416634261145866*^9, {3.416634580283209*^9, 
   3.416634603115185*^9}, 3.4166349010663233`*^9, 3.416635157447351*^9, 
   3.4166354253467197`*^9, 3.416635698752962*^9, 3.4166360717019367`*^9, 
   3.416636106177229*^9, 3.416636596275283*^9, 3.41663663736207*^9, 
   3.416636718388422*^9, 3.416636807529228*^9, 3.416637405087873*^9, 
   3.416637449894319*^9, 3.416637628701729*^9, 3.416637705777141*^9, 
   3.4166377570047617`*^9, 3.416637908409779*^9, 3.416639691897949*^9, 
   3.416639986110092*^9, 3.4166401015597763`*^9, 3.4166401546872263`*^9, 
   3.416642036629924*^9, 3.4166426494967403`*^9, 3.416642889599885*^9, 
   3.416643667899014*^9, 3.416643896641502*^9, 3.416644255941229*^9, 
   3.416644660905684*^9, 3.416644967298829*^9, 3.446871276823578*^9, 
   3.446871648528977*^9}],

Cell[BoxData[
 RowBox[{"{", "2.7491347978462697`", "}"}]], "Output",
 CellChangeTimes->{{3.416633175368318*^9, 3.416633197304237*^9}, 
   3.4166332655624447`*^9, 3.4166333417435904`*^9, 3.416633379694901*^9, 
   3.416633431478467*^9, 3.4166334716763477`*^9, 3.4166335062460938`*^9, 
   3.4166335602602367`*^9, 3.4166336146586437`*^9, 3.4166336628642178`*^9, 
   3.4166338055536823`*^9, 3.41663390212969*^9, 3.416633964010026*^9, 
   3.4166340740503187`*^9, 3.416634261145866*^9, {3.416634580283209*^9, 
   3.416634603115185*^9}, 3.4166349010663233`*^9, 3.416635157447351*^9, 
   3.4166354253467197`*^9, 3.416635698752962*^9, 3.4166360717019367`*^9, 
   3.416636106177229*^9, 3.416636596275283*^9, 3.41663663736207*^9, 
   3.416636718388422*^9, 3.416636807529228*^9, 3.416637405087873*^9, 
   3.416637449894319*^9, 3.416637628701729*^9, 3.416637705777141*^9, 
   3.4166377570047617`*^9, 3.416637908409779*^9, 3.416639691897949*^9, 
   3.416639986110092*^9, 3.4166401015597763`*^9, 3.4166401546872263`*^9, 
   3.416642036629924*^9, 3.4166426494967403`*^9, 3.416642889599885*^9, 
   3.416643667899014*^9, 3.416643896641502*^9, 3.416644255941229*^9, 
   3.416644660905684*^9, 3.416644967298829*^9, 3.446871276823578*^9, 
   3.446871672500721*^9}],

Cell[BoxData[
 RowBox[{"{", "0.47171318846398497`", "}"}]], "Output",
 CellChangeTimes->{{3.416633175368318*^9, 3.416633197304237*^9}, 
   3.4166332655624447`*^9, 3.4166333417435904`*^9, 3.416633379694901*^9, 
   3.416633431478467*^9, 3.4166334716763477`*^9, 3.4166335062460938`*^9, 
   3.4166335602602367`*^9, 3.4166336146586437`*^9, 3.4166336628642178`*^9, 
   3.4166338055536823`*^9, 3.41663390212969*^9, 3.416633964010026*^9, 
   3.4166340740503187`*^9, 3.416634261145866*^9, {3.416634580283209*^9, 
   3.416634603115185*^9}, 3.4166349010663233`*^9, 3.416635157447351*^9, 
   3.4166354253467197`*^9, 3.416635698752962*^9, 3.4166360717019367`*^9, 
   3.416636106177229*^9, 3.416636596275283*^9, 3.41663663736207*^9, 
   3.416636718388422*^9, 3.416636807529228*^9, 3.416637405087873*^9, 
   3.416637449894319*^9, 3.416637628701729*^9, 3.416637705777141*^9, 
   3.4166377570047617`*^9, 3.416637908409779*^9, 3.416639691897949*^9, 
   3.416639986110092*^9, 3.4166401015597763`*^9, 3.4166401546872263`*^9, 
   3.416642036629924*^9, 3.4166426494967403`*^9, 3.416642889599885*^9, 
   3.416643667899014*^9, 3.416643896641502*^9, 3.416644255941229*^9, 
   3.416644660905684*^9, 3.416644967298829*^9, 3.446871276823578*^9, 
   3.446871672503194*^9}],

Cell[BoxData[
 RowBox[{
  RowBox[{"NormalDistribution", "::", "\<\"realparm\"\>"}], 
  RowBox[{
  ":", " "}], "\<\"\\!\\(\\*StyleBox[\\\"\\\\\\\"Parameter \\\\\\\"\\\", \
\\\"MT\\\"]\\)\[NoBreak]\\!\\(\\*StyleBox[\\!\\({4.0027367234447`}\\), \\\"MT\
\\\"]\\)\[NoBreak]\\!\\(\\*StyleBox[\\\"\\\\\\\" is expected to be \
real.\\\\\\\"\\\", \\\"MT\\\"]\\) \
\\!\\(\\*ButtonBox[\\\"\[RightSkeleton]\\\", ButtonStyle->\\\"Link\\\", \
ButtonFrame->None, ButtonData:>\\\"paclet:ref/NormalDistribution\\\", \
ButtonNote -> \\\"NormalDistribution::realparm\\\"]\\)\"\>"}]], "Message", \
"MSG",
 CellChangeTimes->{3.446871300008378*^9, 3.446871672920559*^9}],

Cell[BoxData[
 RowBox[{
  RowBox[{"NormalDistribution", "::", "\<\"realparm\"\>"}], 
  RowBox[{
  ":", " "}], "\<\"\\!\\(\\*StyleBox[\\\"\\\\\\\"Parameter \\\\\\\"\\\", \
\\\"MT\\\"]\\)\[NoBreak]\\!\\(\\*StyleBox[\\!\\({4.0027367234447`}\\), \\\"MT\
\\\"]\\)\[NoBreak]\\!\\(\\*StyleBox[\\\"\\\\\\\" is expected to be \
real.\\\\\\\"\\\", \\\"MT\\\"]\\) \
\\!\\(\\*ButtonBox[\\\"\[RightSkeleton]\\\", ButtonStyle->\\\"Link\\\", \
ButtonFrame->None, ButtonData:>\\\"paclet:ref/NormalDistribution\\\", \
ButtonNote -> \\\"NormalDistribution::realparm\\\"]\\)\"\>"}]], "Message", \
"MSG",
 CellChangeTimes->{3.446871300008378*^9, 3.446871672923582*^9}],

Cell[BoxData[
 RowBox[{
  RowBox[{"NormalDistribution", "::", "\<\"realparm\"\>"}], 
  RowBox[{
  ":", " "}], "\<\"\\!\\(\\*StyleBox[\\\"\\\\\\\"Parameter \\\\\\\"\\\", \
\\\"MT\\\"]\\)\[NoBreak]\\!\\(\\*StyleBox[\\!\\({4.0027367234447`}\\), \\\"MT\
\\\"]\\)\[NoBreak]\\!\\(\\*StyleBox[\\\"\\\\\\\" is expected to be \
real.\\\\\\\"\\\", \\\"MT\\\"]\\) \
\\!\\(\\*ButtonBox[\\\"\[RightSkeleton]\\\", ButtonStyle->\\\"Link\\\", \
ButtonFrame->None, ButtonData:>\\\"paclet:ref/NormalDistribution\\\", \
ButtonNote -> \\\"NormalDistribution::realparm\\\"]\\)\"\>"}]], "Message", \
"MSG",
 CellChangeTimes->{3.446871300008378*^9, 3.446871672926458*^9}],

Cell[BoxData[
 RowBox[{
  RowBox[{"General", "::", "\<\"stop\"\>"}], 
  RowBox[{
  ":", " "}], "\<\"\\!\\(\\*StyleBox[\\\"\\\\\\\"Further output of \\\\\\\"\\\
\", \\\"MT\\\"]\\)\[NoBreak]\\!\\(\\*StyleBox[\\!\\(NormalDistribution :: \
\\\"realparm\\\"\\), \\\"MT\\\"]\\)\[NoBreak]\\!\\(\\*StyleBox[\\\"\\\\\\\" \
will be suppressed during this calculation.\\\\\\\"\\\", \\\"MT\\\"]\\) \
\\!\\(\\*ButtonBox[\\\"\[RightSkeleton]\\\", ButtonStyle->\\\"Link\\\", \
ButtonFrame->None, ButtonData:>\\\"paclet:ref/message/General/stop\\\", \
ButtonNote -> \\\"General::stop\\\"]\\)\"\>"}]], "Message", "MSG",
 CellChangeTimes->{3.446871300008378*^9, 3.4468716729294863`*^9}],

Cell[BoxData[
 GraphicsBox[{
   {Hue[0.67, 0.6, 0.6], PointBox[CompressedData["
1:eJxTTMoPSmViYGCQAWIQDQEcDiDyQwyXI1QAzHd4xQblC4D5O45zQvkiYP6L
zTB5CTDfYDoTlC8D5i+o+OMA4X+wB5ET7P47MCCBhmWvoXwFCF3yBcpXgthf
+AbKVwHTCf8eQflqYLrB+yaUrwGht52H8rUg8vmHoHwdCD1hK5SvB6HLVkL5
BhD6wzwo3xBCz5kA5RtB6BUNUL4xhF5QCuWbQOiGDCjfFEI7hEL5ZlB+AJRv
DqWdobQFqjsYLFH9xWAFpZWgtDWU/mAPAIT2NjU=
     "]]}, 
   GraphicsComplexBox[CompressedData["
1:eJxTTMoPSmViYGAwAmIQPbcuic0wZbYdAxQsPDW/8LX8TXsYf936zts5eq/g
/HT7izPfFH2G8/Oeaj7esu4nnM+l2KJ+34LBAcbvEzittTCBGc5Puh2yn/kM
G5xfeLQlKV+dC87fWMATLOHJC+cvrM5+ZRAuAOc3zf8T+OWNIJzPcPmBw54q
YThfrSStIkRLFM5/8nV6GPdeMTjf62lW7aRCCTjf78kEbTk5KTj/1eGkhhNr
peF8PcFrss7xsnA+l/3XxDuf5eB897dR35VCFeD8G4dSGKN0FOH8rR1H4hS+
IvhprKUPzp1TgvOTi6q38sxShvP107XP+SSqwPnnhXS4Sy1V4fzd65pm6zCr
wfnVjFoBZ+4i+Fx3qjzytqjD+U+XKU6ZX6MB50/RkGTZGaoJ50+YlXY8UUEL
zo+aEnuO5zmC/8Nl6c/5+7Th/MdPnSoOtevA+YtsDaXPJurC+WtbSwXTdfXg
/PbQZG/mrwi+6Z2FK9vP6sP5MzRnrz3rbQDn1x/oneG9E8H3lQ5dekrFEM53
zDseLdiJ4M+XSVI58xXBVzm8fJpftBHCf7qHtC7tQ/DTPrNcPKllDOcnbfyk
0NmP4O/7rPbz/38EHwAZIawZ
    "], {}]},
  AspectRatio->NCache[GoldenRatio^(-1), 0.6180339887498948],
  Axes->True,
  PlotRange->All,
  PlotRangeClipping->True]], "Output",
 CellChangeTimes->{{3.416633175368318*^9, 3.416633197304237*^9}, 
   3.4166332655624447`*^9, 3.4166333417435904`*^9, 3.416633379694901*^9, 
   3.416633431478467*^9, 3.4166334716763477`*^9, 3.4166335062460938`*^9, 
   3.4166335602602367`*^9, 3.4166336146586437`*^9, 3.4166336628642178`*^9, 
   3.4166338055536823`*^9, 3.41663390212969*^9, 3.416633964010026*^9, 
   3.4166340740503187`*^9, 3.416634261145866*^9, {3.416634580283209*^9, 
   3.416634603115185*^9}, 3.4166349010663233`*^9, 3.416635157447351*^9, 
   3.4166354253467197`*^9, 3.416635698752962*^9, 3.4166360717019367`*^9, 
   3.416636106177229*^9, 3.416636596275283*^9, 3.41663663736207*^9, 
   3.416636718388422*^9, 3.416636807529228*^9, 3.416637405087873*^9, 
   3.416637449894319*^9, 3.416637628701729*^9, 3.416637705777141*^9, 
   3.4166377570047617`*^9, 3.416637908409779*^9, 3.416639691897949*^9, 
   3.416639986110092*^9, 3.4166401015597763`*^9, 3.4166401546872263`*^9, 
   3.416642036629924*^9, 3.4166426494967403`*^9, 3.416642889599885*^9, 
   3.416643667899014*^9, 3.416643896641502*^9, 3.416644255941229*^9, 
   3.416644660905684*^9, 3.416644967298829*^9, 3.446871276823578*^9, 
   3.4468716729818172`*^9}]
}, Open  ]],

Cell[CellGroupData[{

Cell[BoxData[{
 RowBox[{
  RowBox[{"stdx", "^", "2"}], "/", 
  RowBox[{"avex", "^", "2"}]}], "\[IndentingNewLine]", 
 RowBox[{
  RowBox[{"stdy", "^", "2"}], "/", 
  RowBox[{"avey", "^", "2"}]}], "\[IndentingNewLine]", 
 RowBox[{
  RowBox[{"stdz", "^", "2"}], "/", 
  RowBox[{"avez", "^", "2"}]}]}], "Input",
 CellChangeTimes->{{3.416633385762816*^9, 3.416633392554694*^9}}],

Cell[BoxData[
 RowBox[{"{", "0.25068589404606806`", "}"}]], "Output",
 CellChangeTimes->{3.41663339306005*^9, 3.416633434724888*^9, 
  3.4166334740146093`*^9, 3.41663350920944*^9, 3.416633567391705*^9, 
  3.416633616859352*^9, 3.416633667507955*^9, 3.4166338077748747`*^9, 
  3.4166339045797033`*^9, 3.416633966287636*^9, 3.416634076780849*^9, 
  3.416634263472035*^9, 3.416634616725173*^9, 3.4166349178208027`*^9, 
  3.416635171557612*^9, 3.416635445206524*^9, 3.416635714550372*^9, 
  3.4166361260971413`*^9, 3.416636597537395*^9, 3.416636640452772*^9, 
  3.4166368098993692`*^9, 3.416637452179997*^9, 3.416637630739414*^9, 
  3.416637707217964*^9, 3.416637758487096*^9, 3.416639694682733*^9, 
  3.416640158176744*^9, 3.416642050012458*^9, 3.41664266316597*^9, 
  3.416642903201412*^9, 3.41664368140327*^9, 3.416643996481904*^9, 
  3.416644270545618*^9, 3.416644683317212*^9, 3.416644987058447*^9, 
  3.4468713001743298`*^9, 3.4468716731330013`*^9}],

Cell[BoxData[
 RowBox[{"{", "0.37984085404681595`", "}"}]], "Output",
 CellChangeTimes->{3.41663339306005*^9, 3.416633434724888*^9, 
  3.4166334740146093`*^9, 3.41663350920944*^9, 3.416633567391705*^9, 
  3.416633616859352*^9, 3.416633667507955*^9, 3.4166338077748747`*^9, 
  3.4166339045797033`*^9, 3.416633966287636*^9, 3.416634076780849*^9, 
  3.416634263472035*^9, 3.416634616725173*^9, 3.4166349178208027`*^9, 
  3.416635171557612*^9, 3.416635445206524*^9, 3.416635714550372*^9, 
  3.4166361260971413`*^9, 3.416636597537395*^9, 3.416636640452772*^9, 
  3.4166368098993692`*^9, 3.416637452179997*^9, 3.416637630739414*^9, 
  3.416637707217964*^9, 3.416637758487096*^9, 3.416639694682733*^9, 
  3.416640158176744*^9, 3.416642050012458*^9, 3.41664266316597*^9, 
  3.416642903201412*^9, 3.41664368140327*^9, 3.416643996481904*^9, 
  3.416644270545618*^9, 3.416644683317212*^9, 3.416644987058447*^9, 
  3.4468713001743298`*^9, 3.446871673191265*^9}],

Cell[BoxData[
 RowBox[{"{", "0.47171318846398497`", "}"}]], "Output",
 CellChangeTimes->{3.41663339306005*^9, 3.416633434724888*^9, 
  3.4166334740146093`*^9, 3.41663350920944*^9, 3.416633567391705*^9, 
  3.416633616859352*^9, 3.416633667507955*^9, 3.4166338077748747`*^9, 
  3.4166339045797033`*^9, 3.416633966287636*^9, 3.416634076780849*^9, 
  3.416634263472035*^9, 3.416634616725173*^9, 3.4166349178208027`*^9, 
  3.416635171557612*^9, 3.416635445206524*^9, 3.416635714550372*^9, 
  3.4166361260971413`*^9, 3.416636597537395*^9, 3.416636640452772*^9, 
  3.4166368098993692`*^9, 3.416637452179997*^9, 3.416637630739414*^9, 
  3.416637707217964*^9, 3.416637758487096*^9, 3.416639694682733*^9, 
  3.416640158176744*^9, 3.416642050012458*^9, 3.41664266316597*^9, 
  3.416642903201412*^9, 3.41664368140327*^9, 3.416643996481904*^9, 
  3.416644270545618*^9, 3.416644683317212*^9, 3.416644987058447*^9, 
  3.4468713001743298`*^9, 3.446871673257859*^9}]
}, Open  ]]
},
WindowSize->{640, 750},
WindowMargins->{{8, Automatic}, {Automatic, 0}},
FrontEndVersion->"7.0 for Mac OS X x86 (32-bit) (November 10, 2008)",
StyleDefinitions->"Default.nb"
]
(* End of Notebook Content *)

(* Internal cache information *)
(*CellTagsOutline
CellTagsIndex->{}
*)
(*CellTagsIndex
CellTagsIndex->{}
*)
(*NotebookFileOutline
Notebook[{
Cell[545, 20, 9416, 236, 864, "Input"],
Cell[9964, 258, 5551, 100, 313, "Input"],
Cell[CellGroupData[{
Cell[15540, 362, 1299, 30, 43, "Input"],
Cell[16842, 394, 1144, 19, 27, "Output"]
}, Open  ]],
Cell[18001, 416, 887, 13, 27, "Input"],
Cell[CellGroupData[{
Cell[18913, 433, 376, 7, 27, "Input"],
Cell[19292, 442, 1183, 18, 27, "Output"]
}, Open  ]],
Cell[CellGroupData[{
Cell[20512, 465, 1861, 47, 118, "Input"],
Cell[22376, 514, 147774, 2425, 260, "Output"]
}, Open  ]],
Cell[CellGroupData[{
Cell[170187, 2944, 2940, 83, 245, "Input"],
Cell[173130, 3029, 1752, 25, 27, "Output"],
Cell[174885, 3056, 1752, 25, 27, "Output"],
Cell[176640, 3083, 1753, 25, 27, "Output"],
Cell[178396, 3110, 678, 13, 23, "Message"],
Cell[179077, 3125, 678, 13, 23, "Message"],
Cell[179758, 3140, 678, 13, 23, "Message"],
Cell[180439, 3155, 693, 12, 41, "Message"],
Cell[181135, 3169, 2846, 47, 233, "Output"]
}, Open  ]],
Cell[CellGroupData[{
Cell[184018, 3221, 2905, 83, 208, "Input"],
Cell[186926, 3306, 1392, 20, 27, "Output"],
Cell[188321, 3328, 1393, 20, 27, "Output"],
Cell[189717, 3350, 1396, 20, 27, "Output"],
Cell[191116, 3372, 677, 13, 23, "Message"],
Cell[191796, 3387, 675, 13, 23, "Message"],
Cell[192474, 3402, 677, 13, 23, "Message"],
Cell[193154, 3417, 695, 12, 41, "Message"],
Cell[193852, 3431, 2483, 43, 229, "Output"]
}, Open  ]],
Cell[CellGroupData[{
Cell[196372, 3479, 2755, 81, 208, "Input"],
Cell[199130, 3562, 1239, 18, 27, "Output"],
Cell[200372, 3582, 1242, 18, 27, "Output"],
Cell[201617, 3602, 1243, 18, 27, "Output"],
Cell[202863, 3622, 648, 12, 23, "Message"],
Cell[203514, 3636, 648, 12, 23, "Message"],
Cell[204165, 3650, 648, 12, 23, "Message"],
Cell[204816, 3664, 668, 11, 41, "Message"],
Cell[205487, 3677, 2376, 42, 229, "Output"]
}, Open  ]],
Cell[CellGroupData[{
Cell[207900, 3724, 373, 10, 58, "Input"],
Cell[208276, 3736, 951, 14, 27, "Output"],
Cell[209230, 3752, 949, 14, 27, "Output"],
Cell[210182, 3768, 949, 14, 27, "Output"]
}, Open  ]]
}
]
*)

(* End of internal cache information *)
